# Supplementary material for: Scrutinising an inscrutable bark-nesting ant: Exploring cryptic diversity in the Rhopalomastix javana (Hymenoptera: Formicidae) complex using DNA barcodes, genome-wide MIG-seq and geometric morphometrics
Source: PeerJ. 2023 Nov 16;11:e16416. doi: 10.7717/peerj.16416 (PMC10657568; doi:10.7717/peerj.16416)
Supplement: Supplemental Information 5 [file peerj-11-16416-s005.fas]

>WW27-28-A_murphyi_SIN
ctagcatcaaatatttttcatagggggttctcaattgatatattaatcttttctcttcatattgcaggtatttcatctattttaggagcaatcaactttatttctactattatcaatatacatcataaaaatattaatctagataaagcccccctcctcacctgatctattttaattacagctattcttctgctattatccctccccgtattagcaggagcaattacaatacttcttactgatcgaaacttaaatacctcattttttgaccctacgggggggggagaccctatcttatatcaacatttattt
>WW27-28-B_murphyi_SIN
ctagcatcaaatatttttcatagggggttctcaattgatatattaatcttttctcttcatattgcaggtatttcatctattttaggagcaatcaactttatttctactattatcaatatacatcataaaaatattaatctagataaagcccccctcctcacctgatctattttaattacagctattcttctgctattatccctccccgtattagcaggagcaattacaatacttcttactgatcgaaacttaaatacctcattttttgaccctacgggggggggagaccctatcttatatcaacatttattt
>WW27-28-C_murphyi_SIN
ctagcatcaaatatttttcatagggggttctcaattgatatattaatcttttctcttcatattgcaggtatttcatctattttaggagcaatcaactttatttctactattatcaatatacatcataaaaatattaatctagataaagcccccctcctcacctgatctattttaattacagctattcttctgctattatccctccccgtattagcaggagcaattacaatacttcttactgatcgaaacttaaatacctcattttttgaccctacgggggggggagaccctatcttatatcaacatttattt
>WW27-28-D_murphyi_SIN
ctagcatcaaatatttttcatagggggttctcaattgatatattaatcttttctcttcatattgcaggtatttcatctattttaggagcaatcaactttatttctactattatcaatatacatcataaaaatattaatctagataaagcccccctcctcacctgatctattttaattacagctattcttctgctattatccctccccgtattagcaggagcaattacaatacttcttactgatcgaaacttaaatacctcattttttgaccctacgggggggggagaccctatcttatatcaacatttattt
>WW20-21-A_jsp5_SIN
ctagcgtcaaatatttttcacagaggatcttcagtagatatactaattttttctcttcatattgcaggtatatcatccatccttggcgctatcaattttatttcttctatcttaaatatacatcatataaacatccaccttgataaaattcccctacttatttgatcaattttaattacaacaattttactacttttagcactaccaatcctagcgggagcaatcactatattattaacagatcgtaatctaaatacttcattttttgaccctaccggagggggagaccccatcctataccaacatttattc
>WW20-21-B_jsp5_SIN
ctagcgtcaaatatttttcacagaggatcttcagtagatatactaattttttctcttcatattgcaggtatatcatccatccttggcgctatcaattttatttcttctatcttaaatatacatcatataaacatccaccttgataaaattcccctacttatttgatcaattttaattacaacaattttactacttttagcactaccaatcctagcgggagcaatcactatattattaacagatcgtaatctaaatacttcattttttgaccctaccggagggggagaccccatcctataccaacatttattc
>WW20-21-C_jsp5_SIN
ctagcgtcaaatatttttcacagaggatcttcagtagatatactaattttttctcttcatattgcaggtatatcatccatccttggcgctatcaattttatttcttctatcttaaatatacatcatataaacatccaccttgataaaattcccctacttatttgatcaattttaattacaacaattttactacttttagcactaccaatcctagcgggagcaatcactatattattaacagatcgtaatctaaatacttcattttttgaccctaccggagggggagaccccatcctataccaacatttattc
>WW20-21-D_jsp5_SIN
ctagcgtcaaatatttttcacagaggatcttcagtagatatactaattttttctcttcatattgcaggtatatcatccatccttggcgctatcaattttatttcttctatcttaaatatacatcatataaacatccaccttgataaaattcccctacttatttgatcaattttaattacaacaattttactacttttagcactaccaatcctagcgggagcaatcactatattattaacagatcgtaatctaaatacttcattttttgaccctaccggagggggagaccccatcctataccaacatttattc
>WW20-21-E_jsp5_SIN
ctagcgtcaaatatttttcacagaggatcttcagtagatatactaattttttctcttcatattgcaggtatatcatccatccttggcgctatcaattttatttcttctatcttaaatatacatcatataaacatccaccttgataaaattcccctacttatttgatcaattttaattacaacaattttactacttttagcactaccaatcctagcgggagcaatcactatattattaacagatcgtaatctaaatacttcattttttgaccctaccggagggggagaccccatcctataccaacatttattc
>WW20-21-F_jsp5_SIN
ctagcgtcaaatatttttcacagaggatcttcagtagatatactaattttttctcttcatattgcaggtatatcatccatccttggcgctatcaattttatttcttctatcttaaatatacatcatataaacatccaccttgataaaattcccctacttatttgatcaattttaattacaacaattttactacttttagcactaccaatcctagcgggagcaatcactatattattaacagatcgtaatctaaatacttcattttttgaccctaccggagggggagaccccatcctataccaacatttattc
>WW20-21-G_jsp5_SIN
ctagcgtcaaatatttttcacagaggatcttcagtagatatactaattttttctcttcatattgcaggtatatcatccatccttggcgctatcaattttatttcttctatcttaaatatacatcatataaacatccaccttgataaaattcccctacttatttgatcaattttaattacaacaattttactacttttagcactaccaatcctagcgggagcaatcactatattattaacagatcgtaatctaaatacttcattttttgaccctaccggagggggagaccccatcctataccaacatttattc
>WW20-21-H_jsp5_SIN
ctagcgtcaaatatttttcacagaggatcttcagtagatatactaattttttctcttcatattgcaggtatatcatccatccttggcgctatcaattttatttcttctatcttaaatatacatcatataaacatccaccttgataaaattcccctacttatttgatcaattttaattacaacaattttactacttttagcactaccaatcctagcgggagcaatcactatattattaacagatcgtaatctaaatacttcattttttgaccctaccggagggggagaccccatcctataccaacatttattc
>WW01-H_jsp5_SIN
ctagcgtcaaatatttttcacagaggatcttcagtagatatactaattttttctcttcatattgcaggtatatcatccatccttggcgctatcaattttatttcttctatcttaaatatacatcatataaacatccaccttgataaaattcccctacttatttgatcaattttaattacaacaattttactacttttagcactaccaatcctagcgggagcaatcactatattattaacagatcgtaatctaaatacttcattttttgaccctaccggagggggagaccccatcctataccaacatttattc
>WW01-C_jsp5_SIN
ctagcgtcaaatatttttcacagaggatcttcagtagatatactaattttttctcttcatattgcaggtatatcatccatccttggcgctatcaattttatttcttctatcttaaatatacatcatataaacatccaccttgataaaattcccctacttatttgatcaattttaattacaacaattttactacttttagcactaccaatcctagcgggagcaatcactatattattaacagatcgtaatctaaatacttcattttttgaccctaccggagggggagaccccatcctataccaacatttattc
>WW01-A_jsp5_SIN
ctagcgtcaaatatttttcacagaggatcttcagtagatatactaattttttctcttcatattgcaggtatatcatccatccttggcgctatcaattttatttcttctatcttaaatatacatcatataaacatccaccttgataaaattcccctacttatttgatcaattttaattacaacaattttactacttttagcactaccaatcctagcgggagcaatcactatattattaacagatcgtaatctaaatacttcattttttgaccctaccggagggggagaccccatcctataccaacatttattc
>WW01-F_jsp5_SIN
ctagcgtcaaatatttttcacagaggatcttcagtagatatactaattttttctcttcatattgcaggtatatcatccatccttggcgctatcaattttatttcttctatcttaaatatacatcatataaacatccaccttgataaaattcccctacttatttgatcaattttaattacaacaattttactacttttagcactaccaatcctagcgggagcaatcactatattattaacagatcgtaatctaaatacttcattttttgaccctaccggagggggagaccccatcctataccaacatttattc
>WW01-I_jsp5_SIN
ctagcgtcaaatatttttcacagaggatcttcagtagatatactaattttttctcttcatattgcaggtatatcatccatccttggcgctatcaattttatttcttctatcttaaatatacatcatataaacatccaccttgataaaattcccctacttatttgatcaattttaattacaacaattttactacttttagcactaccaatcctagcgggagcaatcactatattattaacagatcgtaatctaaatacttcattttttgaccctaccggagggggagaccccatcctataccaacatttattc
>WW01-E_jsp5_SIN
ctagcgtcaaatatttttcacagaggatcttcagtagatatactaattttttctcttcatattgcaggtatatcatccatccttggcgctatcaattttatttcttctatcttaaatatacatcatataaacatccaccttgataaaattcccctacttatttgatcaattttaattacaacaattttactacttttagcactaccaatcctagcgggagcaatcactatattattaacagatcgtaatctaaatacttcattttttgaccctaccggagggggagaccccatcctataccaacatttattc
>WW01-B_jsp5_SIN
ctagcgtcaaatatttttcacagaggatcttcagtagatatactaattttttctcttcatattgcaggtatatcatccatccttggcgctatcaattttatttcttctatcttaaatatacatcatataaacatccaccttgataaaattcccctacttatttgatcaattttaattacaacaattttactacttttagcactaccaatcctagcgggagcaatcactatattattaacagatcgtaatctaaatacttcattttttgaccctaccggagggggagaccccatcctataccaacatttattc
>WW01-D_jsp5_SIN
ctagcgtcaaatatttttcacagaggatcttcagtagatatactaattttttctcttcatattgcaggtatatcatccatccttggcgctatcaattttatttcttctatcttaaatatacatcatataaacatccaccttgataaaattcccctacttatttgatcaattttaattacaacaattttactacttttagcactaccaatcctagcgggagcaatcactatattattaacagatcgtaatctaaatacttcattttttgaccctaccggagggggagaccccatcctataccaacatttattc
>WW01-G_jsp5_SIN
ctagcgtcaaatatttttcacagaggatcttcagtagatatactaattttttctcttcatattgcaggtatatcatccatccttggcgctatcaattttatttcttctatcttaaatatacatcatataaacatccaccttgataaaattcccctacttatttgatcaattttaattacaacaattttactacttttagcactaccaatcctagcgggagcaatcactatattattaacagatcgtaatctaaatacttcattttttgaccctaccggagggggagaccccatcctataccaacatttattc
>WW16-17-C_jsp5_STH
ctagcatcaaatatttttcacagaggatcttcagtagatatactaatcttttctcttcatattgcaggtatatcatccatcctcggcgctatcaatttcatttcttctatcttaaatatacatcatataaacatctaccttgataaaattcctctacttatttgatcaattttaattacaacaattttactacttttagcactaccaatcctagcaggagcaatcactatattattaacagatcgtaatctaaatacttcattttttgaccctacgggaggaggagaccctatcctataccaacatttattc
>WW16-17-D_jsp5_STH
ctagcatcaaatatttttcacagaggatcttcagtagatatactaatcttttctcttcatattgcaggtatatcatccatcctcggcgctatcaatttcatttcttctatcttaaatatacatcatataaacatctaccttgataaaattcctctacttatttgatcaattttaattacaacaattttactacttttagcactaccaatcctagcaggagcaatcactatattattaacagatcgtaatctaaatacttcattttttgaccctacgggaggaggagaccctatcctataccaacatttattc
>WW16-17-A_jsp5_STH
ctagcatcaaatatttttcacagaggatcttcagtagatatactaatcttttctcttcatattgcaggtatatcatccatcctcggcgctatcaatttcatttcttctatcttaaatatacatcatataaacatctaccttgataaaattcctctacttatttgatcaattttaattacaacaattttactacttttagcactaccaatcctagcaggagcaatcactatattattaacagatcgtaatctaaatacttcattttttgaccctacgggaggaggagaccctatcctataccaacatttattc
>WW33-E_jsp5_STH
ctagcatcaaatatttttcacagaggatcttcagtagatatactaatcttttctcttcatattgcaggtatatcatccatccttggcgctatcaatttcatttcttctatcttaaatatacatcatataaacatctaccttgataaaattcctctacttatttgatcaattttaattacaacaattttactacttttagcactaccaatcctagcaggagcaatcactatattattaacagatcgtaatctaaatacttcattttttgaccctacgggagggggagaccctatcctataccaacatttattc
>WW33-A_jsp5_STH
ctagcatcaaatatttttcacagaggatcttcagtagatatactaatcttttctcttcatattgcaggtatatcatccatccttggcgctatcaatttcatttcttctatcttaaatatacatcatataaacatctaccttgataaaattcctctacttatttgatcaattttaattacaacaattttactacttttagcactaccaatcctagcaggagcaatcactatattattaacagatcgtaatctaaatacttcattttttgaccctacgggagggggagaccctatcctataccaacatttattc
>WW33-C_jsp5_STH
ctagcatcaaatatttttcacagaggatcttcagtagatatactaatcttttctcttcatattgcaggtatatcatccatccttggcgctatcaatttcatttcttctatcttaaatatacatcatataaacatctaccttgataaaattcctctacttatttgatcaattttaattacaacaattttactacttttagcactaccaatcctagcaggagcaatcactatattattaacagatcgtaatctaaatacttcattttttgaccctacgggagggggagaccctatcctataccaacatttattc
>WW33-D_jsp5_STH
ctagcatcaaatatttttcacagaggatcttcagtagatatactaatcttttctcttcatattgcaggtatatcatccatccttggcgctatcaatttcatttcttctatcttaaatatacatcatataaacatctaccttgataaaattcctctacttatttgatcaattttaattacaacaattttactacttttagcactaccaatcctagcaggagcaatcactatattattaacagatcgtaatctaaatacttcattttttgaccctacgggagggggagaccctatcctataccaacatttattc
>WW33_jsp5_STH
ctagcatcaaatatttttcacagaggatcttcagtagatatactaatcttttctcttcatattgcaggcatatcatccatccttggcgctatcaatttcatttcttctatcttaaatatacatcatataaacatctaccttgataaaattcctctacttatttgatcaattttaattacaacaattttactacttttagcactaccaatcctagcaggagcaatcactatattattaacagatcgtaatctaaatacttcattttttgaccctacgggagggggagaccctatcctataccaacatttattc
>WW30-31-D_jsp5_STH
ctagcatcaaatatttttcacagaggatcttcagtagatatactaatcttttctcttcatattgcaggcatatcatccatccttggcgctatcaatttcatttcttctatcttaaatatacatcatataaacatctaccttgataaaattcctctacttatttgatcaattttaattacaacaattttactacttttagcactaccaatcctagcaggagcaatcactatattattaacagatcgtaatctaaatacttcattttttgaccctacaggaggaggagaccctatcctataccaacatttattc
>WW30-31-E_jsp5_STH
ctagcatcaaatatttttcacagaggatcttcagtagatatactaatcttttctcttcatattgcaggcatatcatccatccttggcgctatcaatttcatttcttctatcttaaatatacatcatataaacatctaccttgataaaattcctctacttatttgatcaattttaattacaacaattttactacttttagcactaccaatcctagcaggagcaatcactatattattaacagatcgtaatctaaatacttcattttttgaccctacaggaggaggagaccctatcctataccaacatttattc
>WW30-31-A_jsp5_STH
ctagcatcaaatatttttcacagaggatcttcagtagatatactaatcttttctcttcatattgcaggcatatcatccatccttggcgctatcaatttcatttcttctatcttaaatatacatcatataaacatctaccttgataaaattcctctacttatttgatcaattttaattacaacaattttactacttttagcactaccaatcctagcaggagcaatcactatattattaacagatcgtaatctaaatacttcattttttgaccctacaggaggaggagaccctatcctataccaacatttattc
>WW30-31-B_jsp5_STH
ctagcatcaaatatttttcacagaggatcttcagtagatatactaatcttttctcttcatattgcaggcatatcatccatccttggcgctatcaatttcatttcttctatcttaaatatacatcatataaacatctaccttgataaaattcctctacttatttgatcaattttaattacaacaattttactacttttagcactaccaatcctagcaggagcaatcactatattattaacagatcgtaatctaaatacttcattttttgaccctacaggaggaggagaccctatcctataccaacatttattc
>WW30-31-C_jsp5_STH
ctagcatcaaatatttttcacagaggatcttcagtagatatactaatcttttctcttcatattgcaggcatatcatccatccttggcgctatcaatttcatttcttctatcttaaatatacatcatataaacatctaccttgataaaattcctctacttatttgatcaattttaattacaacaattttactacttttagcactaccaatcctagcaggagcaatcactatattattaacagatcgtaatctaaatacttcattttttgaccctacaggaggaggagaccctatcctataccaacatttattc
>WW30-31-F_jsp5_STH
ctagcatcaaatatttttcacagaggatcttcagtagatatactaatcttttctcttcatattgcaggcatatcatccatccttggcgctatcaatttcatttcttctatcttaaatatacatcatataaacatctaccttgataaaattcctctacttatttgatcaattttaattacaacaattttactacttttagcactaccaatcctagcaggagcaatcactatattattaacagatcgtaatctaaatacttcattttttgaccctacaggaggaggagaccctatcctataccaacatttattc
>WW32-A_jsp5_STH
ctagcatcaaatatttttcacagaggatcttcagtagatatactaatcttttctcttcatattgcaggcatatcatccatccttggcgctatcaatttcatttcttctatcttaaatatacatcatataaacatctaccttgataaaattcctctacttatttgatcaattttaattacaacaattttactacttttagcactaccaatcctagcaggagcaatcactatattattaacagatcgtaatctaaatacttcattttttgaccctacaggaggaggagaccctatcctataccaacatttattc
>WW34-A_jsp5_STH
ctagcatcaaatatttttcacagaggatcttcagtagatatactaatcttttctcttcatattgcaggcatatcatccatccttggcgctatcaatttcatttcttctatcttaaatatacatcatataaacatctaccttgataaaattcctctacttatttgatcaattttaattacaacaattttactacttttagcactaccaatcctagcaggagcaatcactatattattaacagatcgtaatctaaatacttcattttttgaccctacaggaggaggagaccctatcctataccaacatttattc
>WW34-B_jsp5_STH
ctagcatcaaatatttttcacagaggatcttcagtagatatactaatcttttctcttcatattgcaggcatatcatccatccttggcgctatcaatttcatttcttctatcttaaatatacatcatataaacatctaccttgataaaattcctctacttatttgatcaattttaattacaacaattttactacttttagcactaccaatcctagcaggagcaatcactatattattaacagatcgtaatctaaatacttcattttttgaccctacaggaggaggagaccctatcctataccaacatttattc
>WW32-C_jsp5_STH
ctagcatcaaatatttttcacagaggatcttcagtagatatactaatcttttctcttcatattgcaggcatatcatccatccttggcgctatcaatttcatttcttctatcttaaatatacatcatataaacatctaccttgataaaattcctctacttatttgatcaattttaattacaacaattttactacttttagcactaccaatcctagcaggagcaatcactatattattaacagatcgtaatctaaatacttcattttttgaccctacaggaggaggagaccctatcctataccaacatttattc
>WW32-B_jsp5_STH
ctagcatcaaatatttttcacagaggatcttcagtagatatactaatcttttctcttcatattgcaggcatatcatccatccttggcgctatcaatttcatttcttctatcttaaatatacatcatataaacatctaccttgataaaattcctctacttatttgatcaattttaattacaacaattttactacttttagcactaccaatcctagcaggagcaatcactatattattaacagatcgtaatctaaatacttcattttttgaccctacaggaggaggagaccctatcctataccaacatttattc
>WW34_jsp5_STH
ctagcatcaaatatttttcacagaggatcttcagtagatatactaatcttttctcttcatattgcaggcatatcatccatccttggcgctatcaatttcatttcttctatcttaaatatacatcatataaacatctaccttgataaaattcctctacttatttgatcaattttaattacaacaattttactacttttagcactaccaatcctagcaggagcaatcactatattattaacagatcgtaatctaaatacttcattttttgaccctacaggaggaggagaccctatcctataccaacatttattc
>WW34-C_jsp5_STH
ctagcatcaaatatttttcacagaggatcttcagtagatatactaatcttttctcttcatattgcaggcatatcatccatccttggcgctatcaatttcatttcttctatcttaaatatacatcatataaacatctaccttgataaaattcctctacttatttgatcaattttaattacaacaattttactacttttagcactaccaatcctagcaggagcaatcactatattattaacagatcgtaatctaaatacttcattttttgaccctacaggaggaggagaccctatcctataccaacatttattc
>WW32-D_jsp5_STH
ctagcatcaaatatttttcacagaggatcttcagtagatatactaatcttttctcttcatattgcaggcatatcatccatccttggcgctatcaatttcatttcttctatcttaaatatacatcatataaacatctaccttgataaaattcctctacttatttgatcaattttaattacaacaattttactacttttagcactaccaatcctagcaggagcaatcactatattattaacagatcgtaatctaaatacttcattttttgaccctacaggaggaggagaccctatcctataccaacatttattc
>WW36-D_jsp5_STH
ctagcatcaaatatttttcacagaggatcttcagtagatatactaatcttttctcttcatattgcaggtatatcatccatccttggcgctattaatttcatttcttctatcttaaatatacatcatataaacatctaccttgataaaattcctctacttatttgatcaattttaattacaacaattttactacttttagcactaccaatcctagcaggagcaatcactatattattaacagatcgtaatctaaatacttcattttttgaccctacgggagggggagaccctatcctataccaacatttattt
>WW36-B_jsp5_STH
ctagcatcaaatatttttcacagaggatcttcagtagatatactaatcttttctcttcatattgcaggtatatcatccatccttggcgctattaatttcatttcttctatcttaaatatacatcatataaacatctaccttgataaaattcctctacttatttgatcaattttaattacaacaattttactacttttagcactaccaatcctagcaggagcaatcactatattattaacagatcgtaatctaaatacttcattttttgaccctacgggagggggagaccctatcctataccaacatttattt
>WW36-A_jsp5_STH
ctagcatcaaatatttttcacagaggatcttcagtagatatactaatcttttctcttcatattgcaggtatatcatccatccttggcgctattaatttcatttcttctatcttaaatatacatcatataaacatctaccttgataaaattcctctacttatttgatcaattttaattacaacaattttactacttttagcactaccaatcctagcaggagcaatcactatattattaacagatcgtaatctaaatacttcattttttgaccctacgggagggggagaccctatcctataccaacatttattt
>WW36-C_jsp5_STH
ctagcatcaaatatttttcacagaggatcttcagtagatatactaatcttttctcttcatattgcaggtatatcatccatccttggcgctattaatttcatttcttctatcttaaatatacatcatataaacatctaccttgataaaattcctctacttatttgatcaattttaattacaacaattttactacttttagcactaccaatcctagcaggagcaatcactatattattaacagatcgtaatctaaatacttcattttttgaccctacgggagggggagaccctatcctataccaacatttattt
>WW35_jsp5_WTH
ctagcatcaaatatttttcacagaggatcttcagtagacatactaatcttttcacttcatattgcgggtatatcatccatcctcggtgctattaatttcatttcttctatcttaaatatacatcatataaacatctaccttgataaaattcctctacttatttgatcaattttaattacaacaattttactacttttagcactaccaatcctagcaggagcaatcactatactattaacagaccgtaatctaaatacttcattttttgaccctacaggaggaggagaccctatcttataccaacatttattc
>WW42-43-A_jsp5_CTH
ctagcatcaaatatttttcatagaggatcttcagtagatatactaatcttttcccttcatattgcaggtatgtcatccattctcggtgctattaattttatttcttctatcttaaatatacatcatataaacatcaaccttgataaaattcctctacttatttgatcaattttaattacaacaattttactacttttagcactaccaatcctagcaggtgcaatcactatgctattaacagaccgtaatctaaatacttcattttttgaccctacaggagggggagaccctatcctataccaacatttattc
>WW38-39-B_jsp5_CTH
ctagcatcaaatatttttcatagaggatcttcagtagatatactaatcttttcccttcatattgcaggtatgtcatccattctcggtgctattaattttatttcttctatcttaaatatacatcatataaacatcaaccttgataaaattcctctacttatttgatcaattttaattacaacaattttactacttttagcactaccaatcctagcaggtgcaatcactatgctattaacagaccgtaatctaaatacttcattttttgaccctacaggagggggagaccctatcctataccaacatttattc
>WW49-50-A_jsp5_WTH
ctagcatcaaatatttttcacagaggatcttcagtagatatactaatcttttcccttcatattgcaggaatatcatccatcctcggcgctattaattttatttcttctatcttaaatatacatcatataaacatcaaccttgataaaattcctctacttatttgatcaattttaattacaacaattttactacttttagcactaccaatcctagcaggtgcaatcactatactactaacagaccgtaatctaaacacttcattttttgaccctacaggaggaggagaccctatcctataccaacatttattc
>WW49-50-B_jsp5_WTH
ctagcatcaaatatttttcacagaggatcttcagtagatatactaatcttttcccttcatattgcaggaatatcatccatcctcggcgctattaattttatttcttctatcttaaatatacatcatataaacatcaaccttgataaaattcctctacttatttgatcaattttaattacaacaattttactacttttagcactaccaatcctagcaggtgcaatcactatactactaacagaccgtaatctaaacacttcattttttgaccctacaggaggaggagaccctatcctataccaacatttattc
>WW49-50-C_jsp5_WTH
ctagcatcaaatatttttcacagaggatcttcagtagatatactaatcttttcccttcatattgcaggaatatcatccatcctcggcgctattaattttatttcttctatcttaaatatacatcatataaacatcaaccttgataaaattcctctacttatttgatcaattttaattacaacaattttactacttttagcactaccaatcctagcaggtgcaatcactatactactaacagaccgtaatctaaacacttcattttttgaccctacaggaggaggagaccctatcctataccaacatttattc
>WW40-41-B_jsp5_CTH
ctagcatcaaatatttttcacaggggcccttcagtagatatactaatcttttcccttcatattgcaggtatatcatccatcctcggcgctattaattttatttcttctatcttaaatatacatcatataaacatcaaccttgataaaatccccttacttatttgatcaattttaattacaacaattttactacttttagcactaccaatcctagcaggtgcaatcactatactattagcagatcgtaatctaaatacttcattttttgaccctacaggaggaggagaccctatcctataccaacatttattc
>WW37-C_jsp5_CTH
ctagcatcaaatatttttcacaggggcccttcagtagatatactaatcttttcccttcatattgcaggtatatcatccatcctcggcgctattaattttatttcttctatcttaaatatacatcatataaacatcaaccttgataaaatccccttacttatttgatcaattttaattacaacaattttactacttttagcactaccaatcctagcaggtgcaatcactatactattagcagatcgtaatctaaatacttcattttttgaccctacaggaggaggagaccctatcctataccaacatttattc
>WW10-A_jsp3_NTH
ctagcatcaaatatttttcacagaggatcttcagtagatatactaatcttttctcttcatattgcaggtatatcatccatcctcggtgctattaatttcatttcttctatcctaaatatacatcatataagtatcaaccttgataaaattcctctacttatttgatcaattttaattacaacaattttactacttttagcgctaccaatcctagcgggtgcaatcaccatactattaacagatcgtaacctaaatacttcattttttgaccctacaggagggggagaccctatcctataccaacatttattc
>WW10-B_jsp3_NTH
ctagcatcaaatatttttcacagaggatcttcagtagatatactaatcttttctcttcatattgcaggtatatcatccatcctcggtgctattaatttcatttcttctatcctaaatatacatcatataagtatcaaccttgataaaattcctctacttatttgatcaattttaattacaacaattttactacttttagcgctaccaatcctagcgggtgcaatcaccatactattaacagatcgtaacctaaatacttcattttttgaccctacaggagggggagaccctatcctataccaacatttattc
>WW10-C_jsp3_NTH
ctagcatcaaatatttttcacagaggatcttcagtagatatactaatcttttctcttcatattgcaggtatatcatccatcctcggtgctattaatttcatttcttctatcctaaatatacatcatataagtatcaaccttgataaaattcctctacttatttgatcaattttaattacaacaattttactacttttagcgctaccaatcctagcgggtgcaatcaccatactattaacagatcgtaacctaaatacttcattttttgaccctacaggagggggagaccctatcctataccaacatttattc
>WW10-D_jsp3_NTH
ctagcatcaaatatttttcacagaggatcttcagtagatatactaatcttttctcttcatattgcaggtatatcatccatcctcggtgctattaatttcatttcttctatcctaaatatacatcatataagtatcaaccttgataaaattcctctacttatttgatcaattttaattacaacaattttactacttttagcgctaccaatcctagcgggtgcaatcaccatactattaacagatcgtaacctaaatacttcattttttgaccctacaggagggggagaccctatcctataccaacatttattc
>WW10-E_jsp3_NTH
ctagcatcaaatatttttcacagaggatcttcagtagatatactaatcttttctcttcatattgcaggtatatcatccatcctcggtgctattaatttcatttcttctatcctaaatatacatcatataagtatcaaccttgataaaattcctctacttatttgatcaattttaattacaacaattttactacttttagcgctaccaatcctagcgggtgcaatcaccatactattaacagatcgtaacctaaatacttcattttttgaccctacaggagggggagaccctatcctataccaacatttattc
>WW10-F_jsp3_NTH
ctagcatcaaatatttttcacagaggatcttcagtagatatactaatcttttctcttcatattgcaggtatatcatccatcctcggtgctattaatttcatttcttctatcctaaatatacatcatataagtatcaaccttgataaaattcctctacttatttgatcaattttaattacaacaattttactacttttagcgctaccaatcctagcgggtgcaatcaccatactattaacagatcgtaacctaaatacttcattttttgaccctacaggagggggagaccctatcctataccaacatttattc
>WW10-G_jsp3_NTH
ctagcatcaaatatttttcacagaggatcttcagtagatatactaatcttttctcttcatattgcaggtatatcatccatcctcggtgctattaatttcatttcttctatcctaaatatacatcatataagtatcaaccttgataaaattcctctacttatttgatcaattttaattacaacaattttactacttttagcgctaccaatcctagcgggtgcaatcaccatactattaacagatcgtaacctaaatacttcattttttgaccctacaggagggggagaccctatcctataccaacatttattc
>WW10-H_jsp3_NTH
ctagcatcaaatatttttcacagaggatcttcagtagatatactaatcttttctcttcatattgcaggtatatcatccatcctcggtgctattaatttcatttcttctatcctaaatatacatcatataagtatcaaccttgataaaattcctctacttatttgatcaattttaattacaacaattttactacttttagcgctaccaatcctagcgggtgcaatcaccatactattaacagatcgtaacctaaatacttcattttttgaccctacaggagggggagaccctatcctataccaacatttattc
>WW02-B_jsp3_NTH
ctagcatcaaatatttttcacagaggatcttcagtagatatactaatcttttctcttcatattgcaggtatatcatccatcctcggtgctattaatttcatttcttctatcctaaatatacatcatataagtatcaaccttgataaaattcctctacttatttgatcaattttaattacaacaattttactacttttagcgctaccaatcctagcgggtgcaatcaccatactattaacagatcgtaacctaaatacttcattttttgaccctacaggagggggagaccctatcctataccaacatttattc
>WW02-D_jsp3_NTH
ctagcatcaaatatttttcacagaggatcttcagtagatatactaatcttttctcttcatattgcaggtatatcatccatcctcggtgctattaatttcatttcttctatcctaaatatacatcatataagtatcaaccttgataaaattcctctacttatttgatcaattttaattacaacaattttactacttttagcgctaccaatcctagcgggtgcaatcaccatactattaacagatcgtaacctaaatacttcattttttgaccctacaggagggggagaccctatcctataccaacatttattc
>WW02-A_jsp3_NTH
ctagcatcaaatatttttcacagaggatcttcagtagatatactaatcttttctcttcatattgcaggtatatcatccatcctcggtgctattaatttcatttcttctatcctaaatatacatcatataagtatcaaccttgataaaattcctctacttatttgatcaattttaattacaacaattttactacttttagcgctaccaatcctagcgggtgcaatcaccatactattaacagatcgtaacctaaatacttcattttttgaccctacaggagggggagaccctatcctataccaacatttattc
>WW03-A_jsp3_CTH
ctagcatcaaatatttttcacagaggatcttcagtagatatactaatcttttctcttcatattgcaggtatatcatccatcctcggtgctattaatttcatttcctctatcttaaatatacatcatataaacattaaccttgataaaattcctctactcatttgatctattttaattacaacaattttactacttttagcgctaccaatcctggcaggtgcaatcaccatactattaacagatcgtaatctaaatacttcattttttgaccctacaggagggggagaccctatcctataccaacatttattc
>WW03-D_jsp3_CTH
ctagcatcaaatatttttcacagaggatcttcagtagatatactaatcttttctcttcatattgcaggtatatcatccatcctcggtgctattaatttcatttcctctatcttaaatatacatcatataaacattaaccttgataaaattcctctactcatttgatctattttaattacaacaattttactacttttagcgctaccaatcctggcaggtgcaatcaccatactattaacagatcgtaatctaaatacttcattttttgaccctacaggagggggagaccctatcctataccaacatttattc
>WW03-B_jsp3_CTH
ctagcatcaaatatttttcacagaggatcttcagtagatatactaatcttttctcttcatattgcaggtatatcatccatcctcggtgctattaatttcatttcctctatcttaaatatacatcatataaacattaaccttgataaaattcctctactcatttgatctattttaattacaacaattttactacttttagcgctaccaatcctggcaggtgcaatcaccatactattaacagatcgtaatctaaatacttcattttttgaccctacaggagggggagaccctatcctataccaacatttattc
>WW03-C_jsp3_CTH
ctagcatcaaatatttttcacagaggatcttcagtagatatactaatcttttctcttcatattgcaggtatatcatccatcctcggtgctattaatttcatttcctctatcttaaatatacatcatataaacattaaccttgataaaattcctctactcatttgatctattttaattacaacaattttactacttttagcgctaccaatcctggcaggtgcaatcaccatactattaacagatcgtaatctaaatacttcattttttgaccctacaggagggggagaccctatcctataccaacatttattc
>WW47-48-C_jsp3_CTH
ctagcatcaaatatttttcacagaggatcttcagtagatatactaatcttttctcttcatattgcaggtatatcatccatcctcggtgctattaatttcatttcctctatcttaaatatacatcatataaacattaaccttgataaaattcctctactcatttgatctattttaattacaacaattttactacttttagcgctaccaatcctggcaggtgcaatcaccatactattaacagatcgtaatctaaatacttcattttttgaccctacaggagggggagaccctatcctataccaacatttattc
>WW22-23-A_jsp3_CTH
ctagcatcaaatatttttcacagaggatcttcagtagatatactaatcttttctcttcatattgcaggtatatcatcgatcctcggtgctattaatttcatttcctctatcttaaatatacatcatataaacatcaaccttgataaaattcctctactcatttgatctattttaattacaacaattttactacttttagcgctaccaatcctagcaggtgcaatcaccatactattaacagatcgtaatataaatacttcattttttgaccctacagggggaggggaccctatcctataccaacatttattc
>WW22-23-D_jsp3_CTH
ctagcatcaaatatttttcacagaggatcttcagtagatatactaatcttttctcttcatattgcaggtatatcatcgatcctcggtgctattaatttcatttcctctatcttaaatatacatcatataaacatcaaccttgataaaattcctctactcatttgatctattttaattacaacaattttactacttttagcgctaccaatcctagcaggtgcaatcaccatactattaacagatcgtaatataaatacttcattttttgaccctacagggggaggggaccctatcctataccaacatttattc
>WW22-23-B_jsp3_CTH
ctagcatcaaatatttttcacagaggatcttcagtagatatactaatcttttctcttcatattgcaggtatatcatcgatcctcggtgctattaatttcatttcctctatcttaaatatacatcatataaacatcaaccttgataaaattcctctactcatttgatctattttaattacaacaattttactacttttagcgctaccaatcctagcaggtgcaatcaccatactattaacagatcgtaatataaatacttcattttttgaccctacagggggaggggaccctatcctataccaacatttattc
>WW22-23-C_jsp3_CTH
ctagcatcaaatatttttcacagaggatcttcagtagatatactaatcttttctcttcatattgcaggtatatcatcgatcctcggtgctattaatttcatttcctctatcttaaatatacatcatataaacatcaaccttgataaaattcctctactcatttgatctattttaattacaacaattttactacttttagcgctaccaatcctagcaggtgcaatcaccatactattaacagatcgtaatataaatacttcattttttgaccctacagggggaggggaccctatcctataccaacatttattc
>WW05-B_jsp4_NTH
ctagcatcaaatattttccacagaggatcttcagtagacatactaatcttttctcttcatattgcaggtatatcatccatcctcggagctattaatttcatttcttctatcttaaatatacatcataaaaacatctatcttgataaaattccgctacttatttgatcaattttaattacaacaattttactacttttagcactaccaatcctagcaggtgcaatcactatattattaacagatcgtaatctaaatacctcattttttgaccctacaggagggggtgaccctattctataccaacatttattc
>WW05-D_jsp4_NTH
ctagcatcaaatattttccacagaggatcttcagtagacatactaatcttttctcttcatattgcaggtatatcatccatcctcggagctattaatttcatttcttctatcttaaatatacatcataaaaacatctatcttgataaaattccgctacttatttgatcaattttaattacaacaattttactacttttagcactaccaatcctagcaggtgcaatcactatattattaacagatcgtaatctaaatacctcattttttgaccctacaggagggggtgaccctattctataccaacatttattc
>WW05-F_jsp4_NTH
ctagcatcaaatattttccacagaggatcttcagtagacatactaatcttttctcttcatattgcaggtatatcatccatcctcggagctattaatttcatttcttctatcttaaatatacatcataaaaacatctatcttgataaaattccgctacttatttgatcaattttaattacaacaattttactacttttagcactaccaatcctagcaggtgcaatcactatattattaacagatcgtaatctaaatacctcattttttgaccctacaggagggggtgaccctattctataccaacatttattc
>WW05-G_jsp4_NTH
ctagcatcaaatattttccacagaggatcttcagtagacatactaatcttttctcttcatattgcaggtatatcatccatcctcggagctattaatttcatttcttctatcttaaatatacatcataaaaacatctatcttgataaaattccgctacttatttgatcaattttaattacaacaattttactacttttagcactaccaatcctagcaggtgcaatcactatattattaacagatcgtaatctaaatacctcattttttgaccctacaggagggggtgaccctattctataccaacatttattc
>WW05-H_jsp4_NTH
ctagcatcaaatattttccacagaggatcttcagtagacatactaatcttttctcttcatattgcaggtatatcatccatcctcggagctattaatttcatttcttctatcttaaatatacatcataaaaacatctatcttgataaaattccgctacttatttgatcaattttaattacaacaattttactacttttagcactaccaatcctagcaggtgcaatcactatattattaacagatcgtaatctaaatacctcattttttgaccctacaggagggggtgaccctattctataccaacatttattc
>WW06-07-B_jsp4_NTH
ctagcatcaaatattttccacagaggatcttcagtagacatactaatcttttctcttcatattgcaggtatatcatccatcctcggagctattaatttcatttcttctatcttaaatatacatcataaaaacatctatcttgataaaattccgctacttatttgatcaattttaattacaacaattttactacttttagcactaccaatcctagcaggtgcaatcactatattattaacagatcgtaatctaaatacctcattttttgaccctacaggagggggtgaccctattctataccaacatttattc
>WW06-07-C_jsp4_NTH
ctagcatcaaatattttccacagaggatcttcagtagacatactaatcttttctcttcatattgcaggtatatcatccatcctcggagctattaatttcatttcttctatcttaaatatacatcataaaaacatctatcttgataaaattccgctacttatttgatcaattttaattacaacaattttactacttttagcactaccaatcctagcaggtgcaatcactatattattaacagatcgtaatctaaatacctcattttttgaccctacaggagggggtgaccctattctataccaacatttattc
>WW06-07-D_jsp4_NTH
ctagcatcaaatattttccacagaggatcttcagtagacatactaatcttttctcttcatattgcaggtatatcatccatcctcggagctattaatttcatttcttctatcttaaatatacatcataaaaacatctatcttgataaaattccgctacttatttgatcaattttaattacaacaattttactacttttagcactaccaatcctagcaggtgcaatcactatattattaacagatcgtaatctaaatacctcattttttgaccctacaggagggggtgaccctattctataccaacatttattc
>WW08-C_jsp4_NTH
ctagcatcaaatattttccacagaggatcttcagtagacatactaatcttttctcttcatattgcaggtatatcatccatcctcggagctattaatttcatttcttctatcttaaatatacatcataaaaacatctatcttgataaaattccgctacttatttgatcaattttaattacaacaattttactacttttagcactaccaatcctagcaggtgcaatcactatattattaacagatcgtaatctaaatacctcattttttgaccctacaggagggggtgaccctattctataccaacatttattc
>WW08-D_jsp4_NTH
ctagcatcaaatattttccacagaggatcttcagtagacatactaatcttttctcttcatattgcaggtatatcatccatcctcggagctattaatttcatttcttctatcttaaatatacatcataaaaacatctatcttgataaaattccgctacttatttgatcaattttaattacaacaattttactacttttagcactaccaatcctagcaggtgcaatcactatattattaacagatcgtaatctaaatacctcattttttgaccctacaggagggggtgaccctattctataccaacatttattc
>WW08-F_jsp4_NTH
ctagcatcaaatattttccacagaggatcttcagtagacatactaatcttttctcttcatattgcaggtatatcatccatcctcggagctattaatttcatttcttctatcttaaatatacatcataaaaacatctatcttgataaaattccgctacttatttgatcaattttaattacaacaattttactacttttagcactaccaatcctagcaggtgcaatcactatattattaacagatcgtaatctaaatacctcattttttgaccctacaggagggggtgaccctattctataccaacatttattc
>WW08-H_jsp4_NTH
ctagcatcaaatattttccacagaggatcttcagtagacatactaatcttttctcttcatattgcaggtatatcatccatcctcggagctattaatttcatttcttctatcttaaatatacatcataaaaacatctatcttgataaaattccgctacttatttgatcaattttaattacaacaattttactacttttagcactaccaatcctagcaggtgcaatcactatattattaacagatcgtaatctaaatacctcattttttgaccctacaggagggggtgaccctattctataccaacatttattc
>WW04-B_jsp4_NETH
ctagcatcaaatattttccacagaggatcttcagtagacatactaatcttttctcttcatattgcaggtatatcatccatcctcggagctattaatttcatttcttctatcttaaatatacatcataaaaacatctatcttgataaaattccgctacttatttgatcaattttaattacaacaattttactacttttagcactaccaatcctagcaggtgcaatcactatattattaacagatcgtaatctaaatacctcattttttgaccctacaggagggggtgaccctattctataccaacatttattc
>WW04-D_jsp4_NETH
ctagcatcaaatattttccacagaggatcttcagtagacatactaatcttttctcttcatattgcaggtatatcatccatcctcggagctattaatttcatttcttctatcttaaatatacatcataaaaacatctatcttgataaaattccgctacttatttgatcaattttaattacaacaattttactacttttagcactaccaatcctagcaggtgcaatcactatattattaacagatcgtaatctaaatacctcattttttgaccctacaggagggggtgaccctattctataccaacatttattc
>WW04-A_jsp4_NETH
ctagcatcaaatattttccacagaggatcttcagtagacatactaatcttttctcttcatattgcaggtatatcatccatcctcggagctattaatttcatttcttctatcttaaatatacatcataaaaacatctatcttgataaaattccgctacttatttgatcaattttaattacaacaattttactacttttagcactaccaatcctagcaggtgcaatcactatattattaacagatcgtaatctaaatacctcattttttgaccctacaggagggggtgaccctattctataccaacatttattc
>WW04-E_jsp4_NETH
ctagcatcaaatattttccacagaggatcttcagtagacatactaatcttttctcttcatattgcaggtatatcatccatcctcggagctattaatttcatttcttctatcttaaatatacatcataaaaacatctatcttgataaaattccgctacttatttgatcaattttaattacaacaattttactacttttagcactaccaatcctagcaggtgcaatcactatattattaacagatcgtaatctaaatacctcattttttgaccctacaggagggggtgaccctattctataccaacatttattc
>WW04-C_jsp4_NETH
ctagcatcaaatattttccacagaggatcttcagtagacatactaatcttttctcttcatattgcaggtatatcatccatcctcggagctattaatttcatttcttctatcttaaatatacatcataaaaacatctatcttgataaaattccgctacttatttgatcaattttaattacaacaattttactacttttagcactaccaatcctagcaggtgcaatcactatattattaacagatcgtaatctaaatacctcattttttgaccctacaggagggggtgaccctattctataccaacatttattc
>WW44-A_jsp2_CTH
ctagcatcaaatatttttcataggggatcttcagtagatatattaattttttctcttcatattgcaggtatatcatctatcctcggagccattaactttatttcttctatcttaaatatacatcataaaaatatctaccttgataaaattcctttacttatttgatcaattttaattacaacaattttactacttttagcactaccaatcctagcgggtgcaatcactatactattaacagatcgtaatctaaatacctcattttttgaccctacaggggggggtgaccctatcctataccaacatttattc
>WW26-B_jsp1_CTH
ttaacgtcaaatatttttcacaggggtccttcagtagacttactaatcttttctcttcatattgcaggcatatcatcaatcttaggcgctattaattttatttcttctattttaaatatacatcataaaaatatctatcttgataaaattcccctacttatttgatcaattttaattacaacaattctacttcttttagcactcccaattctagctggagcaatcactatactattaacagaccgtaatttaaatacttcattttttgatcccataggtggcggtgaccctattttataccaacatttattc
>WW26-A_jsp1_CTH
ttaacgtcaaatatttttcacaggggtccttcagtagacttactaatcttttctcttcatattgcaggcatatcatcaatcttaggcgctattaattttatttcttctattttaaatatacatcataaaaatatctatcttgataaaattcccctacttatttgatcaattttaattacaacaattctacttcttttagcactcccaattctagctggagcaatcactatactattaacagaccgtaatttaaatacttcattttttgatcccataggtggcggtgaccctattttataccaacatttattc
>WW29-A_glabri_SIN
ttagcatcaaacatataccacagaggaccatccattgatcttctaatcttctccctccatatagcaggtgcatcctcaattctaggagccattaacttcatctcctcaattcttaatatacatcataaaaatatatccctagataaaattcccctacttatttgatcaatcttaattactaccattctacttcttctagctttgccagttttagcaggggcaattaccatacttctaacagaccgtaatttaaatacctcattttttgaccctacaggtggaggagaccctattttatatcaacacttattt
>WW29-B_glabri_SIN
ttagcatcaaacatataccacagaggaccatccattgatcttctaatcttctccctccatatagcaggtgcatcctcaattctaggagccattaacttcatctcctcaattcttaatatacatcataaaaatatatccctagataaaattcccctacttatttgatcaatcttaattactaccattctacttcttctagctttgccagttttagcaggggcaattaccatacttctaacagaccgtaatttaaatacctcattttttgaccctacaggtggaggagaccctattttatatcaacacttattt
>WW29-C_glabri_SIN
ttagcatcaaacatataccacagaggaccatccattgatcttctaatcttctccctccatatagcaggtgcatcctcaattctaggagccattaacttcatctcctcaattcttaatatacatcataaaaatatatccctagataaaattcccctacttatttgatcaatcttaattactaccattctacttcttctagctttgccagttttagcaggggcaattaccatacttctaacagaccgtaatttaaatacctcattttttgaccctacaggtggaggagaccctattttatatcaacacttattt
>WW29-D_glabri_SIN
ttagcatcaaacatataccacagaggaccatccattgatcttctaatcttctccctccatatagcaggtgcatcctcaattctaggagccattaacttcatctcctcaattcttaatatacatcataaaaatatatccctagataaaattcccctacttatttgatcaatcttaattactaccattctacttcttctagctttgccagttttagcaggggcaattaccatacttctaacagaccgtaatttaaatacctcattttttgaccctacaggtggaggagaccctattttatatcaacacttattt
>WW29-E_glabri_SIN
ttagcatcaaacatataccacagaggaccatccattgatcttctaatcttctccctccatatagcaggtgcatcctcaattctaggagccattaacttcatctcctcaattcttaatatacatcataaaaatatatccctagataaaattcccctacttatttgatcaatcttaattactaccattctacttcttctagctttgccagttttagcaggggcaattaccatacttctaacagaccgtaatttaaatacctcattttttgaccctacaggtggaggagaccctattttatatcaacacttattt
>WW29-F_glabri_SIN
ttagcatcaaacatataccacagaggaccatccattgatcttctaatcttctccctccatatagcaggtgcatcctcaattctaggagccattaacttcatctcctcaattcttaatatacatcataaaaatatatccctagataaaattcccctacttatttgatcaatcttaattactaccattctacttcttctagctttgccagttttagcaggggcaattaccatacttctaacagaccgtaatttaaatacctcattttttgaccctacaggtggaggagaccctattttatatcaacacttattt
>WW29-G_glabri_SIN
ttagcatcaaacatataccacagaggaccatccattgatcttctaatcttctccctccatatagcaggtgcatcctcaattctaggagccattaacttcatctcctcaattcttaatatacatcataaaaatatatccctagataaaattcccctacttatttgatcaatcttaattactaccattctacttcttctagctttgccagttttagcaggggcaattaccatacttctaacagaccgtaatttaaatacctcattttttgaccctacaggtggaggagaccctattttatatcaacacttattt
>WW29-H_glabri_SIN
ttagcatcaaacatataccacagaggaccatccattgatcttctaatcttctccctccatatagcaggtgcatcctcaattctaggagccattaacttcatctcctcaattcttaatatacatcataaaaatatatccctagataaaattcccctacttatttgatcaatcttaattactaccattctacttcttctagctttgccagttttagcaggggcaattaccatacttctaacagaccgtaatttaaatacctcattttttgaccctacaggtggaggagaccctattttatatcaacacttattt
>WW25-E_unk_outgrp_MAL
ctagcatcaaatatctatcacaatggaccctcaattgattttttaattatttctcttcacttagccggattatcctccattttaggggccattaattttatctcttctattcttaatatacaccacaaaaaaatttccttggacaaaatcccccttcttatttgatcaattttaatcactacaattttacttttattagccctgccagtcttagccggagcaatcactatgcttctaacagatcgtaatctaaatacttcattttttgaccctaccggggggggagaccctattttataccaacatttattt
>WW25-G_unk_outgrp_MAL
ctagcatcaaatatctatcacaatggaccctcaattgattttttaattatttctcttcacttagccggattatcctccattttaggggccattaattttatctcttctattcttaatatacaccacaaaaaaatttccttggacaaaatcccccttcttatttgatcaattttaatcactacaattttacttttattagccctgccagtcttagccggagcaatcactatgcttctaacagatcgtaatctaaatacttcattttttgaccctaccggggggggagaccctattttataccaacatttattt
>WW25-H_unk_outgrp_MAL
ctagcatcaaatatctatcacaatggaccctcaattgattttttaattatttctcttcacttagccggattatcctccattttaggggccattaattttatctcttctattcttaatatacaccacaaaaaaatttccttggacaaaatcccccttcttatttgatcaattttaatcactacaattttacttttattagccctgccagtcttagccggagcaatcactatgcttctaacagatcgtaatctaaatacttcattttttgaccctaccggggggggagaccctattttataccaacatttattt
>WW25-B_unk_outgrp_MAL
ctagcatcaaatatctatcacaatggaccctcaattgattttttaattatttctcttcacttagccggattatcctccattttaggggccattaattttatctcttctattcttaatatacaccacaaaaaaatttccttggacaaaatcccccttcttatttgatcaattttaatcactacaattttacttttattagccctgccagtcttagccggagcaatcactatgcttctaacagatcgtaatctaaatacttcattttttgaccctaccggggggggagaccctattttataccaacatttattt
>WW25-C_unk_outgrp_MAL
ctagcatcaaatatctatcacaatggaccctcaattgattttttaattatttctcttcacttagccggattatcctccattttaggggccattaattttatctcttctattcttaatatacaccacaaaaaaatttccttggacaaaatcccccttcttatttgatcaattttaatcactacaattttacttttattagccctgccagtcttagccggagcaatcactatgcttctaacagatcgtaatctaaatacttcattttttgaccctaccggggggggagaccctattttataccaacatttattt
