# Supplementary material for: Scrutinising an inscrutable bark-nesting ant: Exploring cryptic diversity in the Rhopalomastix javana (Hymenoptera: Formicidae) complex using DNA barcodes, genome-wide MIG-seq and geometric morphometrics
Source: PeerJ. 2023 Nov 16;11:e16416. doi: 10.7717/peerj.16416 (PMC10657568; doi:10.7717/peerj.16416)
Supplement: Supplemental Information 11 [file peerj-11-16416-s011.tps]

LM=13
361.00000 1049.00000
415.00000 832.00000
1415.00000 1049.00000
1369.00000 856.00000
884.00000 801.00000
888.00000 600.00000
473.00000 677.00000
1307.00000 673.00000
679.00000 666.00000
1082.00000 669.00000
826.00000 770.00000
946.00000 774.00000
880.00000 1782.00000
CURVES=2
POINTS=10
357.00000 1057.00000
343.00000 1184.00000
334.00000 1311.00000
335.00000 1438.00000
347.00000 1565.00000
393.00000 1684.00000
487.00000 1767.00000
607.00000 1805.00000
734.00000 1803.00000
861.00000 1790.00000
POINTS=10
1424.00000 1080.00000
1438.00000 1202.00000
1442.00000 1326.00000
1437.00000 1449.00000
1416.00000 1570.00000
1367.00000 1683.00000
1272.00000 1761.00000
1156.00000 1804.00000
1033.00000 1810.00000
911.00000 1793.00000
IMAGE=ENT13953_h1d1.tif
ID=0 
SCALE=0.000407
LM=13
303.00000 1072.00000
361.00000 855.00000
1357.00000 1049.00000
1311.00000 851.00000
822.00000 820.00000
818.00000 618.00000
415.00000 696.00000
1249.00000 688.00000
605.00000 677.00000
1024.00000 688.00000
760.00000 793.00000
873.00000 789.00000
822.00000 1801.00000
CURVES=2
POINTS=10
303.00000 1084.00000
285.00000 1211.00000
277.00000 1338.00000
281.00000 1466.00000
289.00000 1594.00000
344.00000 1709.00000
442.00000 1788.00000
566.00000 1820.00000
694.00000 1818.00000
822.00000 1812.00000
POINTS=10
1369.00000 1068.00000
1376.00000 1195.00000
1383.00000 1322.00000
1381.00000 1450.00000
1360.00000 1575.00000
1312.00000 1694.00000
1220.00000 1781.00000
1096.00000 1811.00000
969.00000 1821.00000
842.00000 1816.00000
IMAGE=ENT13953_h1d2.tif
ID=1 
SCALE=0.000407
LM=13
287.00000 975.00000
334.00000 800.00000
1295.00000 1013.00000
1272.00000 839.00000
826.00000 769.00000
814.00000 572.00000
384.00000 649.00000
1206.00000 649.00000
617.00000 638.00000
1000.00000 645.00000
764.00000 738.00000
889.00000 739.00000
795.00000 1731.00000
CURVES=2
POINTS=10
280.00000 982.00000
243.00000 1109.00000
231.00000 1241.00000
232.00000 1373.00000
252.00000 1504.00000
297.00000 1628.00000
396.00000 1713.00000
523.00000 1750.00000
655.00000 1754.00000
787.00000 1742.00000
POINTS=10
1303.00000 1021.00000
1325.00000 1142.00000
1330.00000 1265.00000
1330.00000 1387.00000
1306.00000 1508.00000
1258.00000 1621.00000
1173.00000 1709.00000
1056.00000 1745.00000
933.00000 1751.00000
811.00000 1738.00000
IMAGE=ENT13953_h2d1.tif
ID=2 
SCALE=0.000407
LM=13
307.00000 1016.00000
380.00000 810.00000
1331.00000 1043.00000
1299.00000 845.00000
861.00000 802.00000
857.00000 605.00000
427.00000 667.00000
1237.00000 682.00000
655.00000 660.00000
1043.00000 674.00000
818.00000 768.00000
900.00000 771.00000
826.00000 1752.00000
CURVES=2
POINTS=10
295.00000 1027.00000
280.00000 1155.00000
265.00000 1282.00000
261.00000 1411.00000
282.00000 1537.00000
334.00000 1655.00000
432.00000 1738.00000
555.00000 1772.00000
684.00000 1776.00000
811.00000 1760.00000
POINTS=10
1342.00000 1047.00000
1361.00000 1169.00000
1360.00000 1292.00000
1358.00000 1415.00000
1341.00000 1537.00000
1294.00000 1651.00000
1206.00000 1738.00000
1089.00000 1776.00000
966.00000 1783.00000
845.00000 1760.00000
IMAGE=ENT13953_h2d2.tif
ID=3 
SCALE=0.000407
LM=13
322.00000 1139.00000
373.00000 937.00000
1295.00000 1143.00000
1241.00000 934.00000
807.00000 883.00000
803.00000 689.00000
423.00000 779.00000
1156.00000 748.00000
609.00000 759.00000
1016.00000 767.00000
752.00000 856.00000
852.00000 857.00000
807.00000 1817.00000
CURVES=2
POINTS=10
318.00000 1151.00000
308.00000 1268.00000
304.00000 1385.00000
305.00000 1502.00000
322.00000 1617.00000
363.00000 1727.00000
454.00000 1799.00000
566.00000 1833.00000
683.00000 1836.00000
799.00000 1821.00000
POINTS=10
1299.00000 1158.00000
1316.00000 1273.00000
1325.00000 1388.00000
1317.00000 1503.00000
1293.00000 1616.00000
1248.00000 1722.00000
1162.00000 1797.00000
1052.00000 1830.00000
937.00000 1840.00000
822.00000 1829.00000
IMAGE=ENT13953_h3d1.tif
ID=4 
SCALE=0.000407
LM=13
307.00000 1058.00000
353.00000 868.00000
1272.00000 1058.00000
1218.00000 864.00000
787.00000 802.00000
787.00000 612.00000
411.00000 701.00000
1117.00000 666.00000
597.00000 682.00000
981.00000 686.00000
737.00000 783.00000
839.00000 786.00000
780.00000 1740.00000
CURVES=2
POINTS=10
295.00000 1069.00000
283.00000 1184.00000
277.00000 1300.00000
284.00000 1416.00000
303.00000 1531.00000
338.00000 1640.00000
421.00000 1722.00000
533.00000 1750.00000
649.00000 1764.00000
764.00000 1752.00000
POINTS=10
1280.00000 1081.00000
1288.00000 1197.00000
1295.00000 1313.00000
1295.00000 1429.00000
1270.00000 1542.00000
1224.00000 1649.00000
1139.00000 1727.00000
1030.00000 1767.00000
914.00000 1766.00000
799.00000 1752.00000
IMAGE=ENT13953_h3d2.tif
ID=5 
SCALE=0.000407
LM=13
369.00000 1130.00000
438.00000 893.00000
1373.00000 1095.00000
1314.00000 893.00000
896.00000 827.00000
884.00000 645.00000
540.00000 700.00000
1214.00000 706.00000
683.00000 727.00000
1090.00000 723.00000
838.00000 796.00000
949.00000 794.00000
861.00000 1784.00000
CURVES=2
POINTS=10
371.00000 1152.00000
350.00000 1263.00000
337.00000 1374.00000
335.00000 1487.00000
353.00000 1598.00000
411.00000 1695.00000
506.00000 1754.00000
617.00000 1775.00000
728.00000 1789.00000
841.00000 1785.00000
POINTS=10
1383.00000 1114.00000
1403.00000 1235.00000
1402.00000 1357.00000
1395.00000 1480.00000
1371.00000 1600.00000
1331.00000 1715.00000
1238.00000 1794.00000
1118.00000 1819.00000
996.00000 1816.00000
876.00000 1789.00000
IMAGE=ENT13953_h5d1.tif
ID=8 
SCALE=0.000407
LM=13
357.00000 1070.00000
419.00000 857.00000
1435.00000 1086.00000
1384.00000 876.00000
911.00000 818.00000
907.00000 601.00000
489.00000 686.00000
1303.00000 683.00000
683.00000 671.00000
1109.00000 679.00000
861.00000 787.00000
973.00000 783.00000
900.00000 1822.00000
CURVES=2
POINTS=10
357.00000 1086.00000
332.00000 1218.00000
320.00000 1352.00000
316.00000 1486.00000
335.00000 1620.00000
391.00000 1741.00000
498.00000 1822.00000
629.00000 1851.00000
764.00000 1851.00000
896.00000 1826.00000
POINTS=10
1438.00000 1105.00000
1456.00000 1231.00000
1468.00000 1359.00000
1460.00000 1486.00000
1433.00000 1611.00000
1385.00000 1729.00000
1291.00000 1815.00000
1169.00000 1853.00000
1042.00000 1844.00000
915.00000 1830.00000
IMAGE=ENT13953_h5d2.tif
ID=9 
SCALE=0.000407
LM=13
299.00000 1157.00000
354.00000 923.00000
1510.00000 1112.00000
1423.00000 887.00000
895.00000 868.00000
896.00000 666.00000
432.00000 731.00000
1331.00000 712.00000
725.00000 708.00000
1120.00000 717.00000
826.00000 850.00000
968.00000 850.00000
927.00000 1965.00000
CURVES=2
POINTS=10
298.00000 1171.00000
273.00000 1314.00000
264.00000 1459.00000
280.00000 1603.00000
304.00000 1746.00000
371.00000 1874.00000
481.00000 1967.00000
622.00000 1999.00000
767.00000 1999.00000
909.00000 1969.00000
POINTS=10
1510.00000 1139.00000
1541.00000 1280.00000
1558.00000 1423.00000
1554.00000 1566.00000
1521.00000 1707.00000
1468.00000 1840.00000
1364.00000 1938.00000
1229.00000 1983.00000
1085.00000 1985.00000
941.00000 1978.00000
IMAGE=ENT13954_h1d1.tif
ID=10 
SCALE=0.000407
LM=13
349.00000 1224.00000
413.00000 994.00000
1565.00000 1201.00000
1487.00000 972.00000
959.00000 953.00000
959.00000 742.00000
487.00000 811.00000
1400.00000 793.00000
752.00000 807.00000
1198.00000 811.00000
886.00000 939.00000
1023.00000 939.00000
982.00000 2045.00000
CURVES=2
POINTS=10
354.00000 1251.00000
326.00000 1396.00000
317.00000 1543.00000
330.00000 1689.00000
361.00000 1833.00000
425.00000 1965.00000
538.00000 2055.00000
681.00000 2091.00000
828.00000 2087.00000
973.00000 2059.00000
POINTS=10
1574.00000 1215.00000
1601.00000 1358.00000
1617.00000 1503.00000
1609.00000 1648.00000
1581.00000 1791.00000
1524.00000 1924.00000
1420.00000 2027.00000
1285.00000 2080.00000
1140.00000 2080.00000
996.00000 2059.00000
IMAGE=ENT13954_h1d2.tif
ID=11 
SCALE=0.000407
LM=13
340.00000 1226.00000
413.00000 1005.00000
1560.00000 1248.00000
1473.00000 1037.00000
968.00000 978.00000
964.00000 781.00000
487.00000 840.00000
1395.00000 877.00000
730.00000 849.00000
1198.00000 854.00000
913.00000 941.00000
1032.00000 956.00000
941.00000 2070.00000
CURVES=2
POINTS=10
326.00000 1235.00000
304.00000 1381.00000
292.00000 1528.00000
293.00000 1675.00000
321.00000 1820.00000
386.00000 1952.00000
494.00000 2052.00000
634.00000 2096.00000
781.00000 2088.00000
927.00000 2065.00000
POINTS=10
1565.00000 1258.00000
1577.00000 1402.00000
1587.00000 1547.00000
1574.00000 1691.00000
1547.00000 1833.00000
1485.00000 1963.00000
1378.00000 2058.00000
1241.00000 2099.00000
1098.00000 2084.00000
955.00000 2065.00000
IMAGE=ENT13954_h2d1.tif
ID=12 
SCALE=0.000407
LM=13
285.00000 1166.00000
349.00000 946.00000
1501.00000 1176.00000
1418.00000 969.00000
909.00000 919.00000
913.00000 708.00000
427.00000 767.00000
1340.00000 800.00000
666.00000 781.00000
1115.00000 777.00000
858.00000 868.00000
963.00000 882.00000
900.00000 1978.00000
CURVES=2
POINTS=10
276.00000 1180.00000
251.00000 1327.00000
244.00000 1476.00000
247.00000 1626.00000
277.00000 1772.00000
337.00000 1909.00000
448.00000 2008.00000
593.00000 2036.00000
742.00000 2022.00000
890.00000 2001.00000
POINTS=10
1505.00000 1194.00000
1527.00000 1333.00000
1544.00000 1474.00000
1526.00000 1614.00000
1488.00000 1750.00000
1430.00000 1879.00000
1339.00000 1986.00000
1204.00000 2030.00000
1063.00000 2025.00000
926.00000 1992.00000
IMAGE=ENT13954_h2d2.tif
ID=13 
SCALE=0.000407
LM=13
294.00000 1271.00000
372.00000 1046.00000
1497.00000 1253.00000
1423.00000 1032.00000
909.00000 950.00000
913.00000 762.00000
445.00000 853.00000
1349.00000 840.00000
675.00000 821.00000
1143.00000 821.00000
849.00000 941.00000
964.00000 941.00000
918.00000 2064.00000
CURVES=2
POINTS=10
280.00000 1285.00000
260.00000 1430.00000
252.00000 1576.00000
256.00000 1722.00000
290.00000 1864.00000
363.00000 1990.00000
472.00000 2085.00000
611.00000 2127.00000
757.00000 2116.00000
895.00000 2069.00000
POINTS=10
1506.00000 1271.00000
1532.00000 1416.00000
1549.00000 1561.00000
1545.00000 1707.00000
1516.00000 1851.00000
1463.00000 1985.00000
1354.00000 2078.00000
1213.00000 2113.00000
1067.00000 2100.00000
923.00000 2078.00000
IMAGE=ENT13954_h3d1.tif
ID=14 
SCALE=0.000407
LM=13
317.00000 1287.00000
409.00000 1053.00000
1528.00000 1287.00000
1455.00000 1067.00000
945.00000 984.00000
945.00000 782.00000
478.00000 878.00000
1390.00000 874.00000
720.00000 855.00000
1179.00000 846.00000
881.00000 966.00000
1000.00000 970.00000
932.00000 2093.00000
CURVES=2
POINTS=10
312.00000 1310.00000
285.00000 1452.00000
281.00000 1596.00000
290.00000 1740.00000
318.00000 1882.00000
376.00000 2014.00000
484.00000 2109.00000
620.00000 2156.00000
764.00000 2145.00000
904.00000 2108.00000
POINTS=10
1542.00000 1305.00000
1564.00000 1449.00000
1574.00000 1593.00000
1568.00000 1739.00000
1542.00000 1881.00000
1482.00000 2014.00000
1376.00000 2112.00000
1234.00000 2142.00000
1089.00000 2140.00000
950.00000 2099.00000
IMAGE=ENT13954_h3d2.tif
ID=15 
SCALE=0.000407
LM=13
345.00000 1294.00000
432.00000 1046.00000
1551.00000 1303.00000
1468.00000 1060.00000
955.00000 1010.00000
968.00000 808.00000
501.00000 890.00000
1386.00000 877.00000
725.00000 881.00000
1179.00000 877.00000
872.00000 978.00000
1037.00000 987.00000
950.00000 2088.00000
CURVES=2
POINTS=10
340.00000 1322.00000
313.00000 1460.00000
303.00000 1600.00000
313.00000 1739.00000
349.00000 1875.00000
408.00000 1999.00000
522.00000 2079.00000
656.00000 2120.00000
795.00000 2114.00000
932.00000 2088.00000
POINTS=10
1560.00000 1322.00000
1582.00000 1461.00000
1583.00000 1601.00000
1572.00000 1741.00000
1548.00000 1879.00000
1484.00000 2004.00000
1381.00000 2098.00000
1243.00000 2126.00000
1103.00000 2118.00000
964.00000 2101.00000
IMAGE=ENT13954_h4d1.tif
ID=16 
SCALE=0.000407
LM=13
386.00000 1239.00000
466.00000 1000.00000
1588.00000 1243.00000
1504.00000 1007.00000
983.00000 955.00000
991.00000 753.00000
533.00000 835.00000
1423.00000 832.00000
769.00000 826.00000
1212.00000 817.00000
907.00000 930.00000
1064.00000 936.00000
980.00000 2046.00000
CURVES=2
POINTS=10
377.00000 1262.00000
349.00000 1401.00000
341.00000 1543.00000
348.00000 1685.00000
383.00000 1823.00000
443.00000 1951.00000
558.00000 2033.00000
692.00000 2080.00000
833.00000 2072.00000
973.00000 2046.00000
POINTS=10
1597.00000 1262.00000
1620.00000 1402.00000
1624.00000 1543.00000
1612.00000 1685.00000
1585.00000 1824.00000
1521.00000 1950.00000
1416.00000 2045.00000
1277.00000 2074.00000
1136.00000 2070.00000
996.00000 2046.00000
IMAGE=ENT13954_h4d2.tif
ID=17 
SCALE=0.000407
LM=13
322.00000 1068.00000
403.00000 853.00000
1455.00000 1046.00000
1386.00000 852.00000
909.00000 811.00000
909.00000 622.00000
464.00000 687.00000
1299.00000 687.00000
702.00000 670.00000
1120.00000 687.00000
844.00000 784.00000
974.00000 801.00000
913.00000 1843.00000
CURVES=2
POINTS=10
317.00000 1082.00000
292.00000 1218.00000
287.00000 1357.00000
299.00000 1495.00000
326.00000 1631.00000
390.00000 1754.00000
492.00000 1848.00000
628.00000 1875.00000
766.00000 1873.00000
904.00000 1857.00000
POINTS=10
1473.00000 1068.00000
1491.00000 1202.00000
1496.00000 1337.00000
1492.00000 1472.00000
1461.00000 1603.00000
1414.00000 1730.00000
1318.00000 1824.00000
1194.00000 1873.00000
1061.00000 1872.00000
927.00000 1861.00000
IMAGE=ENT13954_h5d1.tif
ID=18 
SCALE=0.000407
LM=13
335.00000 1133.00000
400.00000 922.00000
1459.00000 1114.00000
1386.00000 912.00000
922.00000 875.00000
927.00000 683.00000
482.00000 752.00000
1322.00000 756.00000
702.00000 743.00000
1138.00000 747.00000
872.00000 844.00000
983.00000 867.00000
913.00000 1912.00000
CURVES=2
POINTS=10
335.00000 1146.00000
304.00000 1280.00000
299.00000 1418.00000
311.00000 1555.00000
339.00000 1690.00000
394.00000 1816.00000
499.00000 1904.00000
632.00000 1936.00000
769.00000 1937.00000
904.00000 1908.00000
POINTS=10
1478.00000 1137.00000
1490.00000 1272.00000
1504.00000 1407.00000
1503.00000 1541.00000
1473.00000 1674.00000
1413.00000 1795.00000
1319.00000 1891.00000
1195.00000 1937.00000
1060.00000 1938.00000
927.00000 1917.00000
IMAGE=ENT13954_h5d2.tif
ID=19 
SCALE=0.000407
LM=13
296.00000 1045.00000
367.00000 828.00000
1321.00000 1037.00000
1263.00000 824.00000
826.00000 795.00000
817.00000 628.00000
405.00000 695.00000
1205.00000 687.00000
630.00000 674.00000
1001.00000 674.00000
767.00000 783.00000
876.00000 787.00000
834.00000 1762.00000
CURVES=2
POINTS=10
301.00000 1058.00000
285.00000 1182.00000
276.00000 1307.00000
281.00000 1432.00000
300.00000 1556.00000
353.00000 1670.00000
451.00000 1745.00000
570.00000 1781.00000
694.00000 1789.00000
817.00000 1766.00000
POINTS=10
1334.00000 1049.00000
1356.00000 1169.00000
1367.00000 1291.00000
1365.00000 1413.00000
1346.00000 1534.00000
1290.00000 1642.00000
1207.00000 1731.00000
1092.00000 1772.00000
971.00000 1789.00000
851.00000 1766.00000
IMAGE=ENT13955_h1d1.tif
ID=20 
SCALE=0.000407
LM=13
263.00000 1075.00000
322.00000 864.00000
1298.00000 1068.00000
1235.00000 864.00000
784.00000 816.00000
776.00000 658.00000
370.00000 724.00000
1172.00000 702.00000
588.00000 698.00000
980.00000 698.00000
721.00000 805.00000
847.00000 809.00000
791.00000 1785.00000
CURVES=2
POINTS=10
259.00000 1090.00000
248.00000 1215.00000
237.00000 1339.00000
240.00000 1464.00000
267.00000 1586.00000
321.00000 1699.00000
421.00000 1773.00000
541.00000 1809.00000
666.00000 1818.00000
788.00000 1792.00000
POINTS=10
1312.00000 1079.00000
1322.00000 1202.00000
1331.00000 1324.00000
1330.00000 1447.00000
1305.00000 1568.00000
1255.00000 1680.00000
1160.00000 1758.00000
1046.00000 1803.00000
923.00000 1814.00000
802.00000 1792.00000
IMAGE=ENT13955_h1d2.tif
ID=21 
SCALE=0.000407
LM=13
306.00000 1172.00000
379.00000 907.00000
1501.00000 1172.00000
1433.00000 926.00000
917.00000 857.00000
904.00000 652.00000
484.00000 693.00000
1310.00000 707.00000
685.00000 725.00000
1136.00000 725.00000
840.00000 816.00000
999.00000 816.00000
890.00000 1957.00000
CURVES=2
POINTS=10
297.00000 1195.00000
261.00000 1328.00000
256.00000 1466.00000
260.00000 1604.00000
291.00000 1739.00000
354.00000 1862.00000
464.00000 1945.00000
595.00000 1987.00000
733.00000 1994.00000
867.00000 1961.00000
POINTS=10
1515.00000 1186.00000
1535.00000 1326.00000
1552.00000 1467.00000
1540.00000 1608.00000
1502.00000 1745.00000
1432.00000 1868.00000
1323.00000 1959.00000
1187.00000 1999.00000
1047.00000 1991.00000
908.00000 1961.00000
IMAGE=ENT13955_h2d1.tif
ID=22 
SCALE=0.000407
LM=13
215.00000 1186.00000
288.00000 946.00000
1423.00000 1182.00000
1355.00000 955.00000
836.00000 873.00000
823.00000 668.00000
365.00000 749.00000
1277.00000 762.00000
596.00000 732.00000
1089.00000 732.00000
750.00000 826.00000
922.00000 835.00000
828.00000 1966.00000
CURVES=2
POINTS=10
219.00000 1207.00000
187.00000 1344.00000
178.00000 1485.00000
189.00000 1625.00000
213.00000 1764.00000
283.00000 1886.00000
389.00000 1979.00000
526.00000 2015.00000
666.00000 2017.00000
802.00000 1979.00000
POINTS=10
1432.00000 1203.00000
1454.00000 1341.00000
1474.00000 1479.00000
1460.00000 1618.00000
1421.00000 1752.00000
1362.00000 1879.00000
1258.00000 1971.00000
1126.00000 2017.00000
986.00000 2009.00000
849.00000 1983.00000
IMAGE=ENT13955_h2d2.tif
ID=23 
SCALE=0.000407
LM=13
248.00000 1168.00000
332.00000 943.00000
1485.00000 1186.00000
1397.00000 943.00000
871.00000 859.00000
875.00000 665.00000
442.00000 735.00000
1326.00000 770.00000
659.00000 757.00000
1092.00000 757.00000
783.00000 828.00000
959.00000 841.00000
867.00000 1978.00000
CURVES=2
POINTS=10
244.00000 1190.00000
221.00000 1332.00000
213.00000 1475.00000
224.00000 1618.00000
262.00000 1756.00000
318.00000 1888.00000
417.00000 1989.00000
555.00000 2022.00000
699.00000 2023.00000
836.00000 1981.00000
POINTS=10
1490.00000 1199.00000
1525.00000 1339.00000
1529.00000 1482.00000
1516.00000 1626.00000
1473.00000 1763.00000
1411.00000 1892.00000
1302.00000 1982.00000
1164.00000 2013.00000
1022.00000 2002.00000
880.00000 1977.00000
IMAGE=ENT13955_h3d1.tif
ID=24 
SCALE=0.000407
LM=13
180.00000 1093.00000
261.00000 845.00000
1413.00000 1115.00000
1337.00000 854.00000
801.00000 769.00000
814.00000 570.00000
352.00000 659.00000
1274.00000 674.00000
572.00000 643.00000
1031.00000 652.00000
725.00000 733.00000
878.00000 737.00000
801.00000 1871.00000
CURVES=2
POINTS=10
162.00000 1106.00000
148.00000 1247.00000
137.00000 1388.00000
151.00000 1528.00000
192.00000 1664.00000
257.00000 1789.00000
358.00000 1889.00000
493.00000 1927.00000
634.00000 1923.00000
770.00000 1885.00000
POINTS=10
1431.00000 1120.00000
1459.00000 1259.00000
1463.00000 1400.00000
1455.00000 1542.00000
1413.00000 1677.00000
1340.00000 1799.00000
1235.00000 1894.00000
1096.00000 1921.00000
955.00000 1909.00000
815.00000 1889.00000
IMAGE=ENT13955_h3d2.tif
ID=25 
SCALE=0.000407
LM=13
238.00000 1001.00000
293.00000 797.00000
1320.00000 988.00000
1252.00000 767.00000
768.00000 682.00000
781.00000 513.00000
378.00000 606.00000
1188.00000 606.00000
556.00000 576.00000
993.00000 585.00000
683.00000 649.00000
866.00000 649.00000
764.00000 1679.00000
CURVES=2
POINTS=10
243.00000 1009.00000
223.00000 1130.00000
217.00000 1253.00000
218.00000 1376.00000
239.00000 1497.00000
287.00000 1610.00000
388.00000 1681.00000
506.00000 1712.00000
629.00000 1713.00000
751.00000 1696.00000
POINTS=10
1324.00000 996.00000
1349.00000 1120.00000
1353.00000 1246.00000
1336.00000 1371.00000
1302.00000 1492.00000
1251.00000 1608.00000
1153.00000 1688.00000
1031.00000 1719.00000
906.00000 1708.00000
781.00000 1688.00000
IMAGE=ENT13955_h4d1.tif
ID=26 
SCALE=0.000407
LM=13
248.00000 986.00000
307.00000 798.00000
1319.00000 1002.00000
1256.00000 790.00000
778.00000 707.00000
789.00000 527.00000
379.00000 631.00000
1188.00000 623.00000
566.00000 599.00000
1013.00000 599.00000
690.00000 667.00000
857.00000 679.00000
762.00000 1703.00000
CURVES=2
POINTS=10
240.00000 1006.00000
225.00000 1129.00000
220.00000 1253.00000
223.00000 1377.00000
249.00000 1498.00000
303.00000 1609.00000
386.00000 1699.00000
504.00000 1730.00000
627.00000 1725.00000
750.00000 1707.00000
POINTS=10
1335.00000 1014.00000
1350.00000 1141.00000
1354.00000 1269.00000
1341.00000 1395.00000
1308.00000 1519.00000
1253.00000 1632.00000
1155.00000 1712.00000
1031.00000 1740.00000
904.00000 1732.00000
778.00000 1715.00000
IMAGE=ENT13955_h4d2.tif
ID=27 
SCALE=0.000407
LM=13
215.00000 1038.00000
273.00000 839.00000
1389.00000 1050.00000
1323.00000 839.00000
794.00000 732.00000
811.00000 542.00000
377.00000 632.00000
1261.00000 661.00000
579.00000 624.00000
1042.00000 637.00000
711.00000 699.00000
885.00000 715.00000
786.00000 1860.00000
CURVES=2
POINTS=10
215.00000 1054.00000
181.00000 1192.00000
175.00000 1335.00000
174.00000 1477.00000
201.00000 1617.00000
258.00000 1747.00000
353.00000 1850.00000
489.00000 1891.00000
632.00000 1894.00000
773.00000 1877.00000
POINTS=10
1393.00000 1066.00000
1415.00000 1207.00000
1427.00000 1349.00000
1412.00000 1490.00000
1379.00000 1629.00000
1326.00000 1760.00000
1222.00000 1853.00000
1088.00000 1898.00000
947.00000 1896.00000
806.00000 1876.00000
IMAGE=ENT13955_h5d1.tif
ID=28 
SCALE=0.000407
LM=13
286.00000 1149.00000
342.00000 924.00000
1457.00000 1145.00000
1396.00000 928.00000
861.00000 819.00000
869.00000 646.00000
431.00000 731.00000
1332.00000 755.00000
644.00000 719.00000
1099.00000 727.00000
777.00000 791.00000
958.00000 803.00000
861.00000 1958.00000
CURVES=2
POINTS=10
278.00000 1165.00000
253.00000 1306.00000
242.00000 1448.00000
249.00000 1591.00000
273.00000 1732.00000
335.00000 1860.00000
436.00000 1960.00000
573.00000 1992.00000
715.00000 1979.00000
857.00000 1962.00000
POINTS=10
1469.00000 1157.00000
1487.00000 1299.00000
1493.00000 1442.00000
1485.00000 1584.00000
1452.00000 1723.00000
1398.00000 1855.00000
1295.00000 1954.00000
1159.00000 1998.00000
1016.00000 1990.00000
877.00000 1958.00000
IMAGE=ENT13955_h5d2.tif
ID=29 
SCALE=0.000407
LM=13
235.00000 973.00000
296.00000 776.00000
1275.00000 996.00000
1241.00000 799.00000
791.00000 697.00000
787.00000 534.00000
349.00000 618.00000
1150.00000 610.00000
564.00000 602.00000
988.00000 602.00000
742.00000 674.00000
844.00000 679.00000
772.00000 1715.00000
CURVES=2
POINTS=10
235.00000 996.00000
225.00000 1126.00000
224.00000 1256.00000
217.00000 1387.00000
225.00000 1517.00000
258.00000 1643.00000
363.00000 1719.00000
486.00000 1763.00000
615.00000 1747.00000
742.00000 1718.00000
POINTS=10
1283.00000 1015.00000
1290.00000 1139.00000
1297.00000 1263.00000
1291.00000 1387.00000
1277.00000 1510.00000
1236.00000 1627.00000
1154.00000 1720.00000
1036.00000 1758.00000
912.00000 1750.00000
791.00000 1722.00000
IMAGE=ENT13974_h1d1.tif
ID=30 
SCALE=0.000407
LM=13
296.00000 1006.00000
347.00000 819.00000
1335.00000 1014.00000
1284.00000 818.00000
841.00000 729.00000
848.00000 566.00000
401.00000 664.00000
1212.00000 642.00000
624.00000 639.00000
1039.00000 635.00000
790.00000 700.00000
906.00000 703.00000
831.00000 1739.00000
CURVES=2
POINTS=10
296.00000 1028.00000
283.00000 1161.00000
273.00000 1293.00000
277.00000 1427.00000
287.00000 1559.00000
337.00000 1682.00000
437.00000 1769.00000
567.00000 1794.00000
699.00000 1772.00000
830.00000 1749.00000
POINTS=10
1335.00000 1028.00000
1353.00000 1154.00000
1353.00000 1282.00000
1352.00000 1410.00000
1344.00000 1537.00000
1309.00000 1660.00000
1224.00000 1754.00000
1100.00000 1784.00000
973.00000 1773.00000
848.00000 1749.00000
IMAGE=ENT13974_h1d2.tif
ID=31 
SCALE=0.000407
LM=13
256.00000 870.00000
279.00000 696.00000
1217.00000 880.00000
1181.00000 703.00000
735.00000 621.00000
735.00000 466.00000
335.00000 548.00000
1122.00000 542.00000
548.00000 529.00000
919.00000 529.00000
679.00000 604.00000
798.00000 614.00000
732.00000 1572.00000
CURVES=2
POINTS=10
247.00000 881.00000
229.00000 1002.00000
220.00000 1125.00000
225.00000 1247.00000
242.00000 1368.00000
279.00000 1485.00000
363.00000 1574.00000
478.00000 1613.00000
600.00000 1603.00000
719.00000 1572.00000
POINTS=10
1230.00000 893.00000
1240.00000 1015.00000
1244.00000 1137.00000
1246.00000 1259.00000
1231.00000 1381.00000
1190.00000 1494.00000
1105.00000 1579.00000
985.00000 1605.00000
865.00000 1595.00000
745.00000 1575.00000
IMAGE=ENT13974_h2d1.tif
ID=32 
SCALE=0.000407
LM=13
231.00000 864.00000
265.00000 682.00000
1206.00000 876.00000
1157.00000 690.00000
718.00000 611.00000
715.00000 455.00000
309.00000 526.00000
1102.00000 537.00000
525.00000 518.00000
908.00000 522.00000
670.00000 589.00000
778.00000 597.00000
711.00000 1560.00000
CURVES=2
POINTS=10
231.00000 879.00000
210.00000 1001.00000
198.00000 1125.00000
201.00000 1248.00000
213.00000 1372.00000
255.00000 1489.00000
340.00000 1576.00000
460.00000 1603.00000
583.00000 1593.00000
704.00000 1567.00000
POINTS=10
1209.00000 890.00000
1221.00000 1010.00000
1220.00000 1131.00000
1216.00000 1252.00000
1202.00000 1373.00000
1166.00000 1488.00000
1080.00000 1573.00000
965.00000 1608.00000
845.00000 1595.00000
726.00000 1571.00000
IMAGE=ENT13974_h2d2.tif
ID=33 
SCALE=0.000407
LM=13
265.00000 987.00000
321.00000 782.00000
1305.00000 1010.00000
1253.00000 782.00000
783.00000 674.00000
791.00000 533.00000
381.00000 603.00000
1201.00000 629.00000
582.00000 596.00000
985.00000 603.00000
713.00000 656.00000
851.00000 656.00000
787.00000 1695.00000
CURVES=2
POINTS=10
261.00000 1017.00000
246.00000 1144.00000
238.00000 1271.00000
236.00000 1398.00000
257.00000 1523.00000
309.00000 1639.00000
403.00000 1723.00000
526.00000 1752.00000
653.00000 1742.00000
776.00000 1707.00000
POINTS=10
1320.00000 1028.00000
1330.00000 1154.00000
1335.00000 1280.00000
1338.00000 1407.00000
1316.00000 1531.00000
1269.00000 1648.00000
1176.00000 1733.00000
1053.00000 1757.00000
927.00000 1742.00000
806.00000 1707.00000
IMAGE=ENT13974_h3d1.tif
ID=34 
SCALE=0.000407
LM=13
208.00000 882.00000
265.00000 664.00000
1255.00000 879.00000
1209.00000 685.00000
723.00000 565.00000
726.00000 431.00000
310.00000 523.00000
1149.00000 516.00000
529.00000 491.00000
934.00000 495.00000
649.00000 551.00000
786.00000 551.00000
737.00000 1597.00000
CURVES=2
POINTS=10
208.00000 907.00000
188.00000 1033.00000
177.00000 1161.00000
177.00000 1288.00000
197.00000 1415.00000
243.00000 1534.00000
341.00000 1615.00000
466.00000 1642.00000
593.00000 1632.00000
719.00000 1608.00000
POINTS=10
1262.00000 896.00000
1275.00000 1025.00000
1283.00000 1153.00000
1290.00000 1282.00000
1281.00000 1411.00000
1239.00000 1533.00000
1138.00000 1614.00000
1012.00000 1641.00000
883.00000 1635.00000
758.00000 1604.00000
IMAGE=ENT13974_h3d2.tif
ID=35 
SCALE=0.000407
LM=13
398.00000 1129.00000
463.00000 937.00000
1427.00000 1141.00000
1373.00000 952.00000
914.00000 875.00000
906.00000 721.00000
498.00000 809.00000
1307.00000 802.00000
702.00000 786.00000
1099.00000 779.00000
864.00000 860.00000
976.00000 860.00000
914.00000 1889.00000
CURVES=2
POINTS=10
393.00000 1152.00000
369.00000 1283.00000
360.00000 1416.00000
360.00000 1550.00000
372.00000 1683.00000
416.00000 1808.00000
516.00000 1896.00000
643.00000 1933.00000
776.00000 1925.00000
906.00000 1893.00000
POINTS=10
1450.00000 1160.00000
1465.00000 1289.00000
1468.00000 1420.00000
1469.00000 1550.00000
1458.00000 1679.00000
1412.00000 1801.00000
1312.00000 1885.00000
1189.00000 1925.00000
1059.00000 1917.00000
930.00000 1900.00000
IMAGE=ENT14143_h1d1.tif
ID=36 
SCALE=0.000407
LM=13
325.00000 1042.00000
388.00000 868.00000
1360.00000 1058.00000
1308.00000 888.00000
830.00000 813.00000
838.00000 643.00000
431.00000 722.00000
1237.00000 714.00000
641.00000 706.00000
1024.00000 703.00000
747.00000 782.00000
905.00000 786.00000
842.00000 1817.00000
CURVES=2
POINTS=10
313.00000 1050.00000
291.00000 1183.00000
270.00000 1316.00000
269.00000 1451.00000
289.00000 1585.00000
336.00000 1711.00000
429.00000 1806.00000
553.00000 1855.00000
687.00000 1855.00000
818.00000 1821.00000
POINTS=10
1368.00000 1074.00000
1384.00000 1206.00000
1398.00000 1338.00000
1407.00000 1471.00000
1399.00000 1603.00000
1344.00000 1721.00000
1245.00000 1807.00000
1121.00000 1850.00000
989.00000 1843.00000
858.00000 1821.00000
IMAGE=ENT14143_h1d2.tif
ID=37 
SCALE=0.000407
LM=13
364.00000 1091.00000
408.00000 893.00000
1385.00000 1073.00000
1329.00000 889.00000
880.00000 822.00000
876.00000 646.00000
495.00000 710.00000
1281.00000 725.00000
670.00000 725.00000
1097.00000 713.00000
820.00000 796.00000
944.00000 807.00000
888.00000 1821.00000
CURVES=2
POINTS=10
356.00000 1103.00000
350.00000 1231.00000
337.00000 1358.00000
338.00000 1486.00000
354.00000 1613.00000
413.00000 1727.00000
506.00000 1812.00000
627.00000 1850.00000
755.00000 1850.00000
880.00000 1821.00000
POINTS=10
1393.00000 1084.00000
1421.00000 1209.00000
1433.00000 1336.00000
1435.00000 1464.00000
1413.00000 1590.00000
1373.00000 1711.00000
1283.00000 1802.00000
1163.00000 1845.00000
1035.00000 1846.00000
910.00000 1821.00000
IMAGE=ENT14143_h2d1.tif
ID=38 
SCALE=0.000407
LM=13
390.00000 1126.00000
440.00000 933.00000
1411.00000 1125.00000
1354.00000 925.00000
903.00000 879.00000
895.00000 690.00000
502.00000 786.00000
1300.00000 775.00000
706.00000 767.00000
1103.00000 763.00000
849.00000 848.00000
964.00000 855.00000
906.00000 1866.00000
CURVES=2
POINTS=10
386.00000 1141.00000
374.00000 1269.00000
362.00000 1397.00000
364.00000 1526.00000
384.00000 1653.00000
428.00000 1773.00000
520.00000 1862.00000
644.00000 1898.00000
771.00000 1903.00000
899.00000 1885.00000
POINTS=10
1416.00000 1136.00000
1437.00000 1263.00000
1453.00000 1391.00000
1458.00000 1520.00000
1442.00000 1648.00000
1399.00000 1769.00000
1307.00000 1859.00000
1185.00000 1895.00000
1056.00000 1897.00000
928.00000 1879.00000
IMAGE=ENT14143_h2d2.tif
ID=39 
SCALE=0.000407
LM=13
394.00000 1056.00000
431.00000 891.00000
1376.00000 1049.00000
1331.00000 903.00000
874.00000 835.00000
877.00000 668.00000
488.00000 745.00000
1260.00000 734.00000
668.00000 730.00000
1080.00000 730.00000
825.00000 813.00000
919.00000 813.00000
885.00000 1787.00000
CURVES=2
POINTS=10
390.00000 1071.00000
367.00000 1195.00000
360.00000 1321.00000
362.00000 1447.00000
382.00000 1572.00000
425.00000 1690.00000
506.00000 1787.00000
625.00000 1828.00000
751.00000 1825.00000
874.00000 1795.00000
POINTS=10
1376.00000 1060.00000
1403.00000 1186.00000
1417.00000 1313.00000
1416.00000 1442.00000
1404.00000 1570.00000
1359.00000 1689.00000
1275.00000 1783.00000
1152.00000 1817.00000
1025.00000 1824.00000
900.00000 1795.00000
IMAGE=ENT14143_h3d1.tif
ID=40 
SCALE=0.000407
LM=13
396.00000 1048.00000
439.00000 872.00000
1387.00000 1045.00000
1338.00000 878.00000
880.00000 813.00000
890.00000 652.00000
494.00000 734.00000
1272.00000 715.00000
687.00000 718.00000
1089.00000 724.00000
831.00000 799.00000
932.00000 800.00000
900.00000 1780.00000
CURVES=2
POINTS=10
396.00000 1058.00000
382.00000 1184.00000
370.00000 1311.00000
369.00000 1437.00000
382.00000 1563.00000
432.00000 1678.00000
519.00000 1769.00000
638.00000 1810.00000
764.00000 1809.00000
887.00000 1780.00000
POINTS=10
1393.00000 1058.00000
1417.00000 1181.00000
1427.00000 1305.00000
1427.00000 1430.00000
1409.00000 1554.00000
1368.00000 1672.00000
1284.00000 1763.00000
1166.00000 1803.00000
1041.00000 1807.00000
919.00000 1780.00000
IMAGE=ENT14143_h3d2.tif
ID=41 
SCALE=0.000407
LM=13
263.00000 918.00000
303.00000 757.00000
1200.00000 895.00000
1154.00000 744.00000
713.00000 639.00000
723.00000 488.00000
359.00000 550.00000
1078.00000 553.00000
549.00000 550.00000
901.00000 546.00000
671.00000 613.00000
773.00000 619.00000
736.00000 1582.00000
CURVES=2
POINTS=10
260.00000 934.00000
247.00000 1047.00000
241.00000 1161.00000
250.00000 1275.00000
272.00000 1387.00000
315.00000 1492.00000
396.00000 1570.00000
503.00000 1605.00000
616.00000 1606.00000
727.00000 1582.00000
POINTS=10
1213.00000 915.00000
1233.00000 1029.00000
1245.00000 1145.00000
1243.00000 1261.00000
1220.00000 1375.00000
1178.00000 1482.00000
1096.00000 1564.00000
987.00000 1605.00000
872.00000 1603.00000
756.00000 1592.00000
IMAGE=ENT14143_h4d1.tif
ID=42 
SCALE=0.000407
LM=13
397.00000 1186.00000
429.00000 1027.00000
1335.00000 1189.00000
1289.00000 1044.00000
843.00000 935.00000
853.00000 779.00000
503.00000 839.00000
1190.00000 828.00000
687.00000 839.00000
1038.00000 839.00000
790.00000 910.00000
903.00000 910.00000
846.00000 1873.00000
CURVES=2
POINTS=10
393.00000 1200.00000
374.00000 1313.00000
369.00000 1427.00000
372.00000 1541.00000
391.00000 1654.00000
424.00000 1764.00000
498.00000 1850.00000
604.00000 1892.00000
718.00000 1891.00000
832.00000 1880.00000
POINTS=10
1335.00000 1204.00000
1362.00000 1319.00000
1373.00000 1436.00000
1362.00000 1554.00000
1346.00000 1670.00000
1295.00000 1776.00000
1217.00000 1862.00000
1106.00000 1897.00000
988.00000 1895.00000
871.00000 1883.00000
IMAGE=ENT14143_h4d2.tif
ID=43 
SCALE=0.000407
LM=13
319.00000 1011.00000
376.00000 827.00000
1298.00000 990.00000
1233.00000 805.00000
826.00000 798.00000
823.00000 614.00000
426.00000 685.00000
1184.00000 678.00000
624.00000 681.00000
996.00000 674.00000
762.00000 770.00000
890.00000 773.00000
809.00000 1705.00000
CURVES=2
POINTS=10
316.00000 1025.00000
305.00000 1141.00000
298.00000 1258.00000
305.00000 1375.00000
325.00000 1490.00000
372.00000 1596.00000
451.00000 1680.00000
559.00000 1721.00000
676.00000 1727.00000
791.00000 1705.00000
POINTS=10
1308.00000 1004.00000
1320.00000 1125.00000
1330.00000 1247.00000
1327.00000 1368.00000
1307.00000 1489.00000
1261.00000 1601.00000
1172.00000 1682.00000
1058.00000 1723.00000
937.00000 1721.00000
816.00000 1705.00000
IMAGE=ENT14143_h5d1.tif
ID=44 
SCALE=0.000407
LM=13
238.00000 890.00000
295.00000 711.00000
1216.00000 867.00000
1150.00000 688.00000
741.00000 682.00000
737.00000 506.00000
347.00000 569.00000
1094.00000 553.00000
549.00000 566.00000
918.00000 568.00000
675.00000 658.00000
810.00000 662.00000
734.00000 1590.00000
CURVES=2
POINTS=10
247.00000 909.00000
229.00000 1027.00000
220.00000 1145.00000
226.00000 1264.00000
245.00000 1382.00000
294.00000 1490.00000
383.00000 1569.00000
495.00000 1608.00000
614.00000 1616.00000
731.00000 1597.00000
POINTS=10
1226.00000 883.00000
1247.00000 1002.00000
1251.00000 1123.00000
1250.00000 1244.00000
1228.00000 1363.00000
1182.00000 1473.00000
1097.00000 1558.00000
987.00000 1606.00000
867.00000 1609.00000
747.00000 1590.00000
IMAGE=ENT14143_h5d2.tif
ID=45 
SCALE=0.000407
LM=13
354.00000 1064.00000
420.00000 866.00000
1393.00000 1092.00000
1354.00000 902.00000
879.00000 835.00000
883.00000 649.00000
463.00000 700.00000
1295.00000 716.00000
677.00000 696.00000
1077.00000 708.00000
820.00000 807.00000
950.00000 819.00000
871.00000 1820.00000
CURVES=2
POINTS=10
349.00000 1080.00000
333.00000 1210.00000
313.00000 1340.00000
310.00000 1471.00000
323.00000 1601.00000
382.00000 1716.00000
482.00000 1800.00000
607.00000 1838.00000
737.00000 1843.00000
867.00000 1828.00000
POINTS=10
1401.00000 1104.00000
1418.00000 1229.00000
1428.00000 1356.00000
1421.00000 1482.00000
1398.00000 1607.00000
1350.00000 1724.00000
1261.00000 1812.00000
1140.00000 1847.00000
1013.00000 1845.00000
887.00000 1836.00000
IMAGE=ENT14144_h1d1.tif
ID=46 
SCALE=0.000407
LM=13
362.00000 1007.00000
414.00000 800.00000
1399.00000 1007.00000
1355.00000 807.00000
875.00000 764.00000
875.00000 574.00000
461.00000 641.00000
1292.00000 637.00000
664.00000 637.00000
1081.00000 633.00000
811.00000 741.00000
934.00000 745.00000
883.00000 1750.00000
CURVES=2
POINTS=10
350.00000 1019.00000
337.00000 1148.00000
325.00000 1278.00000
322.00000 1408.00000
341.00000 1536.00000
396.00000 1654.00000
494.00000 1737.00000
617.00000 1777.00000
747.00000 1778.00000
875.00000 1754.00000
POINTS=10
1407.00000 1031.00000
1422.00000 1157.00000
1435.00000 1284.00000
1431.00000 1411.00000
1414.00000 1536.00000
1363.00000 1651.00000
1270.00000 1735.00000
1150.00000 1774.00000
1023.00000 1779.00000
899.00000 1754.00000
IMAGE=ENT14144_h1d2.tif
ID=47 
SCALE=0.000407
LM=13
403.00000 1098.00000
461.00000 928.00000
1455.00000 1128.00000
1415.00000 936.00000
930.00000 834.00000
930.00000 674.00000
528.00000 717.00000
1333.00000 732.00000
731.00000 721.00000
1129.00000 717.00000
872.00000 811.00000
993.00000 815.00000
934.00000 1846.00000
CURVES=2
POINTS=10
399.00000 1115.00000
380.00000 1243.00000
372.00000 1372.00000
373.00000 1501.00000
395.00000 1628.00000
444.00000 1747.00000
537.00000 1833.00000
658.00000 1876.00000
786.00000 1871.00000
915.00000 1858.00000
POINTS=10
1465.00000 1143.00000
1484.00000 1269.00000
1492.00000 1395.00000
1489.00000 1522.00000
1470.00000 1647.00000
1411.00000 1759.00000
1321.00000 1847.00000
1197.00000 1873.00000
1071.00000 1872.00000
946.00000 1850.00000
IMAGE=ENT14144_h2d1.tif
ID=48 
SCALE=0.000407
LM=13
284.00000 988.00000
331.00000 817.00000
1347.00000 1009.00000
1296.00000 824.00000
813.00000 734.00000
813.00000 556.00000
404.00000 599.00000
1220.00000 618.00000
621.00000 611.00000
1027.00000 621.00000
755.00000 701.00000
882.00000 708.00000
799.00000 1735.00000
CURVES=2
POINTS=10
284.00000 1009.00000
264.00000 1135.00000
257.00000 1262.00000
253.00000 1390.00000
271.00000 1515.00000
325.00000 1630.00000
414.00000 1717.00000
534.00000 1756.00000
661.00000 1753.00000
788.00000 1742.00000
POINTS=10
1351.00000 1032.00000
1360.00000 1158.00000
1368.00000 1284.00000
1367.00000 1411.00000
1339.00000 1534.00000
1291.00000 1650.00000
1192.00000 1728.00000
1072.00000 1768.00000
946.00000 1760.00000
821.00000 1742.00000
IMAGE=ENT14144_h2d2.tif
ID=49 
SCALE=0.000407
LM=13
223.00000 1133.00000
279.00000 949.00000
1224.00000 1137.00000
1189.00000 970.00000
715.00000 893.00000
719.00000 722.00000
321.00000 799.00000
1100.00000 782.00000
531.00000 778.00000
921.00000 765.00000
672.00000 864.00000
784.00000 864.00000
719.00000 1852.00000
CURVES=2
POINTS=10
226.00000 1146.00000
210.00000 1267.00000
196.00000 1389.00000
195.00000 1511.00000
205.00000 1633.00000
259.00000 1743.00000
347.00000 1827.00000
460.00000 1875.00000
582.00000 1881.00000
702.00000 1856.00000
POINTS=10
1233.00000 1150.00000
1262.00000 1270.00000
1269.00000 1393.00000
1261.00000 1516.00000
1241.00000 1637.00000
1197.00000 1752.00000
1108.00000 1834.00000
991.00000 1873.00000
868.00000 1868.00000
745.00000 1856.00000
IMAGE=ENT14144_h3d1.tif
ID=50 
SCALE=0.000407
LM=13
283.00000 1257.00000
339.00000 1055.00000
1290.00000 1257.00000
1254.00000 1079.00000
783.00000 1003.00000
791.00000 833.00000
392.00000 902.00000
1174.00000 906.00000
597.00000 890.00000
980.00000 882.00000
718.00000 986.00000
851.00000 986.00000
787.00000 1962.00000
CURVES=2
POINTS=10
279.00000 1273.00000
266.00000 1395.00000
263.00000 1518.00000
259.00000 1641.00000
277.00000 1763.00000
330.00000 1874.00000
424.00000 1953.00000
539.00000 1995.00000
662.00000 1991.00000
783.00000 1970.00000
POINTS=10
1290.00000 1269.00000
1324.00000 1387.00000
1327.00000 1510.00000
1324.00000 1633.00000
1310.00000 1755.00000
1259.00000 1866.00000
1163.00000 1943.00000
1046.00000 1981.00000
924.00000 1991.00000
803.00000 1970.00000
IMAGE=ENT14144_h3d2.tif
ID=51 
SCALE=0.000407
LM=13
163.00000 1010.00000
223.00000 810.00000
1186.00000 1017.00000
1145.00000 802.00000
688.00000 719.00000
684.00000 557.00000
291.00000 636.00000
1065.00000 628.00000
469.00000 625.00000
877.00000 621.00000
639.00000 704.00000
729.00000 708.00000
703.00000 1686.00000
CURVES=2
POINTS=10
163.00000 1021.00000
151.00000 1144.00000
151.00000 1267.00000
161.00000 1391.00000
181.00000 1512.00000
233.00000 1625.00000
335.00000 1693.00000
453.00000 1732.00000
576.00000 1726.00000
695.00000 1693.00000
POINTS=10
1194.00000 1025.00000
1202.00000 1143.00000
1217.00000 1261.00000
1217.00000 1380.00000
1205.00000 1497.00000
1156.00000 1604.00000
1071.00000 1684.00000
957.00000 1716.00000
839.00000 1719.00000
722.00000 1697.00000
IMAGE=ENT14144_h4d1.tif
ID=52 
SCALE=0.000407
LM=13
190.00000 1084.00000
253.00000 887.00000
1217.00000 1110.00000
1172.00000 902.00000
707.00000 809.00000
704.00000 642.00000
317.00000 720.00000
1094.00000 716.00000
503.00000 709.00000
916.00000 709.00000
652.00000 794.00000
770.00000 798.00000
718.00000 1769.00000
CURVES=2
POINTS=10
194.00000 1096.00000
178.00000 1218.00000
170.00000 1340.00000
174.00000 1463.00000
197.00000 1584.00000
249.00000 1694.00000
339.00000 1777.00000
458.00000 1809.00000
580.00000 1808.00000
700.00000 1781.00000
POINTS=10
1221.00000 1125.00000
1238.00000 1241.00000
1243.00000 1357.00000
1243.00000 1474.00000
1227.00000 1590.00000
1174.00000 1694.00000
1088.00000 1772.00000
976.00000 1808.00000
860.00000 1807.00000
745.00000 1784.00000
IMAGE=ENT14144_h4d2.tif
ID=53 
SCALE=0.000407
LM=13
310.00000 1088.00000
388.00000 896.00000
1369.00000 1114.00000
1321.00000 922.00000
859.00000 866.00000
859.00000 674.00000
454.00000 752.00000
1251.00000 770.00000
659.00000 748.00000
1064.00000 765.00000
789.00000 835.00000
929.00000 844.00000
842.00000 1868.00000
CURVES=2
POINTS=10
310.00000 1118.00000
294.00000 1250.00000
287.00000 1382.00000
284.00000 1514.00000
292.00000 1647.00000
342.00000 1769.00000
443.00000 1854.00000
568.00000 1899.00000
700.00000 1900.00000
829.00000 1868.00000
POINTS=10
1378.00000 1132.00000
1404.00000 1259.00000
1411.00000 1389.00000
1403.00000 1518.00000
1382.00000 1646.00000
1332.00000 1766.00000
1241.00000 1858.00000
1118.00000 1900.00000
989.00000 1910.00000
863.00000 1877.00000
IMAGE=ENT14145_h1d1.tif
ID=54 
SCALE=0.000407
LM=13
291.00000 964.00000
370.00000 748.00000
1358.00000 922.00000
1292.00000 748.00000
838.00000 711.00000
848.00000 533.00000
431.00000 613.00000
1227.00000 613.00000
637.00000 589.00000
1044.00000 599.00000
768.00000 692.00000
909.00000 692.00000
843.00000 1708.00000
CURVES=2
POINTS=10
286.00000 987.00000
279.00000 1118.00000
270.00000 1249.00000
275.00000 1380.00000
290.00000 1511.00000
346.00000 1629.00000
438.00000 1722.00000
562.00000 1765.00000
692.00000 1747.00000
820.00000 1717.00000
POINTS=10
1363.00000 936.00000
1380.00000 1070.00000
1402.00000 1204.00000
1409.00000 1339.00000
1387.00000 1472.00000
1338.00000 1596.00000
1249.00000 1694.00000
1125.00000 1743.00000
991.00000 1742.00000
857.00000 1722.00000
IMAGE=ENT14145_h1d2.tif
ID=55 
SCALE=0.000407
LM=13
298.00000 1049.00000
346.00000 882.00000
1271.00000 1074.00000
1230.00000 901.00000
814.00000 843.00000
801.00000 683.00000
409.00000 743.00000
1159.00000 751.00000
607.00000 731.00000
981.00000 739.00000
739.00000 811.00000
890.00000 823.00000
798.00000 1747.00000
CURVES=2
POINTS=10
294.00000 1069.00000
282.00000 1188.00000
270.00000 1307.00000
281.00000 1426.00000
300.00000 1545.00000
345.00000 1656.00000
424.00000 1743.00000
536.00000 1781.00000
656.00000 1785.00000
771.00000 1755.00000
POINTS=10
1283.00000 1085.00000
1302.00000 1199.00000
1305.00000 1315.00000
1293.00000 1430.00000
1268.00000 1542.00000
1225.00000 1650.00000
1151.00000 1738.00000
1044.00000 1781.00000
928.00000 1777.00000
814.00000 1759.00000
IMAGE=ENT14145_h2d1.tif
ID=56 
SCALE=0.000407
LM=13
219.00000 1122.00000
254.00000 970.00000
1187.00000 1118.00000
1137.00000 970.00000
727.00000 927.00000
731.00000 751.00000
325.00000 825.00000
1078.00000 825.00000
524.00000 817.00000
895.00000 821.00000
672.00000 881.00000
809.00000 899.00000
715.00000 1825.00000
CURVES=2
POINTS=10
215.00000 1141.00000
196.00000 1262.00000
190.00000 1385.00000
198.00000 1507.00000
219.00000 1627.00000
262.00000 1742.00000
346.00000 1826.00000
462.00000 1863.00000
583.00000 1863.00000
703.00000 1836.00000
POINTS=10
1191.00000 1134.00000
1208.00000 1252.00000
1211.00000 1372.00000
1207.00000 1491.00000
1189.00000 1609.00000
1149.00000 1722.00000
1072.00000 1814.00000
964.00000 1863.00000
845.00000 1854.00000
727.00000 1836.00000
IMAGE=ENT14145_h2d2.tif
ID=57 
SCALE=0.000407
LM=13
152.00000 1120.00000
216.00000 926.00000
1157.00000 1116.00000
1118.00000 951.00000
670.00000 900.00000
674.00000 726.00000
272.00000 777.00000
1059.00000 794.00000
487.00000 769.00000
852.00000 782.00000
610.00000 858.00000
737.00000 866.00000
657.00000 1836.00000
CURVES=2
POINTS=10
149.00000 1133.00000
128.00000 1254.00000
118.00000 1377.00000
126.00000 1500.00000
148.00000 1621.00000
193.00000 1736.00000
277.00000 1826.00000
392.00000 1868.00000
516.00000 1870.00000
636.00000 1844.00000
POINTS=10
1165.00000 1137.00000
1173.00000 1258.00000
1176.00000 1379.00000
1172.00000 1501.00000
1151.00000 1620.00000
1106.00000 1732.00000
1029.00000 1822.00000
914.00000 1858.00000
794.00000 1859.00000
674.00000 1844.00000
IMAGE=ENT14145_h3d1.tif
ID=58 
SCALE=0.000407
LM=13
174.00000 1197.00000
229.00000 1001.00000
1178.00000 1205.00000
1135.00000 1012.00000
694.00000 969.00000
690.00000 800.00000
288.00000 863.00000
1072.00000 859.00000
481.00000 859.00000
879.00000 859.00000
646.00000 941.00000
749.00000 949.00000
678.00000 1914.00000
CURVES=2
POINTS=10
166.00000 1209.00000
154.00000 1333.00000
146.00000 1457.00000
154.00000 1581.00000
172.00000 1705.00000
214.00000 1822.00000
298.00000 1913.00000
416.00000 1951.00000
541.00000 1947.00000
663.00000 1923.00000
POINTS=10
1186.00000 1221.00000
1198.00000 1341.00000
1197.00000 1461.00000
1194.00000 1581.00000
1181.00000 1700.00000
1139.00000 1812.00000
1051.00000 1893.00000
940.00000 1933.00000
820.00000 1937.00000
701.00000 1918.00000
IMAGE=ENT14145_h3d2.tif
ID=59 
SCALE=0.000407
LM=13
214.00000 997.00000
260.00000 814.00000
1212.00000 989.00000
1166.00000 807.00000
728.00000 788.00000
717.00000 593.00000
317.00000 654.00000
1097.00000 654.00000
526.00000 662.00000
926.00000 650.00000
667.00000 753.00000
785.00000 757.00000
728.00000 1725.00000
CURVES=2
POINTS=10
206.00000 1012.00000
186.00000 1137.00000
175.00000 1263.00000
179.00000 1390.00000
194.00000 1516.00000
253.00000 1628.00000
347.00000 1713.00000
468.00000 1750.00000
595.00000 1754.00000
720.00000 1736.00000
POINTS=10
1223.00000 1009.00000
1241.00000 1129.00000
1252.00000 1251.00000
1248.00000 1372.00000
1226.00000 1492.00000
1178.00000 1604.00000
1098.00000 1694.00000
985.00000 1741.00000
864.00000 1750.00000
743.00000 1740.00000
IMAGE=ENT14145_h4d1.tif
ID=60 
SCALE=0.000407
LM=13
161.00000 947.00000
209.00000 776.00000
1160.00000 950.00000
1118.00000 777.00000
676.00000 758.00000
659.00000 550.00000
255.00000 630.00000
1049.00000 619.00000
474.00000 626.00000
850.00000 626.00000
620.00000 720.00000
738.00000 732.00000
666.00000 1695.00000
CURVES=2
POINTS=10
154.00000 960.00000
134.00000 1087.00000
127.00000 1215.00000
131.00000 1344.00000
139.00000 1472.00000
186.00000 1592.00000
284.00000 1672.00000
402.00000 1723.00000
530.00000 1730.00000
657.00000 1710.00000
POINTS=10
1164.00000 967.00000
1180.00000 1091.00000
1189.00000 1215.00000
1191.00000 1340.00000
1178.00000 1464.00000
1129.00000 1579.00000
1040.00000 1666.00000
925.00000 1715.00000
800.00000 1723.00000
676.00000 1713.00000
IMAGE=ENT14145_h4d2.tif
ID=61 
SCALE=0.000407
LM=13
266.00000 966.00000
317.00000 780.00000
1274.00000 979.00000
1219.00000 797.00000
792.00000 745.00000
785.00000 570.00000
376.00000 639.00000
1154.00000 639.00000
579.00000 635.00000
975.00000 635.00000
744.00000 725.00000
854.00000 728.00000
785.00000 1699.00000
CURVES=2
POINTS=10
259.00000 976.00000
243.00000 1105.00000
231.00000 1234.00000
234.00000 1364.00000
254.00000 1493.00000
300.00000 1614.00000
398.00000 1698.00000
521.00000 1741.00000
651.00000 1733.00000
775.00000 1695.00000
POINTS=10
1278.00000 1000.00000
1301.00000 1122.00000
1307.00000 1245.00000
1308.00000 1369.00000
1287.00000 1491.00000
1246.00000 1608.00000
1159.00000 1696.00000
1042.00000 1736.00000
918.00000 1727.00000
796.00000 1709.00000
IMAGE=ENT14145_h5d1.tif
ID=62 
SCALE=0.000407
LM=13
312.00000 1052.00000
372.00000 854.00000
1316.00000 1049.00000
1260.00000 875.00000
842.00000 833.00000
832.00000 653.00000
457.00000 692.00000
1161.00000 688.00000
648.00000 723.00000
1019.00000 716.00000
793.00000 808.00000
899.00000 815.00000
825.00000 1785.00000
CURVES=2
POINTS=10
315.00000 1063.00000
299.00000 1191.00000
284.00000 1320.00000
282.00000 1449.00000
300.00000 1577.00000
343.00000 1698.00000
441.00000 1777.00000
564.00000 1817.00000
692.00000 1818.00000
818.00000 1788.00000
POINTS=10
1327.00000 1066.00000
1350.00000 1191.00000
1358.00000 1318.00000
1350.00000 1445.00000
1336.00000 1571.00000
1294.00000 1691.00000
1203.00000 1778.00000
1083.00000 1820.00000
956.00000 1813.00000
832.00000 1785.00000
IMAGE=ENT14145_h5d2.tif
ID=63 
SCALE=0.000407
LM=13
340.00000 1042.00000
391.00000 862.00000
1339.00000 1028.00000
1285.00000 865.00000
840.00000 804.00000
847.00000 641.00000
446.00000 736.00000
1227.00000 723.00000
646.00000 716.00000
1057.00000 702.00000
772.00000 784.00000
914.00000 794.00000
840.00000 1759.00000
CURVES=2
POINTS=10
337.00000 1062.00000
323.00000 1187.00000
318.00000 1312.00000
319.00000 1437.00000
339.00000 1561.00000
387.00000 1676.00000
467.00000 1771.00000
586.00000 1812.00000
710.00000 1804.00000
830.00000 1766.00000
POINTS=10
1349.00000 1042.00000
1371.00000 1169.00000
1377.00000 1297.00000
1379.00000 1426.00000
1363.00000 1554.00000
1325.00000 1677.00000
1232.00000 1764.00000
1111.00000 1809.00000
983.00000 1804.00000
857.00000 1776.00000
IMAGE=ENT14146_h1d1.tif
ID=64 
SCALE=0.000407
LM=13
379.00000 1098.00000
430.00000 920.00000
1383.00000 1071.00000
1327.00000 899.00000
883.00000 856.00000
891.00000 684.00000
493.00000 769.00000
1270.00000 761.00000
686.00000 751.00000
1095.00000 758.00000
823.00000 825.00000
943.00000 839.00000
901.00000 1799.00000
CURVES=2
POINTS=10
377.00000 1113.00000
361.00000 1236.00000
352.00000 1360.00000
359.00000 1484.00000
378.00000 1607.00000
424.00000 1723.00000
513.00000 1808.00000
631.00000 1849.00000
754.00000 1839.00000
876.00000 1813.00000
POINTS=10
1390.00000 1089.00000
1417.00000 1213.00000
1426.00000 1340.00000
1424.00000 1468.00000
1406.00000 1594.00000
1359.00000 1712.00000
1280.00000 1812.00000
1161.00000 1853.00000
1034.00000 1848.00000
912.00000 1810.00000
IMAGE=ENT14146_h1d2.tif
ID=65 
SCALE=0.000407
LM=13
418.00000 1176.00000
465.00000 987.00000
1463.00000 1139.00000
1412.00000 961.00000
930.00000 882.00000
933.00000 704.00000
523.00000 809.00000
1304.00000 758.00000
745.00000 784.00000
1137.00000 780.00000
864.00000 849.00000
999.00000 856.00000
941.00000 1909.00000
CURVES=2
POINTS=10
418.00000 1186.00000
415.00000 1317.00000
405.00000 1447.00000
405.00000 1577.00000
414.00000 1708.00000
459.00000 1829.00000
550.00000 1923.00000
675.00000 1960.00000
805.00000 1954.00000
930.00000 1916.00000
POINTS=10
1470.00000 1161.00000
1501.00000 1291.00000
1510.00000 1425.00000
1510.00000 1559.00000
1500.00000 1693.00000
1455.00000 1819.00000
1354.00000 1904.00000
1226.00000 1941.00000
1092.00000 1931.00000
959.00000 1916.00000
IMAGE=ENT14146_h2d1.tif
ID=66 
SCALE=0.000407
LM=13
470.00000 1232.00000
524.00000 1043.00000
1506.00000 1236.00000
1462.00000 1047.00000
990.00000 959.00000
986.00000 792.00000
582.00000 876.00000
1335.00000 839.00000
772.00000 865.00000
1208.00000 861.00000
928.00000 941.00000
1052.00000 942.00000
975.00000 1992.00000
CURVES=2
POINTS=10
466.00000 1247.00000
455.00000 1380.00000
440.00000 1512.00000
433.00000 1645.00000
442.00000 1778.00000
491.00000 1902.00000
583.00000 1997.00000
708.00000 2041.00000
841.00000 2032.00000
971.00000 2003.00000
POINTS=10
1513.00000 1250.00000
1539.00000 1383.00000
1550.00000 1517.00000
1543.00000 1652.00000
1529.00000 1787.00000
1486.00000 1915.00000
1389.00000 2005.00000
1259.00000 2036.00000
1124.00000 2024.00000
990.00000 2007.00000
IMAGE=ENT14146_h2d2.tif
ID=67 
SCALE=0.000407
LM=13
286.00000 836.00000
314.00000 689.00000
1203.00000 843.00000
1156.00000 686.00000
752.00000 614.00000
755.00000 460.00000
408.00000 498.00000
1097.00000 523.00000
558.00000 523.00000
924.00000 508.00000
699.00000 586.00000
799.00000 589.00000
765.00000 1544.00000
CURVES=2
POINTS=10
286.00000 858.00000
269.00000 979.00000
257.00000 1101.00000
260.00000 1223.00000
276.00000 1344.00000
319.00000 1457.00000
403.00000 1543.00000
520.00000 1577.00000
642.00000 1574.00000
759.00000 1544.00000
POINTS=10
1210.00000 858.00000
1235.00000 975.00000
1254.00000 1093.00000
1259.00000 1212.00000
1242.00000 1330.00000
1206.00000 1443.00000
1128.00000 1533.00000
1013.00000 1567.00000
894.00000 1566.00000
777.00000 1544.00000
IMAGE=ENT14146_h3d1.tif
ID=68 
SCALE=0.000407
LM=13
314.00000 915.00000
344.00000 733.00000
1227.00000 891.00000
1174.00000 724.00000
776.00000 652.00000
766.00000 507.00000
405.00000 558.00000
1127.00000 571.00000
577.00000 568.00000
948.00000 554.00000
739.00000 628.00000
820.00000 635.00000
800.00000 1583.00000
CURVES=2
POINTS=10
311.00000 925.00000
295.00000 1043.00000
284.00000 1162.00000
284.00000 1281.00000
302.00000 1398.00000
346.00000 1507.00000
434.00000 1585.00000
545.00000 1624.00000
663.00000 1616.00000
779.00000 1589.00000
POINTS=10
1235.00000 908.00000
1256.00000 1024.00000
1266.00000 1141.00000
1271.00000 1259.00000
1271.00000 1376.00000
1233.00000 1487.00000
1157.00000 1574.00000
1047.00000 1612.00000
930.00000 1612.00000
813.00000 1596.00000
IMAGE=ENT14146_h3d2.tif
ID=69 
SCALE=0.000407
LM=13
380.00000 1024.00000
437.00000 839.00000
1380.00000 1028.00000
1327.00000 855.00000
884.00000 787.00000
888.00000 622.00000
485.00000 727.00000
1282.00000 716.00000
681.00000 708.00000
1102.00000 712.00000
824.00000 772.00000
945.00000 776.00000
873.00000 1768.00000
CURVES=2
POINTS=10
373.00000 1043.00000
346.00000 1168.00000
343.00000 1295.00000
354.00000 1423.00000
375.00000 1549.00000
406.00000 1672.00000
490.00000 1768.00000
606.00000 1819.00000
734.00000 1813.00000
858.00000 1783.00000
POINTS=10
1384.00000 1050.00000
1410.00000 1176.00000
1428.00000 1303.00000
1421.00000 1431.00000
1402.00000 1558.00000
1358.00000 1678.00000
1266.00000 1767.00000
1147.00000 1811.00000
1019.00000 1810.00000
895.00000 1776.00000
IMAGE=ENT14146_h4d1.tif
ID=70 
SCALE=0.000407
LM=13
238.00000 933.00000
306.00000 739.00000
1245.00000 926.00000
1202.00000 757.00000
752.00000 692.00000
763.00000 523.00000
360.00000 623.00000
1145.00000 613.00000
551.00000 606.00000
972.00000 613.00000
698.00000 678.00000
806.00000 685.00000
742.00000 1671.00000
CURVES=2
POINTS=10
234.00000 944.00000
217.00000 1071.00000
209.00000 1198.00000
216.00000 1325.00000
236.00000 1452.00000
268.00000 1575.00000
357.00000 1667.00000
475.00000 1715.00000
602.00000 1717.00000
724.00000 1678.00000
POINTS=10
1253.00000 940.00000
1268.00000 1068.00000
1283.00000 1197.00000
1278.00000 1326.00000
1260.00000 1453.00000
1214.00000 1574.00000
1128.00000 1671.00000
1008.00000 1716.00000
879.00000 1709.00000
752.00000 1685.00000
IMAGE=ENT14146_h4d2.tif
ID=71 
SCALE=0.000407
LM=13
363.00000 971.00000
412.00000 796.00000
1407.00000 980.00000
1354.00000 804.00000
906.00000 711.00000
902.00000 543.00000
494.00000 629.00000
1293.00000 637.00000
702.00000 613.00000
1097.00000 617.00000
853.00000 686.00000
967.00000 698.00000
894.00000 1738.00000
CURVES=2
POINTS=10
359.00000 988.00000
334.00000 1120.00000
320.00000 1253.00000
320.00000 1387.00000
334.00000 1520.00000
379.00000 1646.00000
479.00000 1735.00000
610.00000 1760.00000
744.00000 1761.00000
877.00000 1742.00000
POINTS=10
1420.00000 1000.00000
1434.00000 1129.00000
1440.00000 1259.00000
1437.00000 1389.00000
1418.00000 1518.00000
1380.00000 1642.00000
1288.00000 1734.00000
1163.00000 1767.00000
1033.00000 1764.00000
906.00000 1738.00000
IMAGE=ENT14147_h1d1.tif
ID=72 
SCALE=0.000407
LM=13
309.00000 1066.00000
356.00000 872.00000
1356.00000 1067.00000
1304.00000 872.00000
846.00000 786.00000
846.00000 623.00000
442.00000 691.00000
1250.00000 714.00000
629.00000 683.00000
1056.00000 687.00000
779.00000 770.00000
917.00000 766.00000
842.00000 1801.00000
CURVES=2
POINTS=10
301.00000 1090.00000
280.00000 1219.00000
268.00000 1350.00000
270.00000 1481.00000
290.00000 1611.00000
342.00000 1730.00000
446.00000 1809.00000
574.00000 1840.00000
705.00000 1835.00000
834.00000 1813.00000
POINTS=10
1368.00000 1078.00000
1382.00000 1207.00000
1396.00000 1336.00000
1392.00000 1465.00000
1374.00000 1594.00000
1338.00000 1718.00000
1242.00000 1801.00000
1119.00000 1840.00000
990.00000 1833.00000
862.00000 1813.00000
IMAGE=ENT14147_h1d2.tif
ID=73 
SCALE=0.000407
LM=13
288.00000 960.00000
330.00000 759.00000
1271.00000 932.00000
1204.00000 749.00000
779.00000 714.00000
783.00000 567.00000
393.00000 606.00000
1162.00000 620.00000
590.00000 613.00000
958.00000 620.00000
737.00000 690.00000
829.00000 693.00000
765.00000 1651.00000
CURVES=2
POINTS=10
285.00000 974.00000
261.00000 1092.00000
244.00000 1211.00000
240.00000 1331.00000
263.00000 1449.00000
314.00000 1557.00000
400.00000 1642.00000
513.00000 1682.00000
633.00000 1683.00000
751.00000 1662.00000
POINTS=10
1274.00000 946.00000
1297.00000 1067.00000
1309.00000 1190.00000
1299.00000 1313.00000
1272.00000 1433.00000
1233.00000 1550.00000
1144.00000 1634.00000
1027.00000 1673.00000
905.00000 1684.00000
783.00000 1665.00000
IMAGE=ENT14147_h2d1.tif
ID=74 
SCALE=0.000407
LM=13
349.00000 974.00000
408.00000 785.00000
1349.00000 951.00000
1290.00000 792.00000
864.00000 740.00000
864.00000 588.00000
471.00000 644.00000
1234.00000 640.00000
667.00000 636.00000
1034.00000 636.00000
812.00000 711.00000
923.00000 714.00000
849.00000 1681.00000
CURVES=2
POINTS=10
352.00000 992.00000
317.00000 1110.00000
308.00000 1233.00000
316.00000 1356.00000
345.00000 1476.00000
402.00000 1585.00000
488.00000 1673.00000
605.00000 1708.00000
728.00000 1704.00000
849.00000 1681.00000
POINTS=10
1349.00000 963.00000
1373.00000 1085.00000
1386.00000 1208.00000
1379.00000 1332.00000
1354.00000 1454.00000
1311.00000 1569.00000
1227.00000 1659.00000
1111.00000 1703.00000
987.00000 1704.00000
864.00000 1689.00000
IMAGE=ENT14147_h2d2.tif
ID=75 
SCALE=0.000407
LM=13
411.00000 1214.00000
472.00000 996.00000
1536.00000 1213.00000
1493.00000 1007.00000
970.00000 920.00000
982.00000 717.00000
549.00000 827.00000
1422.00000 833.00000
772.00000 790.00000
1200.00000 809.00000
899.00000 885.00000
1061.00000 901.00000
970.00000 2064.00000
CURVES=2
POINTS=10
400.00000 1223.00000
382.00000 1366.00000
370.00000 1509.00000
375.00000 1652.00000
390.00000 1795.00000
438.00000 1930.00000
542.00000 2029.00000
677.00000 2080.00000
820.00000 2090.00000
962.00000 2068.00000
POINTS=10
1548.00000 1229.00000
1576.00000 1372.00000
1593.00000 1516.00000
1595.00000 1661.00000
1571.00000 1804.00000
1516.00000 1939.00000
1414.00000 2041.00000
1274.00000 2081.00000
1129.00000 2086.00000
986.00000 2060.00000
IMAGE=ENT14147_h3d1.tif
ID=76 
SCALE=0.000407
LM=13
396.00000 1135.00000
474.00000 927.00000
1536.00000 1170.00000
1485.00000 966.00000
964.00000 861.00000
979.00000 669.00000
557.00000 751.00000
1430.00000 786.00000
764.00000 731.00000
1175.00000 755.00000
897.00000 829.00000
1047.00000 856.00000
944.00000 2008.00000
CURVES=2
POINTS=10
388.00000 1146.00000
365.00000 1289.00000
359.00000 1433.00000
353.00000 1578.00000
364.00000 1722.00000
405.00000 1860.00000
506.00000 1960.00000
641.00000 2009.00000
783.00000 2036.00000
925.00000 2008.00000
POINTS=10
1547.00000 1186.00000
1567.00000 1331.00000
1578.00000 1477.00000
1569.00000 1624.00000
1548.00000 1769.00000
1491.00000 1900.00000
1383.00000 1997.00000
1241.00000 2033.00000
1095.00000 2032.00000
952.00000 2008.00000
IMAGE=ENT14147_h3d2.tif
ID=77 
SCALE=0.000407
LM=13
228.00000 1126.00000
276.00000 945.00000
1325.00000 1161.00000
1280.00000 976.00000
790.00000 831.00000
778.00000 682.00000
362.00000 768.00000
1195.00000 777.00000
547.00000 749.00000
1006.00000 745.00000
704.00000 823.00000
861.00000 823.00000
767.00000 1912.00000
CURVES=2
POINTS=10
224.00000 1161.00000
210.00000 1297.00000
205.00000 1434.00000
206.00000 1571.00000
213.00000 1708.00000
257.00000 1838.00000
357.00000 1931.00000
487.00000 1972.00000
624.00000 1960.00000
755.00000 1920.00000
POINTS=10
1336.00000 1185.00000
1357.00000 1321.00000
1367.00000 1459.00000
1370.00000 1597.00000
1352.00000 1733.00000
1299.00000 1861.00000
1190.00000 1940.00000
1057.00000 1969.00000
920.00000 1954.00000
786.00000 1924.00000
IMAGE=ENT14147_h4d1.tif
ID=78 
SCALE=0.000407
LM=13
160.00000 1109.00000
208.00000 909.00000
1259.00000 1138.00000
1207.00000 927.00000
719.00000 813.00000
719.00000 653.00000
289.00000 739.00000
1137.00000 742.00000
500.00000 720.00000
934.00000 705.00000
645.00000 787.00000
800.00000 779.00000
708.00000 1883.00000
CURVES=2
POINTS=10
156.00000 1124.00000
151.00000 1264.00000
134.00000 1403.00000
130.00000 1543.00000
150.00000 1681.00000
192.00000 1815.00000
290.00000 1914.00000
428.00000 1941.00000
567.00000 1931.00000
704.00000 1901.00000
POINTS=10
1270.00000 1146.00000
1287.00000 1283.00000
1302.00000 1420.00000
1304.00000 1558.00000
1285.00000 1695.00000
1235.00000 1823.00000
1130.00000 1910.00000
996.00000 1935.00000
858.00000 1925.00000
723.00000 1897.00000
IMAGE=ENT14147_h4d2.tif
ID=79 
SCALE=0.000407
LM=13
289.00000 1030.00000
332.00000 881.00000
1280.00000 1047.00000
1234.00000 891.00000
783.00000 795.00000
780.00000 652.00000
415.00000 715.00000
1144.00000 709.00000
587.00000 692.00000
975.00000 699.00000
726.00000 778.00000
849.00000 778.00000
773.00000 1743.00000
CURVES=2
POINTS=10
289.00000 1050.00000
267.00000 1167.00000
268.00000 1285.00000
271.00000 1404.00000
291.00000 1521.00000
334.00000 1631.00000
415.00000 1718.00000
524.00000 1763.00000
642.00000 1763.00000
760.00000 1749.00000
POINTS=10
1280.00000 1060.00000
1298.00000 1178.00000
1302.00000 1297.00000
1295.00000 1416.00000
1277.00000 1534.00000
1236.00000 1645.00000
1147.00000 1722.00000
1035.00000 1763.00000
916.00000 1769.00000
799.00000 1749.00000
IMAGE=ENT14147_h5d1.tif
ID=80 
SCALE=0.000407
LM=13
412.00000 1150.00000
459.00000 972.00000
1399.00000 1138.00000
1352.00000 962.00000
897.00000 891.00000
907.00000 748.00000
531.00000 813.00000
1258.00000 800.00000
718.00000 793.00000
1096.00000 800.00000
843.00000 864.00000
968.00000 867.00000
907.00000 1838.00000
CURVES=2
POINTS=10
402.00000 1161.00000
390.00000 1278.00000
386.00000 1396.00000
390.00000 1514.00000
414.00000 1629.00000
465.00000 1735.00000
546.00000 1821.00000
657.00000 1859.00000
774.00000 1864.00000
890.00000 1841.00000
POINTS=10
1399.00000 1150.00000
1415.00000 1269.00000
1424.00000 1388.00000
1419.00000 1507.00000
1397.00000 1625.00000
1351.00000 1735.00000
1268.00000 1820.00000
1155.00000 1858.00000
1035.00000 1863.00000
917.00000 1845.00000
IMAGE=ENT14147_h5d2.tif
ID=81 
SCALE=0.000407
LM=13
185.00000 1258.00000
243.00000 1037.00000
1259.00000 1252.00000
1198.00000 1050.00000
728.00000 994.00000
728.00000 811.00000
309.00000 868.00000
1136.00000 876.00000
515.00000 856.00000
946.00000 864.00000
665.00000 971.00000
784.00000 975.00000
713.00000 1984.00000
CURVES=2
POINTS=10
179.00000 1271.00000
154.00000 1397.00000
144.00000 1526.00000
148.00000 1655.00000
172.00000 1781.00000
230.00000 1894.00000
328.00000 1975.00000
451.00000 2010.00000
579.00000 2006.00000
705.00000 1980.00000
POINTS=10
1271.00000 1279.00000
1287.00000 1407.00000
1294.00000 1535.00000
1293.00000 1663.00000
1261.00000 1788.00000
1199.00000 1900.00000
1103.00000 1984.00000
980.00000 2013.00000
852.00000 2007.00000
725.00000 1987.00000
IMAGE=ENT14149_h1d1.tif
ID=82 
SCALE=0.000407
LM=13
127.00000 1146.00000
191.00000 952.00000
1204.00000 1158.00000
1145.00000 982.00000
672.00000 919.00000
683.00000 729.00000
265.00000 777.00000
1093.00000 811.00000
470.00000 777.00000
899.00000 792.00000
608.00000 889.00000
742.00000 893.00000
646.00000 1903.00000
CURVES=2
POINTS=10
120.00000 1165.00000
99.00000 1293.00000
87.00000 1422.00000
84.00000 1552.00000
109.00000 1679.00000
162.00000 1798.00000
255.00000 1887.00000
376.00000 1933.00000
506.00000 1936.00000
634.00000 1918.00000
POINTS=10
1208.00000 1184.00000
1228.00000 1315.00000
1240.00000 1448.00000
1233.00000 1580.00000
1202.00000 1709.00000
1144.00000 1828.00000
1044.00000 1910.00000
915.00000 1941.00000
783.00000 1938.00000
653.00000 1911.00000
IMAGE=ENT14149_h1d2.tif
ID=83 
SCALE=0.000407
LM=13
256.00000 935.00000
323.00000 774.00000
1266.00000 942.00000
1199.00000 784.00000
752.00000 717.00000
746.00000 546.00000
356.00000 626.00000
1148.00000 630.00000
547.00000 610.00000
957.00000 610.00000
695.00000 697.00000
816.00000 700.00000
762.00000 1707.00000
CURVES=2
POINTS=10
242.00000 945.00000
208.00000 1077.00000
192.00000 1213.00000
189.00000 1350.00000
200.00000 1486.00000
252.00000 1612.00000
351.00000 1706.00000
479.00000 1748.00000
615.00000 1739.00000
750.00000 1714.00000
POINTS=10
1273.00000 949.00000
1299.00000 1079.00000
1312.00000 1211.00000
1314.00000 1344.00000
1299.00000 1476.00000
1259.00000 1603.00000
1164.00000 1694.00000
1039.00000 1738.00000
906.00000 1738.00000
776.00000 1711.00000
IMAGE=ENT14149_h2d1_ToReplace.tif
ID=84 
SCALE=0.000407
LM=13
264.00000 857.00000
331.00000 720.00000
1277.00000 887.00000
1212.00000 737.00000
776.00000 666.00000
766.00000 492.00000
371.00000 574.00000
1161.00000 588.00000
585.00000 565.00000
974.00000 561.00000
708.00000 642.00000
834.00000 639.00000
763.00000 1656.00000
CURVES=2
POINTS=10
252.00000 867.00000
223.00000 1001.00000
202.00000 1137.00000
200.00000 1275.00000
211.00000 1412.00000
249.00000 1544.00000
342.00000 1645.00000
474.00000 1683.00000
611.00000 1689.00000
746.00000 1663.00000
POINTS=10
1283.00000 914.00000
1305.00000 1043.00000
1318.00000 1173.00000
1321.00000 1303.00000
1296.00000 1432.00000
1249.00000 1553.00000
1157.00000 1645.00000
1038.00000 1694.00000
909.00000 1688.00000
780.00000 1666.00000
IMAGE=ENT14149_h2d2 _ToReplace.tif
ID=85 
SCALE=0.000407
LM=13
276.00000 932.00000
318.00000 764.00000
1341.00000 917.00000
1295.00000 749.00000
793.00000 661.00000
786.00000 504.00000
406.00000 576.00000
1211.00000 565.00000
598.00000 550.00000
1008.00000 542.00000
728.00000 641.00000
866.00000 638.00000
828.00000 1691.00000
CURVES=2
POINTS=10
272.00000 952.00000
264.00000 1086.00000
249.00000 1219.00000
249.00000 1353.00000
270.00000 1485.00000
326.00000 1606.00000
422.00000 1697.00000
548.00000 1737.00000
681.00000 1740.00000
808.00000 1698.00000
POINTS=10
1345.00000 932.00000
1372.00000 1062.00000
1385.00000 1194.00000
1388.00000 1327.00000
1375.00000 1459.00000
1326.00000 1582.00000
1232.00000 1675.00000
1106.00000 1719.00000
973.00000 1727.00000
843.00000 1702.00000
IMAGE=ENT14149_h3d1.tif
ID=86 
SCALE=0.000407
LM=13
281.00000 969.00000
327.00000 797.00000
1339.00000 969.00000
1285.00000 796.00000
793.00000 712.00000
800.00000 549.00000
404.00000 619.00000
1216.00000 623.00000
589.00000 596.00000
1005.00000 600.00000
740.00000 689.00000
861.00000 692.00000
812.00000 1739.00000
CURVES=2
POINTS=10
270.00000 985.00000
259.00000 1120.00000
249.00000 1255.00000
247.00000 1390.00000
261.00000 1525.00000
309.00000 1652.00000
410.00000 1740.00000
538.00000 1783.00000
673.00000 1778.00000
805.00000 1747.00000
POINTS=10
1343.00000 985.00000
1370.00000 1116.00000
1378.00000 1250.00000
1378.00000 1384.00000
1360.00000 1516.00000
1317.00000 1643.00000
1217.00000 1731.00000
1090.00000 1775.00000
956.00000 1774.00000
824.00000 1754.00000
IMAGE=ENT14149_h3d2.tif
ID=87 
SCALE=0.000407
LM=13
177.00000 901.00000
233.00000 706.00000
1189.00000 892.00000
1130.00000 724.00000
697.00000 637.00000
697.00000 477.00000
288.00000 532.00000
1068.00000 545.00000
502.00000 526.00000
885.00000 535.00000
641.00000 607.00000
752.00000 610.00000
700.00000 1572.00000
CURVES=2
POINTS=10
164.00000 904.00000
147.00000 1025.00000
134.00000 1147.00000
139.00000 1269.00000
164.00000 1388.00000
222.00000 1495.00000
314.00000 1573.00000
432.00000 1603.00000
554.00000 1600.00000
675.00000 1584.00000
POINTS=10
1195.00000 910.00000
1214.00000 1025.00000
1220.00000 1140.00000
1213.00000 1256.00000
1183.00000 1368.00000
1135.00000 1474.00000
1051.00000 1554.00000
946.00000 1602.00000
830.00000 1601.00000
715.00000 1584.00000
IMAGE=ENT14149_h4d1.tif
ID=88 
SCALE=0.000407
LM=13
246.00000 970.00000
306.00000 762.00000
1259.00000 982.00000
1206.00000 784.00000
768.00000 724.00000
768.00000 554.00000
372.00000 604.00000
1149.00000 623.00000
580.00000 608.00000
979.00000 617.00000
712.00000 683.00000
835.00000 696.00000
753.00000 1647.00000
CURVES=2
POINTS=10
240.00000 985.00000
218.00000 1103.00000
204.00000 1222.00000
210.00000 1341.00000
237.00000 1458.00000
292.00000 1564.00000
384.00000 1640.00000
501.00000 1669.00000
620.00000 1672.00000
739.00000 1656.00000
POINTS=10
1266.00000 992.00000
1281.00000 1109.00000
1291.00000 1227.00000
1275.00000 1344.00000
1244.00000 1458.00000
1195.00000 1566.00000
1107.00000 1644.00000
996.00000 1684.00000
878.00000 1675.00000
762.00000 1653.00000
IMAGE=ENT14149_h4d2.tif
ID=89 
SCALE=0.000407
LM=13
345.00000 1140.00000
381.00000 959.00000
1399.00000 1133.00000
1359.00000 955.00000
859.00000 875.00000
866.00000 698.00000
442.00000 778.00000
1247.00000 749.00000
663.00000 764.00000
1062.00000 758.00000
808.00000 857.00000
917.00000 857.00000
881.00000 1901.00000
CURVES=2
POINTS=10
341.00000 1158.00000
317.00000 1289.00000
306.00000 1421.00000
312.00000 1554.00000
328.00000 1686.00000
381.00000 1808.00000
471.00000 1904.00000
601.00000 1933.00000
734.00000 1931.00000
863.00000 1901.00000
POINTS=10
1403.00000 1143.00000
1428.00000 1275.00000
1445.00000 1408.00000
1452.00000 1542.00000
1435.00000 1675.00000
1382.00000 1799.00000
1287.00000 1891.00000
1159.00000 1928.00000
1025.00000 1922.00000
892.00000 1901.00000
IMAGE=ENT14150_h1d1.tif
ID=90 
SCALE=0.000407
LM=13
331.00000 1168.00000
370.00000 979.00000
1406.00000 1156.00000
1353.00000 982.00000
850.00000 898.00000
853.00000 711.00000
441.00000 806.00000
1269.00000 789.00000
649.00000 792.00000
1054.00000 782.00000
790.00000 880.00000
914.00000 884.00000
878.00000 1920.00000
CURVES=2
POINTS=10
332.00000 1180.00000
313.00000 1311.00000
304.00000 1444.00000
311.00000 1576.00000
331.00000 1707.00000
374.00000 1832.00000
470.00000 1924.00000
598.00000 1959.00000
729.00000 1960.00000
857.00000 1927.00000
POINTS=10
1406.00000 1173.00000
1436.00000 1303.00000
1449.00000 1436.00000
1449.00000 1569.00000
1432.00000 1701.00000
1375.00000 1821.00000
1280.00000 1914.00000
1150.00000 1944.00000
1016.00000 1945.00000
885.00000 1923.00000
IMAGE=ENT14150_h1d2.tif
ID=91 
SCALE=0.000407
LM=13
308.00000 1081.00000
358.00000 886.00000
1321.00000 1090.00000
1267.00000 899.00000
815.00000 874.00000
821.00000 699.00000
420.00000 749.00000
1218.00000 761.00000
617.00000 741.00000
1020.00000 759.00000
761.00000 854.00000
869.00000 862.00000
819.00000 1825.00000
CURVES=2
POINTS=10
300.00000 1094.00000
285.00000 1219.00000
275.00000 1345.00000
278.00000 1471.00000
305.00000 1594.00000
354.00000 1710.00000
436.00000 1804.00000
551.00000 1853.00000
675.00000 1861.00000
798.00000 1837.00000
POINTS=10
1330.00000 1110.00000
1348.00000 1235.00000
1363.00000 1361.00000
1360.00000 1487.00000
1333.00000 1609.00000
1278.00000 1723.00000
1190.00000 1810.00000
1074.00000 1859.00000
948.00000 1863.00000
827.00000 1829.00000
IMAGE=ENT14150_h2d1.tif
ID=92 
SCALE=0.000407
LM=13
279.00000 1074.00000
332.00000 880.00000
1300.00000 1081.00000
1243.00000 883.00000
789.00000 868.00000
797.00000 689.00000
393.00000 735.00000
1185.00000 746.00000
598.00000 739.00000
972.00000 739.00000
728.00000 849.00000
854.00000 849.00000
789.00000 1813.00000
CURVES=2
POINTS=10
275.00000 1085.00000
262.00000 1212.00000
253.00000 1340.00000
255.00000 1468.00000
276.00000 1594.00000
321.00000 1713.00000
406.00000 1809.00000
527.00000 1851.00000
654.00000 1854.00000
778.00000 1821.00000
POINTS=10
1296.00000 1093.00000
1325.00000 1217.00000
1335.00000 1343.00000
1335.00000 1470.00000
1310.00000 1595.00000
1258.00000 1710.00000
1169.00000 1801.00000
1052.00000 1850.00000
925.00000 1853.00000
801.00000 1824.00000
IMAGE=ENT14150_h2d2.tif
ID=93 
SCALE=0.000407
LM=13
306.00000 1005.00000
356.00000 795.00000
1356.00000 997.00000
1302.00000 818.00000
825.00000 726.00000
817.00000 550.00000
428.00000 608.00000
1211.00000 608.00000
619.00000 619.00000
1012.00000 611.00000
784.00000 706.00000
882.00000 711.00000
844.00000 1745.00000
CURVES=2
POINTS=10
298.00000 1016.00000
284.00000 1147.00000
274.00000 1277.00000
275.00000 1409.00000
292.00000 1538.00000
350.00000 1654.00000
446.00000 1741.00000
568.00000 1784.00000
698.00000 1779.00000
825.00000 1753.00000
POINTS=10
1356.00000 1012.00000
1381.00000 1138.00000
1388.00000 1266.00000
1390.00000 1394.00000
1367.00000 1520.00000
1325.00000 1641.00000
1232.00000 1729.00000
1113.00000 1777.00000
984.00000 1780.00000
859.00000 1753.00000
IMAGE=ENT14150_h3d1.tif
ID=94 
SCALE=0.000407
LM=13
276.00000 1003.00000
336.00000 791.00000
1329.00000 1013.00000
1283.00000 819.00000
799.00000 723.00000
799.00000 550.00000
414.00000 607.00000
1152.00000 593.00000
605.00000 607.00000
990.00000 617.00000
743.00000 702.00000
856.00000 705.00000
813.00000 1734.00000
CURVES=2
POINTS=10
273.00000 1024.00000
253.00000 1153.00000
237.00000 1283.00000
239.00000 1413.00000
266.00000 1540.00000
329.00000 1654.00000
426.00000 1740.00000
550.00000 1779.00000
679.00000 1776.00000
806.00000 1745.00000
POINTS=10
1333.00000 1020.00000
1354.00000 1146.00000
1367.00000 1273.00000
1365.00000 1400.00000
1340.00000 1525.00000
1296.00000 1645.00000
1203.00000 1733.00000
1084.00000 1776.00000
956.00000 1775.00000
831.00000 1752.00000
IMAGE=ENT14150_h3d2.tif
ID=95 
SCALE=0.000407
LM=13
277.00000 931.00000
326.00000 708.00000
1315.00000 925.00000
1262.00000 711.00000
798.00000 686.00000
798.00000 485.00000
384.00000 552.00000
1208.00000 561.00000
593.00000 552.00000
1003.00000 557.00000
740.00000 664.00000
859.00000 666.00000
795.00000 1653.00000
CURVES=2
POINTS=10
268.00000 953.00000
254.00000 1076.00000
250.00000 1200.00000
250.00000 1324.00000
265.00000 1447.00000
318.00000 1559.00000
407.00000 1644.00000
523.00000 1689.00000
647.00000 1688.00000
767.00000 1658.00000
POINTS=10
1316.00000 948.00000
1336.00000 1073.00000
1347.00000 1199.00000
1347.00000 1325.00000
1326.00000 1450.00000
1269.00000 1560.00000
1175.00000 1644.00000
1056.00000 1686.00000
931.00000 1679.00000
807.00000 1653.00000
IMAGE=ENT14150_h4d1.tif
ID=96 
SCALE=0.000407
LM=13
346.00000 1140.00000
404.00000 926.00000
1387.00000 1181.00000
1345.00000 976.00000
877.00000 918.00000
885.00000 729.00000
465.00000 770.00000
1275.00000 795.00000
663.00000 782.00000
1074.00000 790.00000
815.00000 897.00000
946.00000 906.00000
856.00000 1885.00000
CURVES=2
POINTS=10
338.00000 1157.00000
322.00000 1285.00000
312.00000 1414.00000
310.00000 1542.00000
326.00000 1670.00000
376.00000 1788.00000
468.00000 1877.00000
592.00000 1910.00000
721.00000 1907.00000
848.00000 1885.00000
POINTS=10
1391.00000 1194.00000
1404.00000 1319.00000
1412.00000 1445.00000
1411.00000 1571.00000
1386.00000 1693.00000
1327.00000 1802.00000
1230.00000 1879.00000
1112.00000 1922.00000
988.00000 1911.00000
864.00000 1889.00000
IMAGE=ENT14150_h4d2.tif
ID=97 
SCALE=0.000407
LM=13
291.00000 969.00000
335.00000 744.00000
1365.00000 965.00000
1313.00000 752.00000
831.00000 661.00000
821.00000 513.00000
390.00000 590.00000
1247.00000 579.00000
604.00000 564.00000
1030.00000 572.00000
765.00000 642.00000
898.00000 649.00000
850.00000 1690.00000
CURVES=2
POINTS=10
280.00000 980.00000
265.00000 1114.00000
265.00000 1250.00000
263.00000 1385.00000
284.00000 1519.00000
335.00000 1644.00000
439.00000 1723.00000
573.00000 1742.00000
706.00000 1717.00000
839.00000 1690.00000
POINTS=10
1372.00000 976.00000
1390.00000 1107.00000
1403.00000 1239.00000
1412.00000 1371.00000
1397.00000 1503.00000
1351.00000 1626.00000
1254.00000 1717.00000
1126.00000 1749.00000
994.00000 1742.00000
868.00000 1701.00000
IMAGE=ENT28483_h1d1.tif
ID=98 
SCALE=0.000407
LM=13
380.00000 1090.00000
435.00000 871.00000
1468.00000 1075.00000
1392.00000 859.00000
912.00000 800.00000
912.00000 644.00000
485.00000 733.00000
1322.00000 703.00000
685.00000 699.00000
1119.00000 703.00000
853.00000 777.00000
974.00000 781.00000
947.00000 1825.00000
CURVES=2
POINTS=10
376.00000 1105.00000
357.00000 1240.00000
354.00000 1377.00000
366.00000 1512.00000
386.00000 1647.00000
430.00000 1777.00000
536.00000 1861.00000
670.00000 1881.00000
805.00000 1860.00000
939.00000 1833.00000
POINTS=10
1467.00000 1098.00000
1494.00000 1229.00000
1506.00000 1362.00000
1510.00000 1496.00000
1499.00000 1630.00000
1454.00000 1756.00000
1355.00000 1843.00000
1223.00000 1868.00000
1090.00000 1854.00000
958.00000 1833.00000
IMAGE=ENT28483_h1d2.tif
ID=99 
SCALE=0.000407
LM=13
293.00000 1031.00000
344.00000 842.00000
1303.00000 1016.00000
1256.00000 835.00000
826.00000 799.00000
815.00000 636.00000
395.00000 712.00000
1191.00000 690.00000
605.00000 701.00000
1028.00000 690.00000
778.00000 777.00000
876.00000 784.00000
822.00000 1776.00000
CURVES=2
POINTS=10
290.00000 1045.00000
273.00000 1173.00000
262.00000 1301.00000
265.00000 1430.00000
288.00000 1557.00000
339.00000 1676.00000
432.00000 1764.00000
555.00000 1804.00000
684.00000 1802.00000
811.00000 1780.00000
POINTS=10
1314.00000 1034.00000
1338.00000 1157.00000
1351.00000 1282.00000
1351.00000 1407.00000
1328.00000 1531.00000
1290.00000 1650.00000
1205.00000 1742.00000
1090.00000 1789.00000
965.00000 1800.00000
841.00000 1780.00000
IMAGE=ENT28483_h2d1.tif
ID=100 
SCALE=0.000407
LM=13
319.00000 1016.00000
366.00000 821.00000
1329.00000 979.00000
1274.00000 802.00000
848.00000 772.00000
841.00000 606.00000
425.00000 686.00000
1207.00000 661.00000
637.00000 677.00000
1037.00000 668.00000
785.00000 757.00000
900.00000 757.00000
841.00000 1746.00000
CURVES=2
POINTS=10
315.00000 1027.00000
294.00000 1154.00000
285.00000 1282.00000
292.00000 1410.00000
315.00000 1536.00000
366.00000 1654.00000
465.00000 1734.00000
587.00000 1773.00000
715.00000 1783.00000
841.00000 1760.00000
POINTS=10
1337.00000 987.00000
1358.00000 1115.00000
1370.00000 1244.00000
1370.00000 1374.00000
1361.00000 1503.00000
1321.00000 1625.00000
1232.00000 1714.00000
1111.00000 1758.00000
981.00000 1760.00000
852.00000 1753.00000
IMAGE=ENT28483_h2d2.tif
ID=101 
SCALE=0.000407
LM=13
341.00000 1173.00000
394.00000 948.00000
1443.00000 1165.00000
1373.00000 951.00000
892.00000 859.00000
892.00000 679.00000
467.00000 768.00000
1309.00000 767.00000
685.00000 756.00000
1114.00000 752.00000
823.00000 840.00000
964.00000 832.00000
915.00000 1899.00000
CURVES=2
POINTS=10
337.00000 1188.00000
319.00000 1321.00000
310.00000 1455.00000
312.00000 1589.00000
333.00000 1721.00000
400.00000 1837.00000
510.00000 1913.00000
642.00000 1936.00000
776.00000 1931.00000
907.00000 1903.00000
POINTS=10
1446.00000 1176.00000
1472.00000 1304.00000
1488.00000 1434.00000
1494.00000 1564.00000
1467.00000 1692.00000
1414.00000 1811.00000
1315.00000 1895.00000
1189.00000 1929.00000
1058.00000 1924.00000
930.00000 1899.00000
IMAGE=ENT28483_h3d1.tif
ID=102 
SCALE=0.000407
LM=13
299.00000 1056.00000
347.00000 825.00000
1400.00000 1028.00000
1333.00000 803.00000
855.00000 721.00000
846.00000 542.00000
408.00000 645.00000
1269.00000 630.00000
618.00000 618.00000
1077.00000 612.00000
791.00000 697.00000
913.00000 703.00000
870.00000 1761.00000
CURVES=2
POINTS=10
296.00000 1089.00000
274.00000 1216.00000
265.00000 1345.00000
268.00000 1474.00000
290.00000 1601.00000
359.00000 1711.00000
470.00000 1775.00000
597.00000 1799.00000
725.00000 1790.00000
852.00000 1764.00000
POINTS=10
1400.00000 1047.00000
1428.00000 1173.00000
1440.00000 1302.00000
1439.00000 1432.00000
1419.00000 1560.00000
1364.00000 1677.00000
1271.00000 1767.00000
1144.00000 1790.00000
1014.00000 1785.00000
886.00000 1767.00000
IMAGE=ENT28483_h3d2.tif
ID=103 
SCALE=0.000407
LM=13
217.00000 1020.00000
276.00000 803.00000
1302.00000 979.00000
1235.00000 784.00000
747.00000 707.00000
743.00000 542.00000
335.00000 652.00000
1173.00000 630.00000
555.00000 623.00000
960.00000 608.00000
673.00000 682.00000
821.00000 685.00000
772.00000 1733.00000
CURVES=2
POINTS=10
210.00000 1034.00000
205.00000 1163.00000
196.00000 1292.00000
202.00000 1421.00000
231.00000 1547.00000
283.00000 1665.00000
382.00000 1747.00000
509.00000 1769.00000
638.00000 1761.00000
765.00000 1740.00000
POINTS=10
1298.00000 990.00000
1316.00000 1119.00000
1323.00000 1249.00000
1323.00000 1380.00000
1310.00000 1510.00000
1276.00000 1635.00000
1180.00000 1723.00000
1054.00000 1755.00000
923.00000 1757.00000
794.00000 1740.00000
IMAGE=ENT28483_h4d1.tif
ID=104 
SCALE=0.000407
LM=13
262.00000 967.00000
323.00000 763.00000
1348.00000 932.00000
1287.00000 752.00000
791.00000 679.00000
791.00000 495.00000
384.00000 602.00000
1218.00000 598.00000
608.00000 583.00000
1014.00000 564.00000
719.00000 633.00000
880.00000 640.00000
830.00000 1693.00000
CURVES=2
POINTS=10
262.00000 986.00000
256.00000 1116.00000
250.00000 1246.00000
253.00000 1376.00000
281.00000 1503.00000
331.00000 1622.00000
433.00000 1701.00000
561.00000 1726.00000
690.00000 1725.00000
818.00000 1700.00000
POINTS=10
1352.00000 948.00000
1369.00000 1076.00000
1375.00000 1205.00000
1378.00000 1334.00000
1364.00000 1463.00000
1325.00000 1586.00000
1233.00000 1676.00000
1111.00000 1709.00000
982.00000 1705.00000
853.00000 1696.00000
IMAGE=ENT28483_h4d2.tif
ID=105 
SCALE=0.000407
LM=13
325.00000 1083.00000
389.00000 891.00000
1372.00000 1101.00000
1325.00000 891.00000
850.00000 840.00000
855.00000 665.00000
440.00000 742.00000
1273.00000 754.00000
641.00000 724.00000
1064.00000 737.00000
799.00000 810.00000
910.00000 818.00000
850.00000 1839.00000
CURVES=2
POINTS=10
321.00000 1100.00000
309.00000 1233.00000
300.00000 1366.00000
298.00000 1498.00000
313.00000 1631.00000
346.00000 1760.00000
443.00000 1845.00000
572.00000 1869.00000
705.00000 1859.00000
838.00000 1852.00000
POINTS=10
1376.00000 1113.00000
1393.00000 1241.00000
1404.00000 1369.00000
1409.00000 1498.00000
1390.00000 1625.00000
1343.00000 1745.00000
1248.00000 1829.00000
1124.00000 1862.00000
996.00000 1863.00000
868.00000 1852.00000
IMAGE=ENT28483_h5d1.tif
ID=106 
SCALE=0.000407
LM=13
309.00000 1047.00000
375.00000 869.00000
1361.00000 1098.00000
1301.00000 860.00000
833.00000 818.00000
833.00000 645.00000
421.00000 720.00000
1263.00000 734.00000
622.00000 706.00000
1048.00000 720.00000
772.00000 790.00000
903.00000 794.00000
842.00000 1809.00000
CURVES=2
POINTS=10
314.00000 1070.00000
298.00000 1203.00000
286.00000 1336.00000
286.00000 1469.00000
294.00000 1602.00000
338.00000 1728.00000
429.00000 1820.00000
560.00000 1845.00000
692.00000 1846.00000
824.00000 1823.00000
POINTS=10
1366.00000 1117.00000
1384.00000 1242.00000
1397.00000 1368.00000
1388.00000 1494.00000
1364.00000 1618.00000
1310.00000 1731.00000
1221.00000 1821.00000
1098.00000 1847.00000
972.00000 1847.00000
847.00000 1828.00000
IMAGE=ENT28483_h5d2.tif
ID=107 
SCALE=0.000407
LM=13
323.00000 1086.00000
370.00000 898.00000
1333.00000 1055.00000
1274.00000 878.00000
818.00000 831.00000
814.00000 677.00000
421.00000 748.00000
1216.00000 725.00000
614.00000 744.00000
1023.00000 729.00000
756.00000 820.00000
893.00000 823.00000
838.00000 1778.00000
CURVES=2
POINTS=10
323.00000 1102.00000
302.00000 1225.00000
289.00000 1348.00000
288.00000 1472.00000
309.00000 1595.00000
371.00000 1702.00000
466.00000 1782.00000
585.00000 1816.00000
709.00000 1805.00000
830.00000 1778.00000
POINTS=10
1337.00000 1071.00000
1352.00000 1193.00000
1359.00000 1316.00000
1361.00000 1438.00000
1337.00000 1559.00000
1297.00000 1675.00000
1208.00000 1755.00000
1094.00000 1794.00000
971.00000 1799.00000
850.00000 1794.00000
IMAGE=ENT28483_h6d1.tif
ID=108 
SCALE=0.000407
LM=13
336.00000 1069.00000
392.00000 884.00000
1336.00000 1073.00000
1285.00000 889.00000
842.00000 844.00000
842.00000 678.00000
442.00000 737.00000
1236.00000 741.00000
636.00000 738.00000
1024.00000 734.00000
779.00000 817.00000
905.00000 825.00000
842.00000 1780.00000
CURVES=2
POINTS=10
328.00000 1085.00000
309.00000 1209.00000
298.00000 1333.00000
299.00000 1458.00000
321.00000 1581.00000
373.00000 1693.00000
466.00000 1773.00000
585.00000 1809.00000
710.00000 1802.00000
834.00000 1788.00000
POINTS=10
1347.00000 1097.00000
1359.00000 1217.00000
1363.00000 1337.00000
1356.00000 1457.00000
1341.00000 1576.00000
1295.00000 1687.00000
1206.00000 1767.00000
1093.00000 1808.00000
973.00000 1805.00000
854.00000 1788.00000
IMAGE=ENT28483_h6d2.tif
ID=109 
SCALE=0.000407
LM=13
296.00000 1033.00000
340.00000 835.00000
1368.00000 989.00000
1316.00000 811.00000
826.00000 738.00000
822.00000 556.00000
393.00000 681.00000
1243.00000 669.00000
603.00000 641.00000
1052.00000 633.00000
769.00000 709.00000
884.00000 712.00000
858.00000 1786.00000
CURVES=2
POINTS=10
292.00000 1045.00000
281.00000 1177.00000
280.00000 1309.00000
288.00000 1440.00000
307.00000 1571.00000
358.00000 1693.00000
452.00000 1785.00000
576.00000 1829.00000
707.00000 1821.00000
838.00000 1802.00000
POINTS=10
1372.00000 1005.00000
1397.00000 1136.00000
1412.00000 1269.00000
1412.00000 1402.00000
1397.00000 1535.00000
1356.00000 1660.00000
1268.00000 1758.00000
1147.00000 1811.00000
1015.00000 1813.00000
882.00000 1798.00000
IMAGE=ENT28484_h1d1.tif
ID=110 
SCALE=0.000407
LM=13
372.00000 1114.00000
414.00000 910.00000
1454.00000 1077.00000
1391.00000 876.00000
907.00000 814.00000
902.00000 630.00000
476.00000 755.00000
1320.00000 735.00000
685.00000 714.00000
1107.00000 697.00000
848.00000 789.00000
965.00000 780.00000
936.00000 1862.00000
CURVES=2
POINTS=10
368.00000 1140.00000
361.00000 1270.00000
364.00000 1400.00000
372.00000 1530.00000
391.00000 1659.00000
444.00000 1778.00000
538.00000 1868.00000
663.00000 1896.00000
793.00000 1889.00000
923.00000 1879.00000
POINTS=10
1454.00000 1094.00000
1478.00000 1224.00000
1489.00000 1356.00000
1488.00000 1488.00000
1470.00000 1618.00000
1425.00000 1740.00000
1337.00000 1838.00000
1215.00000 1886.00000
1083.00000 1885.00000
952.00000 1874.00000
IMAGE=ENT28484_h1d2.tif
ID=111 
SCALE=0.000407
LM=13
98.00000 1079.00000
154.00000 869.00000
1110.00000 1059.00000
1057.00000 868.00000
608.00000 780.00000
612.00000 626.00000
195.00000 739.00000
1001.00000 719.00000
385.00000 699.00000
811.00000 686.00000
551.00000 755.00000
673.00000 767.00000
620.00000 1752.00000
CURVES=2
POINTS=10
90.00000 1091.00000
81.00000 1211.00000
78.00000 1332.00000
81.00000 1452.00000
111.00000 1568.00000
167.00000 1675.00000
257.00000 1752.00000
372.00000 1783.00000
492.00000 1774.00000
612.00000 1764.00000
POINTS=10
1118.00000 1075.00000
1136.00000 1192.00000
1146.00000 1311.00000
1142.00000 1430.00000
1120.00000 1546.00000
1073.00000 1656.00000
988.00000 1738.00000
874.00000 1770.00000
755.00000 1771.00000
636.00000 1768.00000
IMAGE=ENT28484_h2d1.tif
ID=112 
SCALE=0.000407
LM=13
128.00000 1046.00000
194.00000 835.00000
1143.00000 1021.00000
1073.00000 811.00000
640.00000 757.00000
640.00000 608.00000
227.00000 707.00000
1040.00000 687.00000
429.00000 666.00000
867.00000 658.00000
582.00000 736.00000
706.00000 736.00000
656.00000 1722.00000
CURVES=2
POINTS=10
132.00000 1066.00000
122.00000 1184.00000
117.00000 1303.00000
121.00000 1422.00000
147.00000 1538.00000
205.00000 1641.00000
298.00000 1714.00000
407.00000 1748.00000
526.00000 1740.00000
644.00000 1726.00000
POINTS=10
1151.00000 1033.00000
1168.00000 1152.00000
1177.00000 1271.00000
1180.00000 1391.00000
1167.00000 1510.00000
1115.00000 1619.00000
1029.00000 1702.00000
915.00000 1740.00000
796.00000 1745.00000
677.00000 1727.00000
IMAGE=ENT28484_h2d2.tif
ID=113 
SCALE=0.000407
LM=13
320.00000 1054.00000
375.00000 840.00000
1334.00000 1066.00000
1287.00000 857.00000
820.00000 781.00000
820.00000 613.00000
442.00000 693.00000
1228.00000 693.00000
631.00000 689.00000
1018.00000 684.00000
757.00000 756.00000
879.00000 756.00000
828.00000 1752.00000
CURVES=2
POINTS=10
312.00000 1071.00000
295.00000 1189.00000
293.00000 1309.00000
297.00000 1429.00000
322.00000 1546.00000
365.00000 1656.00000
451.00000 1739.00000
564.00000 1778.00000
684.00000 1777.00000
803.00000 1765.00000
POINTS=10
1345.00000 1075.00000
1361.00000 1196.00000
1365.00000 1318.00000
1364.00000 1440.00000
1342.00000 1560.00000
1296.00000 1673.00000
1201.00000 1750.00000
1084.00000 1785.00000
962.00000 1783.00000
841.00000 1765.00000
IMAGE=ENT28484_h3d1.tif
ID=114 
SCALE=0.000407
LM=13
324.00000 1045.00000
394.00000 832.00000
1355.00000 1045.00000
1291.00000 841.00000
828.00000 772.00000
833.00000 615.00000
449.00000 684.00000
1244.00000 693.00000
639.00000 679.00000
1036.00000 679.00000
773.00000 753.00000
893.00000 753.00000
819.00000 1747.00000
CURVES=2
POINTS=10
320.00000 1063.00000
308.00000 1182.00000
298.00000 1301.00000
296.00000 1421.00000
326.00000 1537.00000
377.00000 1644.00000
457.00000 1732.00000
567.00000 1775.00000
686.00000 1773.00000
805.00000 1761.00000
POINTS=10
1360.00000 1068.00000
1373.00000 1190.00000
1381.00000 1313.00000
1375.00000 1435.00000
1351.00000 1554.00000
1302.00000 1666.00000
1208.00000 1742.00000
1090.00000 1777.00000
969.00000 1772.00000
847.00000 1761.00000
IMAGE=ENT28484_h3d2.tif
ID=115 
SCALE=0.000407
LM=13
309.00000 977.00000
369.00000 770.00000
1338.00000 1000.00000
1287.00000 802.00000
831.00000 714.00000
826.00000 553.00000
452.00000 599.00000
1204.00000 617.00000
628.00000 617.00000
1052.00000 627.00000
766.00000 687.00000
891.00000 687.00000
808.00000 1692.00000
CURVES=2
POINTS=10
305.00000 991.00000
286.00000 1112.00000
279.00000 1234.00000
281.00000 1357.00000
298.00000 1478.00000
336.00000 1594.00000
430.00000 1671.00000
545.00000 1713.00000
667.00000 1711.00000
789.00000 1701.00000
POINTS=10
1347.00000 1037.00000
1357.00000 1157.00000
1361.00000 1277.00000
1349.00000 1396.00000
1329.00000 1515.00000
1275.00000 1621.00000
1184.00000 1694.00000
1070.00000 1731.00000
950.00000 1726.00000
831.00000 1710.00000
IMAGE=ENT28484_h4d1.tif
ID=116 
SCALE=0.000407
LM=13
266.00000 956.00000
318.00000 743.00000
1300.00000 964.00000
1239.00000 773.00000
774.00000 678.00000
779.00000 517.00000
392.00000 573.00000
1131.00000 569.00000
570.00000 591.00000
983.00000 595.00000
713.00000 656.00000
839.00000 669.00000
757.00000 1664.00000
CURVES=2
POINTS=10
257.00000 977.00000
233.00000 1095.00000
227.00000 1216.00000
232.00000 1336.00000
253.00000 1455.00000
296.00000 1568.00000
385.00000 1649.00000
500.00000 1685.00000
620.00000 1698.00000
739.00000 1677.00000
POINTS=10
1300.00000 986.00000
1312.00000 1109.00000
1311.00000 1233.00000
1311.00000 1357.00000
1289.00000 1479.00000
1236.00000 1590.00000
1141.00000 1669.00000
1020.00000 1697.00000
897.00000 1694.00000
774.00000 1677.00000
IMAGE=ENT28484_h4d2.tif
ID=117 
SCALE=0.000407
LM=13
231.00000 920.00000
269.00000 752.00000
1178.00000 905.00000
1122.00000 746.00000
713.00000 655.00000
703.00000 514.00000
334.00000 597.00000
1061.00000 597.00000
506.00000 586.00000
895.00000 576.00000
665.00000 641.00000
760.00000 640.00000
718.00000 1581.00000
CURVES=2
POINTS=10
224.00000 941.00000
210.00000 1054.00000
207.00000 1168.00000
213.00000 1282.00000
232.00000 1395.00000
281.00000 1498.00000
363.00000 1577.00000
470.00000 1616.00000
584.00000 1612.00000
696.00000 1588.00000
POINTS=10
1185.00000 939.00000
1198.00000 1050.00000
1202.00000 1162.00000
1203.00000 1274.00000
1185.00000 1384.00000
1141.00000 1486.00000
1066.00000 1569.00000
963.00000 1611.00000
851.00000 1607.00000
741.00000 1588.00000
IMAGE=ENT28484_h5d1.tif
ID=118 
SCALE=0.000407
LM=13
264.00000 927.00000
307.00000 748.00000
1213.00000 931.00000
1160.00000 758.00000
753.00000 658.00000
750.00000 528.00000
388.00000 592.00000
1100.00000 605.00000
547.00000 591.00000
926.00000 585.00000
703.00000 640.00000
807.00000 638.00000
753.00000 1584.00000
CURVES=2
POINTS=10
264.00000 941.00000
253.00000 1057.00000
250.00000 1173.00000
250.00000 1290.00000
272.00000 1404.00000
310.00000 1514.00000
399.00000 1589.00000
511.00000 1622.00000
627.00000 1622.00000
737.00000 1584.00000
POINTS=10
1217.00000 950.00000
1231.00000 1063.00000
1239.00000 1177.00000
1237.00000 1291.00000
1222.00000 1404.00000
1178.00000 1509.00000
1093.00000 1586.00000
983.00000 1615.00000
870.00000 1608.00000
757.00000 1590.00000
IMAGE=ENT28484_h5d2.tif
ID=119 
SCALE=0.000407
LM=13
423.00000 1199.00000
485.00000 978.00000
1527.00000 1223.00000
1470.00000 998.00000
966.00000 945.00000
985.00000 762.00000
543.00000 806.00000
1436.00000 834.00000
759.00000 815.00000
1201.00000 820.00000
918.00000 921.00000
1033.00000 926.00000
970.00000 1987.00000
CURVES=2
POINTS=10
418.00000 1209.00000
407.00000 1346.00000
395.00000 1483.00000
391.00000 1621.00000
409.00000 1757.00000
461.00000 1883.00000
559.00000 1980.00000
691.00000 2017.00000
829.00000 2008.00000
966.00000 2001.00000
POINTS=10
1527.00000 1238.00000
1538.00000 1372.00000
1552.00000 1505.00000
1563.00000 1639.00000
1541.00000 1771.00000
1483.00000 1892.00000
1387.00000 1985.00000
1258.00000 2020.00000
1124.00000 2019.00000
990.00000 2011.00000
IMAGE=ENT28485_h1d1.tif
ID=120 
SCALE=0.000407
LM=13
322.00000 1112.00000
371.00000 905.00000
1420.00000 1121.00000
1376.00000 900.00000
860.00000 856.00000
865.00000 675.00000
437.00000 720.00000
1328.00000 742.00000
644.00000 724.00000
1098.00000 742.00000
807.00000 839.00000
922.00000 839.00000
865.00000 1905.00000
CURVES=2
POINTS=10
322.00000 1121.00000
307.00000 1256.00000
294.00000 1392.00000
291.00000 1527.00000
313.00000 1662.00000
361.00000 1789.00000
450.00000 1892.00000
578.00000 1933.00000
714.00000 1934.00000
847.00000 1905.00000
POINTS=10
1429.00000 1134.00000
1443.00000 1272.00000
1455.00000 1409.00000
1460.00000 1547.00000
1444.00000 1684.00000
1388.00000 1810.00000
1284.00000 1897.00000
1151.00000 1929.00000
1014.00000 1930.00000
878.00000 1905.00000
IMAGE=ENT28485_h1d2.tif
ID=121 
SCALE=0.000407
LM=13
274.00000 932.00000
336.00000 754.00000
1235.00000 923.00000
1196.00000 755.00000
759.00000 714.00000
754.00000 552.00000
379.00000 616.00000
1152.00000 615.00000
564.00000 618.00000
951.00000 615.00000
720.00000 693.00000
802.00000 691.00000
770.00000 1626.00000
CURVES=2
POINTS=10
274.00000 966.00000
260.00000 1083.00000
251.00000 1201.00000
256.00000 1319.00000
273.00000 1435.00000
323.00000 1542.00000
409.00000 1622.00000
522.00000 1656.00000
640.00000 1654.00000
756.00000 1633.00000
POINTS=10
1242.00000 941.00000
1259.00000 1058.00000
1273.00000 1176.00000
1274.00000 1295.00000
1254.00000 1412.00000
1211.00000 1522.00000
1128.00000 1608.00000
1017.00000 1649.00000
898.00000 1651.00000
781.00000 1633.00000
IMAGE=ENT28485_h2d1.tif
ID=122 
SCALE=0.000407
LM=13
346.00000 993.00000
388.00000 814.00000
1296.00000 993.00000
1250.00000 821.00000
828.00000 761.00000
824.00000 613.00000
426.00000 673.00000
1208.00000 676.00000
627.00000 662.00000
1004.00000 666.00000
775.00000 750.00000
881.00000 751.00000
821.00000 1687.00000
CURVES=2
POINTS=10
335.00000 1007.00000
314.00000 1124.00000
304.00000 1242.00000
306.00000 1361.00000
325.00000 1478.00000
370.00000 1588.00000
453.00000 1672.00000
564.00000 1713.00000
683.00000 1715.00000
800.00000 1694.00000
POINTS=10
1303.00000 1011.00000
1316.00000 1129.00000
1327.00000 1246.00000
1330.00000 1365.00000
1308.00000 1481.00000
1263.00000 1590.00000
1176.00000 1671.00000
1066.00000 1713.00000
947.00000 1714.00000
831.00000 1694.00000
IMAGE=ENT28485_h2d2.tif
ID=123 
SCALE=0.000407
LM=13
255.00000 1042.00000
311.00000 836.00000
1315.00000 1053.00000
1262.00000 851.00000
809.00000 753.00000
813.00000 600.00000
371.00000 671.00000
1191.00000 671.00000
581.00000 652.00000
1011.00000 667.00000
757.00000 738.00000
873.00000 742.00000
787.00000 1764.00000
CURVES=2
POINTS=10
248.00000 1053.00000
226.00000 1182.00000
214.00000 1313.00000
214.00000 1444.00000
240.00000 1572.00000
291.00000 1693.00000
392.00000 1776.00000
520.00000 1802.00000
650.00000 1787.00000
779.00000 1764.00000
POINTS=10
1322.00000 1072.00000
1338.00000 1197.00000
1341.00000 1322.00000
1335.00000 1448.00000
1315.00000 1572.00000
1273.00000 1690.00000
1179.00000 1774.00000
1058.00000 1807.00000
933.00000 1794.00000
809.00000 1772.00000
IMAGE=ENT28485_h3d1.tif
ID=124 
SCALE=0.000407
LM=13
301.00000 1034.00000
356.00000 837.00000
1364.00000 1050.00000
1312.00000 853.00000
854.00000 746.00000
850.00000 592.00000
415.00000 671.00000
1245.00000 675.00000
621.00000 655.00000
1048.00000 651.00000
787.00000 734.00000
916.00000 727.00000
842.00000 1761.00000
CURVES=2
POINTS=10
297.00000 1058.00000
279.00000 1188.00000
262.00000 1318.00000
268.00000 1448.00000
287.00000 1578.00000
339.00000 1695.00000
441.00000 1777.00000
568.00000 1803.00000
698.00000 1792.00000
826.00000 1765.00000
POINTS=10
1368.00000 1070.00000
1384.00000 1193.00000
1388.00000 1318.00000
1382.00000 1442.00000
1362.00000 1565.00000
1323.00000 1683.00000
1230.00000 1765.00000
1109.00000 1795.00000
985.00000 1785.00000
862.00000 1765.00000
IMAGE=ENT28485_h3d2.tif
ID=125 
SCALE=0.000407
LM=13
374.00000 1074.00000
418.00000 887.00000
1325.00000 1063.00000
1263.00000 876.00000
860.00000 796.00000
860.00000 661.00000
480.00000 708.00000
1233.00000 730.00000
648.00000 719.00000
1047.00000 715.00000
798.00000 781.00000
922.00000 789.00000
860.00000 1710.00000
CURVES=2
POINTS=10
374.00000 1096.00000
356.00000 1205.00000
354.00000 1316.00000
365.00000 1426.00000
386.00000 1535.00000
434.00000 1634.00000
517.00000 1707.00000
622.00000 1736.00000
731.00000 1724.00000
842.00000 1718.00000
POINTS=10
1332.00000 1074.00000
1354.00000 1186.00000
1351.00000 1300.00000
1344.00000 1414.00000
1329.00000 1527.00000
1286.00000 1632.00000
1200.00000 1705.00000
1094.00000 1743.00000
982.00000 1742.00000
871.00000 1718.00000
IMAGE=ENT28485_h4d1.tif
ID=126 
SCALE=0.000407
LM=13
328.00000 1054.00000
373.00000 867.00000
1275.00000 1046.00000
1222.00000 856.00000
811.00000 791.00000
811.00000 635.00000
419.00000 703.00000
1180.00000 703.00000
613.00000 700.00000
1001.00000 688.00000
750.00000 768.00000
864.00000 764.00000
815.00000 1704.00000
CURVES=2
POINTS=10
324.00000 1069.00000
312.00000 1181.00000
303.00000 1294.00000
315.00000 1406.00000
330.00000 1518.00000
380.00000 1618.00000
466.00000 1692.00000
575.00000 1720.00000
688.00000 1715.00000
800.00000 1700.00000
POINTS=10
1287.00000 1061.00000
1299.00000 1172.00000
1302.00000 1284.00000
1299.00000 1396.00000
1287.00000 1508.00000
1240.00000 1609.00000
1159.00000 1686.00000
1053.00000 1722.00000
941.00000 1724.00000
830.00000 1708.00000
IMAGE=ENT28485_h4d2.tif
ID=127 
SCALE=0.000407
LM=13
320.00000 1123.00000
367.00000 910.00000
1352.00000 1110.00000
1288.00000 889.00000
840.00000 859.00000
836.00000 697.00000
440.00000 761.00000
1245.00000 761.00000
653.00000 757.00000
1036.00000 752.00000
785.00000 833.00000
904.00000 838.00000
836.00000 1844.00000
CURVES=2
POINTS=10
307.00000 1145.00000
292.00000 1268.00000
281.00000 1391.00000
290.00000 1515.00000
311.00000 1637.00000
358.00000 1751.00000
449.00000 1834.00000
566.00000 1869.00000
689.00000 1874.00000
810.00000 1848.00000
POINTS=10
1356.00000 1123.00000
1375.00000 1249.00000
1390.00000 1376.00000
1386.00000 1504.00000
1369.00000 1631.00000
1314.00000 1746.00000
1230.00000 1841.00000
1109.00000 1883.00000
982.00000 1880.00000
857.00000 1852.00000
IMAGE=ENT28485_h5d1.tif
ID=128 
SCALE=0.000407
LM=13
208.00000 968.00000
266.00000 746.00000
1254.00000 965.00000
1199.00000 742.00000
738.00000 687.00000
734.00000 532.00000
334.00000 592.00000
1131.00000 592.00000
524.00000 588.00000
929.00000 584.00000
670.00000 670.00000
805.00000 675.00000
734.00000 1667.00000
CURVES=2
POINTS=10
203.00000 988.00000
184.00000 1113.00000
179.00000 1239.00000
184.00000 1365.00000
211.00000 1488.00000
268.00000 1600.00000
364.00000 1682.00000
485.00000 1716.00000
611.00000 1701.00000
734.00000 1675.00000
POINTS=10
1262.00000 977.00000
1286.00000 1100.00000
1294.00000 1226.00000
1286.00000 1351.00000
1262.00000 1474.00000
1209.00000 1589.00000
1115.00000 1671.00000
999.00000 1718.00000
874.00000 1710.00000
750.00000 1687.00000
IMAGE=ENT28485_h5d2.tif
ID=129 
SCALE=0.000407
LM=13
377.00000 1092.00000
429.00000 861.00000
1517.00000 1092.00000
1457.00000 869.00000
943.00000 809.00000
943.00000 612.00000
493.00000 694.00000
1401.00000 711.00000
721.00000 681.00000
1183.00000 681.00000
874.00000 779.00000
1011.00000 788.00000
956.00000 1876.00000
CURVES=2
POINTS=10
373.00000 1122.00000
363.00000 1257.00000
352.00000 1392.00000
356.00000 1527.00000
382.00000 1660.00000
433.00000 1785.00000
538.00000 1870.00000
669.00000 1905.00000
804.00000 1908.00000
939.00000 1897.00000
POINTS=10
1525.00000 1109.00000
1540.00000 1243.00000
1545.00000 1377.00000
1532.00000 1511.00000
1509.00000 1643.00000
1460.00000 1766.00000
1367.00000 1860.00000
1239.00000 1900.00000
1106.00000 1912.00000
973.00000 1893.00000
IMAGE=ENT28486_h1d1.tif
ID=130 
SCALE=0.000407
LM=13
392.00000 1082.00000
461.00000 854.00000
1541.00000 1108.00000
1481.00000 871.00000
960.00000 807.00000
964.00000 622.00000
513.00000 699.00000
1429.00000 725.00000
745.00000 686.00000
1197.00000 691.00000
896.00000 785.00000
1033.00000 790.00000
947.00000 1900.00000
CURVES=2
POINTS=10
400.00000 1095.00000
384.00000 1230.00000
373.00000 1366.00000
363.00000 1502.00000
383.00000 1637.00000
432.00000 1764.00000
525.00000 1861.00000
650.00000 1914.00000
786.00000 1919.00000
921.00000 1900.00000
POINTS=10
1541.00000 1130.00000
1556.00000 1265.00000
1560.00000 1401.00000
1549.00000 1536.00000
1524.00000 1670.00000
1469.00000 1792.00000
1367.00000 1880.00000
1237.00000 1917.00000
1102.00000 1923.00000
969.00000 1896.00000
IMAGE=ENT28486_h1d2.tif
ID=131 
SCALE=0.000407
LM=13
299.00000 972.00000
358.00000 791.00000
1326.00000 968.00000
1274.00000 803.00000
838.00000 725.00000
822.00000 567.00000
425.00000 646.00000
1212.00000 654.00000
626.00000 630.00000
1031.00000 626.00000
779.00000 713.00000
897.00000 709.00000
834.00000 1672.00000
CURVES=2
POINTS=10
295.00000 992.00000
276.00000 1117.00000
276.00000 1242.00000
282.00000 1368.00000
298.00000 1493.00000
358.00000 1602.00000
453.00000 1683.00000
575.00000 1711.00000
699.00000 1707.00000
822.00000 1685.00000
POINTS=10
1330.00000 992.00000
1356.00000 1111.00000
1369.00000 1232.00000
1361.00000 1352.00000
1336.00000 1471.00000
1290.00000 1584.00000
1206.00000 1670.00000
1092.00000 1709.00000
971.00000 1709.00000
850.00000 1692.00000
IMAGE=ENT28486_h2d1.tif
ID=132 
SCALE=0.000407
LM=13
297.00000 963.00000
355.00000 780.00000
1320.00000 981.00000
1258.00000 795.00000
834.00000 725.00000
823.00000 565.00000
410.00000 645.00000
1207.00000 656.00000
611.00000 619.00000
1039.00000 627.00000
768.00000 714.00000
896.00000 708.00000
816.00000 1676.00000
CURVES=2
POINTS=10
293.00000 985.00000
272.00000 1110.00000
260.00000 1237.00000
262.00000 1364.00000
282.00000 1489.00000
342.00000 1600.00000
436.00000 1686.00000
558.00000 1716.00000
685.00000 1713.00000
809.00000 1687.00000
POINTS=10
1324.00000 989.00000
1352.00000 1109.00000
1359.00000 1232.00000
1351.00000 1355.00000
1327.00000 1476.00000
1279.00000 1590.00000
1192.00000 1676.00000
1074.00000 1714.00000
951.00000 1710.00000
830.00000 1687.00000
IMAGE=ENT28486_h2d2.tif
ID=133 
SCALE=0.000407
LM=13
368.00000 1085.00000
423.00000 909.00000
1414.00000 1105.00000
1361.00000 906.00000
915.00000 846.00000
907.00000 674.00000
481.00000 741.00000
1290.00000 729.00000
696.00000 741.00000
1114.00000 733.00000
845.00000 823.00000
970.00000 827.00000
914.00000 1836.00000
CURVES=2
POINTS=10
364.00000 1104.00000
337.00000 1232.00000
337.00000 1363.00000
341.00000 1494.00000
363.00000 1623.00000
417.00000 1742.00000
519.00000 1822.00000
642.00000 1862.00000
773.00000 1861.00000
903.00000 1847.00000
POINTS=10
1423.00000 1124.00000
1440.00000 1247.00000
1451.00000 1370.00000
1452.00000 1494.00000
1435.00000 1617.00000
1386.00000 1731.00000
1295.00000 1815.00000
1177.00000 1849.00000
1053.00000 1859.00000
931.00000 1839.00000
IMAGE=ENT28486_h3d1.tif
ID=134 
SCALE=0.000407
LM=13
288.00000 950.00000
347.00000 777.00000
1335.00000 931.00000
1275.00000 769.00000
831.00000 714.00000
819.00000 540.00000
402.00000 615.00000
1212.00000 600.00000
606.00000 611.00000
1020.00000 615.00000
764.00000 694.00000
902.00000 698.00000
839.00000 1709.00000
CURVES=2
POINTS=10
295.00000 969.00000
272.00000 1098.00000
266.00000 1229.00000
267.00000 1361.00000
281.00000 1491.00000
340.00000 1608.00000
438.00000 1694.00000
562.00000 1738.00000
693.00000 1736.00000
823.00000 1717.00000
POINTS=10
1342.00000 946.00000
1363.00000 1073.00000
1369.00000 1201.00000
1367.00000 1329.00000
1355.00000 1457.00000
1310.00000 1577.00000
1223.00000 1671.00000
1106.00000 1719.00000
979.00000 1737.00000
854.00000 1709.00000
IMAGE=ENT28486_h3d2.tif
ID=135 
SCALE=0.000407
LM=13
327.00000 1102.00000
364.00000 889.00000
1312.00000 1082.00000
1262.00000 885.00000
834.00000 837.00000
831.00000 663.00000
418.00000 723.00000
1208.00000 732.00000
632.00000 730.00000
1033.00000 721.00000
780.00000 816.00000
886.00000 820.00000
823.00000 1798.00000
CURVES=2
POINTS=10
323.00000 1120.00000
306.00000 1238.00000
293.00000 1356.00000
290.00000 1475.00000
306.00000 1593.00000
368.00000 1694.00000
460.00000 1770.00000
570.00000 1811.00000
688.00000 1826.00000
805.00000 1805.00000
POINTS=10
1316.00000 1111.00000
1333.00000 1228.00000
1337.00000 1346.00000
1333.00000 1465.00000
1309.00000 1580.00000
1262.00000 1688.00000
1176.00000 1768.00000
1066.00000 1811.00000
948.00000 1818.00000
831.00000 1802.00000
IMAGE=ENT28486_h4d1.tif
ID=136 
SCALE=0.000407
LM=13
316.00000 1035.00000
360.00000 810.00000
1292.00000 1016.00000
1248.00000 811.00000
817.00000 767.00000
813.00000 596.00000
405.00000 652.00000
1202.00000 664.00000
608.00000 664.00000
1012.00000 667.00000
766.00000 750.00000
868.00000 754.00000
811.00000 1735.00000
CURVES=2
POINTS=10
309.00000 1057.00000
293.00000 1175.00000
280.00000 1294.00000
279.00000 1414.00000
291.00000 1533.00000
354.00000 1634.00000
442.00000 1713.00000
555.00000 1751.00000
674.00000 1757.00000
792.00000 1741.00000
POINTS=10
1305.00000 1032.00000
1318.00000 1152.00000
1325.00000 1273.00000
1326.00000 1394.00000
1304.00000 1512.00000
1259.00000 1625.00000
1173.00000 1708.00000
1061.00000 1751.00000
940.00000 1760.00000
821.00000 1741.00000
IMAGE=ENT28486_h4d2.tif
ID=137 
SCALE=0.000407
LM=13
296.00000 1076.00000
356.00000 868.00000
1384.00000 1100.00000
1328.00000 896.00000
849.00000 840.00000
856.00000 667.00000
426.00000 710.00000
1275.00000 731.00000
634.00000 727.00000
1071.00000 738.00000
789.00000 822.00000
895.00000 822.00000
824.00000 1861.00000
CURVES=2
POINTS=10
289.00000 1093.00000
265.00000 1225.00000
251.00000 1359.00000
247.00000 1494.00000
269.00000 1624.00000
333.00000 1742.00000
430.00000 1834.00000
557.00000 1875.00000
691.00000 1878.00000
824.00000 1868.00000
POINTS=10
1384.00000 1114.00000
1402.00000 1245.00000
1411.00000 1377.00000
1409.00000 1509.00000
1385.00000 1639.00000
1329.00000 1758.00000
1234.00000 1847.00000
1108.00000 1886.00000
976.00000 1885.00000
845.00000 1868.00000
IMAGE=ENT28486_h5d1.tif
ID=138 
SCALE=0.000407
LM=13
344.00000 1073.00000
412.00000 858.00000
1439.00000 1109.00000
1374.00000 873.00000
902.00000 851.00000
913.00000 665.00000
473.00000 715.00000
1327.00000 736.00000
683.00000 726.00000
1128.00000 730.00000
848.00000 819.00000
962.00000 826.00000
881.00000 1853.00000
CURVES=2
POINTS=10
340.00000 1091.00000
320.00000 1224.00000
303.00000 1357.00000
295.00000 1490.00000
318.00000 1623.00000
374.00000 1744.00000
471.00000 1836.00000
599.00000 1875.00000
733.00000 1878.00000
866.00000 1864.00000
POINTS=10
1442.00000 1127.00000
1454.00000 1259.00000
1457.00000 1391.00000
1455.00000 1524.00000
1440.00000 1655.00000
1382.00000 1775.00000
1277.00000 1855.00000
1148.00000 1886.00000
1016.00000 1886.00000
884.00000 1871.00000
IMAGE=ENT28486_h5d2.tif
ID=139 
SCALE=0.000407
LM=13
321.00000 1003.00000
381.00000 837.00000
1273.00000 996.00000
1238.00000 844.00000
815.00000 696.00000
818.00000 590.00000
434.00000 675.00000
1143.00000 668.00000
628.00000 647.00000
988.00000 647.00000
761.00000 681.00000
868.00000 682.00000
794.00000 1673.00000
CURVES=2
POINTS=10
314.00000 1017.00000
300.00000 1131.00000
299.00000 1246.00000
309.00000 1361.00000
331.00000 1474.00000
371.00000 1582.00000
447.00000 1668.00000
557.00000 1704.00000
672.00000 1702.00000
783.00000 1673.00000
POINTS=10
1287.00000 1006.00000
1305.00000 1122.00000
1309.00000 1240.00000
1298.00000 1357.00000
1273.00000 1472.00000
1234.00000 1583.00000
1157.00000 1671.00000
1044.00000 1705.00000
927.00000 1696.00000
811.00000 1676.00000
IMAGE=ENT750_h1d1.tif
ID=140 
SCALE=0.000407
LM=13
314.00000 965.00000
369.00000 823.00000
1256.00000 957.00000
1222.00000 816.00000
806.00000 684.00000
793.00000 577.00000
422.00000 674.00000
1146.00000 667.00000
614.00000 639.00000
982.00000 637.00000
758.00000 671.00000
848.00000 674.00000
785.00000 1667.00000
CURVES=2
POINTS=10
311.00000 981.00000
297.00000 1098.00000
292.00000 1215.00000
298.00000 1333.00000
318.00000 1449.00000
356.00000 1560.00000
429.00000 1652.00000
539.00000 1692.00000
657.00000 1693.00000
773.00000 1674.00000
POINTS=10
1265.00000 983.00000
1282.00000 1101.00000
1292.00000 1220.00000
1289.00000 1340.00000
1267.00000 1457.00000
1228.00000 1570.00000
1152.00000 1663.00000
1038.00000 1696.00000
918.00000 1691.00000
800.00000 1674.00000
IMAGE=ENT750_h1d2.tif
ID=141 
SCALE=0.000407
LM=13
262.00000 926.00000
305.00000 768.00000
1188.00000 915.00000
1124.00000 761.00000
713.00000 625.00000
709.00000 514.00000
369.00000 593.00000
1045.00000 572.00000
534.00000 568.00000
888.00000 557.00000
662.00000 611.00000
759.00000 607.00000
713.00000 1545.00000
CURVES=2
POINTS=10
255.00000 947.00000
247.00000 1050.00000
248.00000 1154.00000
257.00000 1257.00000
281.00000 1358.00000
328.00000 1450.00000
400.00000 1524.00000
493.00000 1568.00000
597.00000 1570.00000
698.00000 1549.00000
POINTS=10
1188.00000 933.00000
1206.00000 1041.00000
1206.00000 1150.00000
1200.00000 1260.00000
1181.00000 1367.00000
1131.00000 1463.00000
1052.00000 1537.00000
949.00000 1566.00000
839.00000 1560.00000
730.00000 1556.00000
IMAGE=ENT750_h2d1.tif
ID=142 
SCALE=0.000407
LM=13
172.00000 895.00000
211.00000 736.00000
1080.00000 882.00000
1032.00000 733.00000
607.00000 600.00000
617.00000 483.00000
283.00000 564.00000
967.00000 561.00000
448.00000 532.00000
792.00000 526.00000
558.00000 584.00000
662.00000 587.00000
626.00000 1511.00000
CURVES=2
POINTS=10
159.00000 905.00000
150.00000 1013.00000
152.00000 1122.00000
163.00000 1230.00000
189.00000 1335.00000
227.00000 1436.00000
304.00000 1512.00000
405.00000 1547.00000
514.00000 1544.00000
620.00000 1521.00000
POINTS=10
1080.00000 892.00000
1106.00000 998.00000
1113.00000 1108.00000
1106.00000 1218.00000
1083.00000 1325.00000
1045.00000 1427.00000
966.00000 1500.00000
862.00000 1532.00000
752.00000 1536.00000
643.00000 1524.00000
IMAGE=ENT750_h2d2.tif
ID=143 
SCALE=0.000407
LM=13
255.00000 959.00000
311.00000 774.00000
1257.00000 961.00000
1206.00000 785.00000
747.00000 649.00000
754.00000 498.00000
393.00000 583.00000
1130.00000 585.00000
555.00000 561.00000
961.00000 558.00000
704.00000 629.00000
800.00000 632.00000
765.00000 1654.00000
CURVES=2
POINTS=10
245.00000 976.00000
237.00000 1094.00000
238.00000 1211.00000
248.00000 1329.00000
274.00000 1443.00000
318.00000 1553.00000
398.00000 1637.00000
510.00000 1673.00000
628.00000 1675.00000
744.00000 1657.00000
POINTS=10
1269.00000 979.00000
1283.00000 1096.00000
1288.00000 1213.00000
1282.00000 1330.00000
1259.00000 1446.00000
1211.00000 1553.00000
1126.00000 1634.00000
1016.00000 1675.00000
899.00000 1678.00000
784.00000 1652.00000
IMAGE=ENT750_h3d1.tif
ID=144 
SCALE=0.000407
LM=13
247.00000 1074.00000
304.00000 924.00000
1251.00000 1084.00000
1210.00000 934.00000
740.00000 768.00000
740.00000 618.00000
393.00000 724.00000
1123.00000 701.00000
566.00000 681.00000
943.00000 678.00000
690.00000 751.00000
792.00000 752.00000
753.00000 1764.00000
CURVES=2
POINTS=10
244.00000 1091.00000
237.00000 1209.00000
236.00000 1327.00000
241.00000 1446.00000
262.00000 1562.00000
305.00000 1672.00000
390.00000 1752.00000
501.00000 1793.00000
619.00000 1790.00000
737.00000 1777.00000
POINTS=10
1263.00000 1097.00000
1282.00000 1214.00000
1282.00000 1333.00000
1271.00000 1452.00000
1242.00000 1567.00000
1193.00000 1675.00000
1112.00000 1760.00000
997.00000 1791.00000
879.00000 1790.00000
763.00000 1764.00000
IMAGE=ENT750_h3d2.tif
ID=145 
SCALE=0.000407
LM=13
287.00000 996.00000
323.00000 816.00000
1188.00000 983.00000
1132.00000 799.00000
749.00000 700.00000
749.00000 573.00000
390.00000 660.00000
1078.00000 656.00000
583.00000 630.00000
905.00000 620.00000
719.00000 680.00000
782.00000 686.00000
756.00000 1598.00000
CURVES=2
POINTS=10
299.00000 1012.00000
290.00000 1117.00000
281.00000 1222.00000
287.00000 1326.00000
310.00000 1429.00000
361.00000 1520.00000
441.00000 1586.00000
540.00000 1620.00000
644.00000 1620.00000
749.00000 1608.00000
POINTS=10
1192.00000 996.00000
1208.00000 1098.00000
1213.00000 1202.00000
1205.00000 1305.00000
1184.00000 1407.00000
1152.00000 1506.00000
1076.00000 1576.00000
978.00000 1608.00000
875.00000 1619.00000
772.00000 1608.00000
IMAGE=ENT750_h4d1.tif
ID=146 
SCALE=0.000407
LM=13
259.00000 951.00000
310.00000 795.00000
1164.00000 942.00000
1118.00000 776.00000
722.00000 665.00000
710.00000 544.00000
375.00000 620.00000
1048.00000 637.00000
541.00000 589.00000
895.00000 589.00000
685.00000 644.00000
762.00000 647.00000
721.00000 1570.00000
CURVES=2
POINTS=10
257.00000 968.00000
254.00000 1071.00000
256.00000 1174.00000
265.00000 1276.00000
285.00000 1377.00000
329.00000 1470.00000
400.00000 1544.00000
494.00000 1581.00000
596.00000 1585.00000
698.00000 1570.00000
POINTS=10
1171.00000 961.00000
1190.00000 1065.00000
1196.00000 1170.00000
1186.00000 1275.00000
1160.00000 1377.00000
1122.00000 1475.00000
1044.00000 1547.00000
942.00000 1574.00000
838.00000 1584.00000
733.00000 1571.00000
IMAGE=ENT750_h4d2.tif
ID=147 
SCALE=0.000407
LM=13
278.00000 1122.00000
347.00000 907.00000
1269.00000 1129.00000
1200.00000 900.00000
763.00000 814.00000
777.00000 661.00000
417.00000 724.00000
1138.00000 751.00000
555.00000 730.00000
957.00000 727.00000
715.00000 786.00000
812.00000 786.00000
770.00000 1809.00000
CURVES=2
POINTS=10
274.00000 1143.00000
261.00000 1257.00000
261.00000 1371.00000
273.00000 1485.00000
292.00000 1598.00000
338.00000 1703.00000
419.00000 1784.00000
527.00000 1821.00000
640.00000 1837.00000
753.00000 1816.00000
POINTS=10
1276.00000 1143.00000
1288.00000 1261.00000
1288.00000 1379.00000
1278.00000 1496.00000
1258.00000 1613.00000
1215.00000 1723.00000
1122.00000 1795.00000
1010.00000 1832.00000
892.00000 1830.00000
774.00000 1819.00000
IMAGE=ENT750_h5d1.tif
ID=148 
SCALE=0.000407
LM=13
257.00000 1060.00000
308.00000 860.00000
1244.00000 1050.00000
1190.00000 840.00000
734.00000 732.00000
750.00000 593.00000
366.00000 679.00000
1126.00000 678.00000
548.00000 657.00000
926.00000 648.00000
693.00000 712.00000
784.00000 712.00000
744.00000 1736.00000
CURVES=2
POINTS=10
254.00000 1077.00000
247.00000 1191.00000
246.00000 1305.00000
262.00000 1418.00000
286.00000 1530.00000
327.00000 1636.00000
408.00000 1714.00000
512.00000 1757.00000
626.00000 1765.00000
737.00000 1742.00000
POINTS=10
1257.00000 1060.00000
1271.00000 1179.00000
1278.00000 1299.00000
1267.00000 1419.00000
1244.00000 1537.00000
1201.00000 1650.00000
1107.00000 1724.00000
992.00000 1756.00000
872.00000 1762.00000
754.00000 1746.00000
IMAGE=ENT750_h5d2.tif
ID=149 
SCALE=0.000407
LM=13
554.00000 1470.00000
622.00000 1236.00000
1720.00000 1453.00000
1647.00000 1223.00000
1149.00000 1210.00000
1137.00000 1019.00000
669.00000 1083.00000
1575.00000 1044.00000
907.00000 1078.00000
1341.00000 1066.00000
1081.00000 1189.00000
1218.00000 1193.00000
1167.00000 2266.00000
CURVES=2
POINTS=10
549.00000 1483.00000
531.00000 1623.00000
524.00000 1765.00000
541.00000 1904.00000
577.00000 2041.00000
637.00000 2169.00000
741.00000 2261.00000
876.00000 2298.00000
1018.00000 2302.00000
1154.00000 2274.00000
POINTS=10
1724.00000 1470.00000
1752.00000 1606.00000
1758.00000 1744.00000
1760.00000 1883.00000
1742.00000 2020.00000
1673.00000 2140.00000
1572.00000 2235.00000
1446.00000 2292.00000
1308.00000 2293.00000
1171.00000 2274.00000
IMAGE=ENT7610_h1d1.tif
ID=150 
SCALE=0.000407
LM=13
555.00000 1437.00000
616.00000 1190.00000
1717.00000 1393.00000
1630.00000 1155.00000
1149.00000 1155.00000
1136.00000 964.00000
668.00000 1029.00000
1574.00000 990.00000
898.00000 1021.00000
1353.00000 1016.00000
1071.00000 1133.00000
1214.00000 1133.00000
1153.00000 2199.00000
CURVES=2
POINTS=10
551.00000 1458.00000
530.00000 1592.00000
528.00000 1728.00000
547.00000 1862.00000
583.00000 1993.00000
642.00000 2114.00000
737.00000 2210.00000
868.00000 2244.00000
1003.00000 2252.00000
1132.00000 2212.00000
POINTS=10
1721.00000 1411.00000
1755.00000 1546.00000
1764.00000 1685.00000
1764.00000 1824.00000
1736.00000 1960.00000
1675.00000 2085.00000
1573.00000 2180.00000
1446.00000 2236.00000
1306.00000 2243.00000
1171.00000 2212.00000
IMAGE=ENT7610_h1d2.tif
ID=151 
SCALE=0.000407
LM=13
510.00000 1502.00000
570.00000 1281.00000
1641.00000 1435.00000
1558.00000 1233.00000
1064.00000 1229.00000
1052.00000 1039.00000
629.00000 1107.00000
1483.00000 1063.00000
827.00000 1099.00000
1261.00000 1083.00000
1012.00000 1195.00000
1111.00000 1194.00000
1127.00000 2245.00000
CURVES=2
POINTS=10
495.00000 1510.00000
487.00000 1643.00000
483.00000 1775.00000
506.00000 1906.00000
546.00000 2033.00000
612.00000 2148.00000
714.00000 2230.00000
840.00000 2272.00000
972.00000 2272.00000
1103.00000 2253.00000
POINTS=10
1653.00000 1451.00000
1682.00000 1582.00000
1694.00000 1715.00000
1690.00000 1849.00000
1670.00000 1981.00000
1613.00000 2101.00000
1526.00000 2201.00000
1400.00000 2244.00000
1267.00000 2259.00000
1135.00000 2245.00000
IMAGE=ENT7610_h2d1.tif
ID=152 
SCALE=0.000407
LM=13
255.00000 1360.00000
316.00000 1134.00000
1382.00000 1279.00000
1305.00000 1077.00000
804.00000 1057.00000
800.00000 887.00000
368.00000 964.00000
1220.00000 907.00000
578.00000 956.00000
1023.00000 932.00000
744.00000 1037.00000
861.00000 1029.00000
849.00000 2091.00000
CURVES=2
POINTS=10
251.00000 1372.00000
238.00000 1503.00000
237.00000 1635.00000
251.00000 1765.00000
290.00000 1891.00000
361.00000 2002.00000
465.00000 2083.00000
588.00000 2128.00000
719.00000 2133.00000
845.00000 2095.00000
POINTS=10
1390.00000 1291.00000
1428.00000 1423.00000
1442.00000 1560.00000
1439.00000 1697.00000
1415.00000 1832.00000
1358.00000 1957.00000
1264.00000 2055.00000
1134.00000 2099.00000
997.00000 2113.00000
861.00000 2095.00000
IMAGE=ENT7610_h2d2.tif
ID=153 
SCALE=0.000407
LM=13
506.00000 1413.00000
558.00000 1166.00000
1669.00000 1357.00000
1585.00000 1138.00000
1068.00000 1198.00000
1068.00000 967.00000
614.00000 1003.00000
1522.00000 983.00000
841.00000 1027.00000
1308.00000 1013.00000
996.00000 1174.00000
1131.00000 1166.00000
1100.00000 2193.00000
CURVES=2
POINTS=10
502.00000 1433.00000
490.00000 1566.00000
490.00000 1700.00000
499.00000 1833.00000
531.00000 1962.00000
604.00000 2073.00000
705.00000 2157.00000
829.00000 2208.00000
961.00000 2221.00000
1092.00000 2197.00000
POINTS=10
1677.00000 1369.00000
1701.00000 1507.00000
1718.00000 1646.00000
1714.00000 1787.00000
1683.00000 1923.00000
1619.00000 2048.00000
1515.00000 2142.00000
1385.00000 2196.00000
1246.00000 2207.00000
1107.00000 2185.00000
IMAGE=ENT7610_h3d1.tif
ID=154 
SCALE=0.000407
LM=13
527.00000 1530.00000
604.00000 1278.00000
1707.00000 1479.00000
1618.00000 1235.00000
1104.00000 1320.00000
1091.00000 1089.00000
655.00000 1124.00000
1566.00000 1094.00000
891.00000 1141.00000
1339.00000 1132.00000
1036.00000 1282.00000
1181.00000 1286.00000
1143.00000 2313.00000
CURVES=2
POINTS=10
531.00000 1551.00000
518.00000 1684.00000
522.00000 1818.00000
540.00000 1950.00000
576.00000 2077.00000
642.00000 2193.00000
745.00000 2276.00000
869.00000 2322.00000
1001.00000 2332.00000
1134.00000 2321.00000
POINTS=10
1716.00000 1500.00000
1737.00000 1637.00000
1754.00000 1774.00000
1748.00000 1913.00000
1723.00000 2048.00000
1655.00000 2166.00000
1558.00000 2264.00000
1431.00000 2316.00000
1293.00000 2324.00000
1156.00000 2326.00000
IMAGE=ENT7610_h3d2.tif
ID=155 
SCALE=0.000407
LM=13
417.00000 1252.00000
473.00000 1037.00000
1536.00000 1219.00000
1469.00000 1011.00000
978.00000 981.00000
978.00000 806.00000
540.00000 862.00000
1410.00000 851.00000
759.00000 866.00000
1205.00000 858.00000
912.00000 966.00000
1057.00000 962.00000
982.00000 2033.00000
CURVES=2
POINTS=10
417.00000 1267.00000
398.00000 1402.00000
392.00000 1538.00000
398.00000 1675.00000
424.00000 1808.00000
479.00000 1932.00000
579.00000 2024.00000
710.00000 2059.00000
847.00000 2066.00000
978.00000 2029.00000
POINTS=10
1544.00000 1234.00000
1571.00000 1369.00000
1587.00000 1506.00000
1582.00000 1644.00000
1561.00000 1781.00000
1503.00000 1906.00000
1402.00000 2000.00000
1271.00000 2044.00000
1134.00000 2046.00000
997.00000 2026.00000
IMAGE=ENT7610_h4d1.tif
ID=156 
SCALE=0.000407
LM=13
536.00000 1409.00000
605.00000 1176.00000
1658.00000 1375.00000
1585.00000 1159.00000
1106.00000 1137.00000
1098.00000 951.00000
652.00000 1021.00000
1538.00000 1008.00000
881.00000 1021.00000
1309.00000 1016.00000
1045.00000 1124.00000
1171.00000 1128.00000
1114.00000 2195.00000
CURVES=2
POINTS=10
527.00000 1435.00000
508.00000 1567.00000
505.00000 1701.00000
518.00000 1834.00000
547.00000 1964.00000
597.00000 2087.00000
704.00000 2166.00000
828.00000 2215.00000
962.00000 2220.00000
1093.00000 2196.00000
POINTS=10
1663.00000 1388.00000
1686.00000 1524.00000
1699.00000 1661.00000
1702.00000 1798.00000
1683.00000 1935.00000
1632.00000 2063.00000
1533.00000 2158.00000
1402.00000 2200.00000
1265.00000 2205.00000
1127.00000 2199.00000
IMAGE=ENT7610_h4d2.tif
ID=157 
SCALE=0.000407
LM=13
501.00000 1298.00000
566.00000 1064.00000
1591.00000 1253.00000
1530.00000 1040.00000
1014.00000 1023.00000
1018.00000 826.00000
606.00000 906.00000
1462.00000 890.00000
808.00000 906.00000
1244.00000 890.00000
949.00000 987.00000
1082.00000 991.00000
1074.00000 2024.00000
CURVES=2
POINTS=10
493.00000 1314.00000
479.00000 1447.00000
480.00000 1580.00000
491.00000 1714.00000
521.00000 1844.00000
573.00000 1967.00000
671.00000 2055.00000
803.00000 2077.00000
936.00000 2064.00000
1066.00000 2033.00000
POINTS=10
1599.00000 1266.00000
1636.00000 1399.00000
1658.00000 1535.00000
1656.00000 1672.00000
1642.00000 1809.00000
1594.00000 1937.00000
1492.00000 2027.00000
1360.00000 2057.00000
1223.00000 2048.00000
1086.00000 2033.00000
IMAGE=ENT7611_h1d1.tif
ID=158 
SCALE=0.000407
LM=13
552.00000 1376.00000
604.00000 1160.00000
1640.00000 1352.00000
1572.00000 1128.00000
1056.00000 1120.00000
1066.00000 936.00000
652.00000 1012.00000
1512.00000 992.00000
856.00000 1000.00000
1284.00000 984.00000
1001.00000 1089.00000
1113.00000 1089.00000
1115.00000 2127.00000
CURVES=2
POINTS=10
544.00000 1400.00000
525.00000 1532.00000
517.00000 1664.00000
525.00000 1796.00000
558.00000 1925.00000
608.00000 2047.00000
700.00000 2139.00000
829.00000 2167.00000
961.00000 2160.00000
1092.00000 2136.00000
POINTS=10
1648.00000 1368.00000
1683.00000 1500.00000
1708.00000 1634.00000
1707.00000 1771.00000
1686.00000 1906.00000
1642.00000 2035.00000
1541.00000 2127.00000
1408.00000 2156.00000
1272.00000 2147.00000
1136.00000 2132.00000
IMAGE=ENT7611_h1d2.tif
ID=159 
SCALE=0.000407
LM=13
320.00000 1409.00000
383.00000 1218.00000
1358.00000 1377.00000
1296.00000 1202.00000
843.00000 1151.00000
847.00000 983.00000
446.00000 1066.00000
1217.00000 1033.00000
640.00000 1050.00000
1058.00000 1046.00000
773.00000 1128.00000
921.00000 1120.00000
851.00000 2107.00000
CURVES=2
POINTS=10
313.00000 1432.00000
301.00000 1559.00000
293.00000 1687.00000
293.00000 1815.00000
314.00000 1942.00000
368.00000 2057.00000
461.00000 2145.00000
587.00000 2165.00000
713.00000 2144.00000
839.00000 2119.00000
POINTS=10
1370.00000 1397.00000
1393.00000 1524.00000
1403.00000 1653.00000
1405.00000 1783.00000
1394.00000 1911.00000
1346.00000 2032.00000
1254.00000 2123.00000
1128.00000 2147.00000
999.00000 2135.00000
871.00000 2115.00000
IMAGE=ENT7611_h2d1.tif
ID=160 
SCALE=0.000407
LM=13
486.00000 1323.00000
553.00000 1117.00000
1529.00000 1292.00000
1476.00000 1113.00000
1008.00000 1051.00000
1008.00000 898.00000
631.00000 968.00000
1384.00000 951.00000
802.00000 973.00000
1213.00000 959.00000
946.00000 1034.00000
1078.00000 1043.00000
1016.00000 2019.00000
CURVES=2
POINTS=10
482.00000 1340.00000
465.00000 1468.00000
453.00000 1596.00000
460.00000 1724.00000
480.00000 1852.00000
536.00000 1967.00000
632.00000 2052.00000
757.00000 2079.00000
883.00000 2056.00000
1008.00000 2023.00000
POINTS=10
1542.00000 1314.00000
1568.00000 1440.00000
1577.00000 1569.00000
1579.00000 1698.00000
1553.00000 1825.00000
1511.00000 1947.00000
1421.00000 2039.00000
1294.00000 2063.00000
1166.00000 2047.00000
1038.00000 2028.00000
IMAGE=ENT7611_h2d2.tif
ID=161 
SCALE=0.000407
LM=13
667.00000 1336.00000
739.00000 1124.00000
1758.00000 1316.00000
1678.00000 1107.00000
1208.00000 1083.00000
1212.00000 911.00000
795.00000 987.00000
1610.00000 963.00000
996.00000 983.00000
1429.00000 967.00000
1144.00000 1075.00000
1277.00000 1079.00000
1216.00000 2059.00000
CURVES=2
POINTS=10
671.00000 1352.00000
649.00000 1481.00000
640.00000 1611.00000
650.00000 1741.00000
673.00000 1869.00000
728.00000 1986.00000
824.00000 2070.00000
949.00000 2103.00000
1079.00000 2098.00000
1204.00000 2063.00000
POINTS=10
1766.00000 1332.00000
1787.00000 1462.00000
1802.00000 1593.00000
1799.00000 1725.00000
1777.00000 1855.00000
1724.00000 1976.00000
1620.00000 2055.00000
1494.00000 2091.00000
1362.00000 2085.00000
1232.00000 2063.00000
IMAGE=ENT7611_h3d1.tif
ID=162 
SCALE=0.000407
LM=13
470.00000 1190.00000
530.00000 977.00000
1554.00000 1177.00000
1490.00000 964.00000
995.00000 943.00000
995.00000 768.00000
589.00000 840.00000
1413.00000 819.00000
777.00000 836.00000
1221.00000 827.00000
944.00000 930.00000
1050.00000 930.00000
1024.00000 1907.00000
CURVES=2
POINTS=10
461.00000 1203.00000
442.00000 1334.00000
439.00000 1467.00000
447.00000 1599.00000
476.00000 1729.00000
534.00000 1848.00000
634.00000 1935.00000
763.00000 1967.00000
895.00000 1956.00000
1021.00000 1916.00000
POINTS=10
1563.00000 1194.00000
1585.00000 1321.00000
1598.00000 1450.00000
1596.00000 1580.00000
1578.00000 1708.00000
1522.00000 1824.00000
1427.00000 1912.00000
1302.00000 1944.00000
1173.00000 1946.00000
1046.00000 1920.00000
IMAGE=ENT7611_h3d2.tif
ID=163 
SCALE=0.000407
LM=13
398.00000 1052.00000
459.00000 861.00000
1429.00000 1042.00000
1368.00000 851.00000
910.00000 848.00000
893.00000 681.00000
502.00000 734.00000
1318.00000 721.00000
696.00000 731.00000
1111.00000 731.00000
843.00000 825.00000
964.00000 821.00000
934.00000 1801.00000
CURVES=2
POINTS=10
392.00000 1069.00000
370.00000 1200.00000
359.00000 1332.00000
368.00000 1464.00000
390.00000 1595.00000
437.00000 1719.00000
532.00000 1809.00000
658.00000 1846.00000
791.00000 1837.00000
920.00000 1808.00000
POINTS=10
1442.00000 1065.00000
1469.00000 1193.00000
1485.00000 1323.00000
1486.00000 1453.00000
1469.00000 1583.00000
1432.00000 1708.00000
1334.00000 1795.00000
1210.00000 1836.00000
1079.00000 1833.00000
950.00000 1811.00000
IMAGE=ENT7611_h4d1.tif
ID=164 
SCALE=0.000407
LM=13
398.00000 1062.00000
462.00000 858.00000
1425.00000 1039.00000
1362.00000 848.00000
910.00000 848.00000
904.00000 671.00000
506.00000 734.00000
1315.00000 721.00000
703.00000 731.00000
1108.00000 738.00000
847.00000 828.00000
960.00000 825.00000
924.00000 1801.00000
CURVES=2
POINTS=10
395.00000 1075.00000
370.00000 1203.00000
356.00000 1333.00000
363.00000 1464.00000
387.00000 1592.00000
438.00000 1712.00000
528.00000 1808.00000
651.00000 1849.00000
781.00000 1843.00000
907.00000 1808.00000
POINTS=10
1439.00000 1055.00000
1468.00000 1185.00000
1486.00000 1316.00000
1488.00000 1449.00000
1468.00000 1580.00000
1429.00000 1708.00000
1331.00000 1797.00000
1207.00000 1838.00000
1074.00000 1840.00000
944.00000 1811.00000
IMAGE=ENT7611_h4d2.tif
ID=165 
SCALE=0.000407
LM=13
452.00000 1400.00000
518.00000 1166.00000
1524.00000 1352.00000
1449.00000 1142.00000
970.00000 1115.00000
970.00000 941.00000
554.00000 1036.00000
1389.00000 996.00000
760.00000 1016.00000
1199.00000 1000.00000
903.00000 1091.00000
1041.00000 1087.00000
1013.00000 2139.00000
CURVES=2
POINTS=10
448.00000 1415.00000
434.00000 1547.00000
428.00000 1679.00000
442.00000 1811.00000
461.00000 1942.00000
511.00000 2064.00000
607.00000 2156.00000
733.00000 2190.00000
864.00000 2174.00000
994.00000 2148.00000
POINTS=10
1528.00000 1360.00000
1566.00000 1492.00000
1587.00000 1627.00000
1589.00000 1764.00000
1577.00000 1901.00000
1530.00000 2029.00000
1433.00000 2125.00000
1302.00000 2167.00000
1165.00000 2157.00000
1029.00000 2143.00000
IMAGE=ENT7611_h5d1.tif
ID=166 
SCALE=0.000407
LM=13
438.00000 1332.00000
520.00000 1072.00000
1537.00000 1277.00000
1458.00000 1049.00000
973.00000 1033.00000
966.00000 856.00000
548.00000 938.00000
1399.00000 919.00000
753.00000 923.00000
1182.00000 915.00000
895.00000 1009.00000
1044.00000 1009.00000
1017.00000 2045.00000
CURVES=2
POINTS=10
438.00000 1352.00000
423.00000 1480.00000
420.00000 1609.00000
432.00000 1737.00000
463.00000 1862.00000
517.00000 1979.00000
614.00000 2062.00000
737.00000 2096.00000
865.00000 2085.00000
990.00000 2054.00000
POINTS=10
1545.00000 1305.00000
1571.00000 1434.00000
1588.00000 1565.00000
1588.00000 1696.00000
1567.00000 1827.00000
1518.00000 1947.00000
1420.00000 2035.00000
1295.00000 2075.00000
1163.00000 2076.00000
1032.00000 2061.00000
IMAGE=ENT7611_h5d2.tif
ID=167 
SCALE=0.000407
LM=13
412.00000 1168.00000
474.00000 980.00000
1404.00000 1157.00000
1346.00000 979.00000
916.00000 945.00000
909.00000 788.00000
528.00000 846.00000
1290.00000 832.00000
712.00000 833.00000
1101.00000 839.00000
858.00000 932.00000
967.00000 932.00000
933.00000 1857.00000
CURVES=2
POINTS=10
408.00000 1179.00000
398.00000 1300.00000
396.00000 1422.00000
404.00000 1544.00000
422.00000 1664.00000
470.00000 1776.00000
563.00000 1855.00000
681.00000 1885.00000
803.00000 1880.00000
923.00000 1861.00000
POINTS=10
1406.00000 1173.00000
1429.00000 1288.00000
1441.00000 1405.00000
1437.00000 1523.00000
1416.00000 1638.00000
1372.00000 1747.00000
1296.00000 1836.00000
1184.00000 1871.00000
1067.00000 1877.00000
950.00000 1864.00000
IMAGE=ENT7869_h1d1.tif
ID=168 
SCALE=0.000407
LM=13
374.00000 1212.00000
443.00000 1006.00000
1367.00000 1189.00000
1303.00000 1009.00000
877.00000 1001.00000
865.00000 822.00000
473.00000 893.00000
1248.00000 866.00000
671.00000 877.00000
1048.00000 876.00000
819.00000 975.00000
932.00000 975.00000
895.00000 1897.00000
CURVES=2
POINTS=10
368.00000 1220.00000
354.00000 1341.00000
353.00000 1463.00000
364.00000 1584.00000
391.00000 1703.00000
434.00000 1816.00000
525.00000 1897.00000
643.00000 1927.00000
764.00000 1920.00000
885.00000 1903.00000
POINTS=10
1371.00000 1209.00000
1391.00000 1326.00000
1404.00000 1443.00000
1394.00000 1561.00000
1376.00000 1678.00000
1335.00000 1789.00000
1254.00000 1876.00000
1141.00000 1908.00000
1023.00000 1916.00000
905.00000 1903.00000
IMAGE=ENT7869_h1d2.tif
ID=169 
SCALE=0.000407
LM=13
415.00000 1585.00000
481.00000 1374.00000
1510.00000 1565.00000
1435.00000 1354.00000
966.00000 1315.00000
966.00000 1143.00000
540.00000 1226.00000
1385.00000 1217.00000
782.00000 1203.00000
1166.00000 1202.00000
908.00000 1292.00000
1017.00000 1292.00000
982.00000 2320.00000
CURVES=2
POINTS=10
403.00000 1604.00000
382.00000 1735.00000
373.00000 1868.00000
387.00000 2000.00000
409.00000 2131.00000
468.00000 2251.00000
567.00000 2338.00000
696.00000 2368.00000
829.00000 2355.00000
958.00000 2324.00000
POINTS=10
1517.00000 1581.00000
1541.00000 1711.00000
1552.00000 1842.00000
1548.00000 1974.00000
1531.00000 2105.00000
1479.00000 2226.00000
1385.00000 2319.00000
1259.00000 2353.00000
1127.00000 2347.00000
997.00000 2328.00000
IMAGE=ENT7869_h2d1.tif
ID=170 
SCALE=0.000407
LM=13
522.00000 1616.00000
583.00000 1407.00000
1608.00000 1594.00000
1547.00000 1399.00000
1060.00000 1347.00000
1065.00000 1177.00000
635.00000 1273.00000
1486.00000 1260.00000
865.00000 1251.00000
1278.00000 1247.00000
1004.00000 1334.00000
1121.00000 1329.00000
1078.00000 2354.00000
CURVES=2
POINTS=10
513.00000 1642.00000
487.00000 1772.00000
483.00000 1905.00000
487.00000 2038.00000
517.00000 2167.00000
570.00000 2289.00000
664.00000 2379.00000
792.00000 2413.00000
924.00000 2398.00000
1052.00000 2363.00000
POINTS=10
1616.00000 1616.00000
1644.00000 1746.00000
1656.00000 1878.00000
1659.00000 2011.00000
1637.00000 2141.00000
1583.00000 2262.00000
1487.00000 2354.00000
1362.00000 2398.00000
1230.00000 2390.00000
1100.00000 2363.00000
IMAGE=ENT7869_h2d2.tif
ID=171 
SCALE=0.000407
LM=13
213.00000 1254.00000
279.00000 1038.00000
1261.00000 1246.00000
1198.00000 1042.00000
715.00000 1034.00000
722.00000 844.00000
329.00000 897.00000
1128.00000 903.00000
518.00000 913.00000
935.00000 909.00000
664.00000 1007.00000
778.00000 1007.00000
735.00000 2012.00000
CURVES=2
POINTS=10
205.00000 1270.00000
190.00000 1400.00000
182.00000 1531.00000
191.00000 1662.00000
209.00000 1792.00000
248.00000 1917.00000
328.00000 2018.00000
452.00000 2049.00000
583.00000 2034.00000
711.00000 2008.00000
POINTS=10
1269.00000 1254.00000
1288.00000 1385.00000
1303.00000 1516.00000
1310.00000 1648.00000
1287.00000 1779.00000
1243.00000 1903.00000
1153.00000 2000.00000
1025.00000 2034.00000
893.00000 2032.00000
762.00000 2012.00000
IMAGE=ENT7869_h3d1.tif
ID=172 
SCALE=0.000407
LM=13
312.00000 1226.00000
376.00000 1008.00000
1372.00000 1210.00000
1312.00000 1008.00000
817.00000 999.00000
829.00000 805.00000
423.00000 871.00000
1233.00000 871.00000
635.00000 871.00000
1049.00000 871.00000
766.00000 963.00000
882.00000 967.00000
846.00000 1968.00000
CURVES=2
POINTS=10
312.00000 1242.00000
292.00000 1371.00000
288.00000 1501.00000
295.00000 1631.00000
310.00000 1760.00000
349.00000 1885.00000
435.00000 1981.00000
561.00000 2011.00000
691.00000 1999.00000
819.00000 1977.00000
POINTS=10
1372.00000 1222.00000
1398.00000 1352.00000
1408.00000 1485.00000
1404.00000 1618.00000
1380.00000 1749.00000
1331.00000 1873.00000
1244.00000 1971.00000
1118.00000 2006.00000
985.00000 2004.00000
854.00000 1980.00000
IMAGE=ENT7869_h3d2.tif
ID=173 
SCALE=0.000407
LM=13
232.00000 1376.00000
297.00000 1170.00000
1286.00000 1383.00000
1235.00000 1188.00000
776.00000 1143.00000
772.00000 963.00000
376.00000 999.00000
1177.00000 1039.00000
583.00000 1020.00000
970.00000 1028.00000
721.00000 1115.00000
830.00000 1119.00000
765.00000 2126.00000
CURVES=2
POINTS=10
225.00000 1394.00000
210.00000 1524.00000
205.00000 1654.00000
210.00000 1784.00000
233.00000 1912.00000
279.00000 2033.00000
374.00000 2120.00000
496.00000 2161.00000
626.00000 2152.00000
754.00000 2133.00000
POINTS=10
1286.00000 1394.00000
1311.00000 1520.00000
1322.00000 1648.00000
1315.00000 1777.00000
1293.00000 1903.00000
1247.00000 2023.00000
1163.00000 2120.00000
1041.00000 2161.00000
913.00000 2162.00000
786.00000 2140.00000
IMAGE=ENT7869_h4d1.tif
ID=174 
SCALE=0.000407
LM=13
309.00000 1434.00000
379.00000 1214.00000
1363.00000 1438.00000
1315.00000 1243.00000
852.00000 1192.00000
849.00000 1015.00000
445.00000 1059.00000
1256.00000 1096.00000
643.00000 1067.00000
1040.00000 1074.00000
801.00000 1173.00000
911.00000 1173.00000
841.00000 2179.00000
CURVES=2
POINTS=10
302.00000 1452.00000
283.00000 1580.00000
277.00000 1709.00000
279.00000 1839.00000
305.00000 1966.00000
354.00000 2085.00000
449.00000 2173.00000
573.00000 2210.00000
701.00000 2214.00000
827.00000 2183.00000
POINTS=10
1367.00000 1456.00000
1387.00000 1582.00000
1392.00000 1709.00000
1388.00000 1836.00000
1368.00000 1961.00000
1322.00000 2080.00000
1231.00000 2169.00000
1112.00000 2212.00000
985.00000 2213.00000
860.00000 2187.00000
IMAGE=ENT7869_h4d2.tif
ID=175 
SCALE=0.000407
LM=13
319.00000 1484.00000
371.00000 1292.00000
1409.00000 1440.00000
1352.00000 1262.00000
863.00000 1235.00000
855.00000 1043.00000
431.00000 1118.00000
1278.00000 1100.00000
659.00000 1100.00000
1064.00000 1109.00000
811.00000 1209.00000
920.00000 1218.00000
873.00000 2242.00000
CURVES=2
POINTS=10
314.00000 1501.00000
297.00000 1632.00000
293.00000 1764.00000
299.00000 1896.00000
328.00000 2024.00000
387.00000 2142.00000
482.00000 2232.00000
597.00000 2273.00000
729.00000 2273.00000
859.00000 2251.00000
POINTS=10
1422.00000 1462.00000
1445.00000 1596.00000
1464.00000 1731.00000
1465.00000 1867.00000
1438.00000 2001.00000
1388.00000 2127.00000
1290.00000 2221.00000
1162.00000 2265.00000
1026.00000 2265.00000
890.00000 2251.00000
IMAGE=ENT7869_h5d1.tif
ID=176 
SCALE=0.000407
LM=13
294.00000 1544.00000
351.00000 1325.00000
1391.00000 1513.00000
1312.00000 1320.00000
842.00000 1285.00000
847.00000 1110.00000
413.00000 1180.00000
1259.00000 1171.00000
597.00000 1171.00000
1053.00000 1171.00000
785.00000 1268.00000
899.00000 1268.00000
842.00000 2294.00000
CURVES=2
POINTS=10
281.00000 1561.00000
269.00000 1690.00000
264.00000 1819.00000
275.00000 1948.00000
300.00000 2075.00000
356.00000 2191.00000
451.00000 2279.00000
572.00000 2326.00000
701.00000 2327.00000
829.00000 2307.00000
POINTS=10
1404.00000 1531.00000
1422.00000 1665.00000
1431.00000 1800.00000
1427.00000 1935.00000
1405.00000 2069.00000
1354.00000 2193.00000
1258.00000 2286.00000
1129.00000 2329.00000
994.00000 2323.00000
860.00000 2307.00000
IMAGE=ENT7869_h5d2.tif
ID=177 
SCALE=0.000407
LM=13
304.00000 1300.00000
360.00000 1070.00000
1355.00000 1282.00000
1267.00000 1070.00000
799.00000 1029.00000
802.00000 861.00000
410.00000 938.00000
1238.00000 931.00000
608.00000 916.00000
1025.00000 916.00000
733.00000 1004.00000
868.00000 1011.00000
813.00000 2043.00000
CURVES=2
POINTS=10
286.00000 1322.00000
261.00000 1448.00000
240.00000 1575.00000
243.00000 1703.00000
266.00000 1829.00000
325.00000 1943.00000
423.00000 2026.00000
546.00000 2062.00000
674.00000 2047.00000
802.00000 2047.00000
POINTS=10
1359.00000 1297.00000
1379.00000 1427.00000
1394.00000 1558.00000
1395.00000 1689.00000
1372.00000 1818.00000
1323.00000 1940.00000
1222.00000 2024.00000
1097.00000 2065.00000
966.00000 2052.00000
835.00000 2040.00000
IMAGE=ENT7870_h1d1.tif
ID=178 
SCALE=0.000407
LM=13
399.00000 1223.00000
458.00000 1030.00000
1441.00000 1237.00000
1369.00000 1030.00000
898.00000 989.00000
901.00000 814.00000
502.00000 883.00000
1327.00000 896.00000
712.00000 865.00000
1104.00000 872.00000
836.00000 962.00000
955.00000 968.00000
887.00000 1993.00000
CURVES=2
POINTS=10
389.00000 1240.00000
353.00000 1364.00000
336.00000 1493.00000
334.00000 1622.00000
354.00000 1749.00000
408.00000 1866.00000
495.00000 1962.00000
611.00000 2015.00000
739.00000 2014.00000
867.00000 1993.00000
POINTS=10
1450.00000 1264.00000
1473.00000 1394.00000
1484.00000 1525.00000
1481.00000 1657.00000
1450.00000 1785.00000
1398.00000 1906.00000
1293.00000 1985.00000
1167.00000 2014.00000
1035.00000 2007.00000
905.00000 1989.00000
IMAGE=ENT7870_h1d2.tif
ID=179 
SCALE=0.000407
LM=13
287.00000 1046.00000
346.00000 866.00000
1297.00000 1055.00000
1224.00000 859.00000
773.00000 838.00000
780.00000 664.00000
406.00000 734.00000
1171.00000 727.00000
595.00000 713.00000
965.00000 713.00000
720.00000 807.00000
825.00000 804.00000
794.00000 1747.00000
CURVES=2
POINTS=10
280.00000 1066.00000
273.00000 1188.00000
267.00000 1311.00000
271.00000 1433.00000
287.00000 1554.00000
332.00000 1667.00000
422.00000 1748.00000
541.00000 1777.00000
663.00000 1778.00000
783.00000 1754.00000
POINTS=10
1307.00000 1076.00000
1326.00000 1196.00000
1335.00000 1317.00000
1330.00000 1438.00000
1314.00000 1558.00000
1270.00000 1671.00000
1176.00000 1747.00000
1057.00000 1771.00000
935.00000 1766.00000
815.00000 1751.00000
IMAGE=ENT7870_h2d1.tif
ID=180 
SCALE=0.000407
LM=13
319.00000 978.00000
385.00000 776.00000
1340.00000 975.00000
1264.00000 767.00000
820.00000 751.00000
820.00000 574.00000
448.00000 647.00000
1214.00000 634.00000
640.00000 631.00000
1006.00000 634.00000
763.00000 716.00000
880.00000 719.00000
835.00000 1658.00000
CURVES=2
POINTS=10
309.00000 990.00000
300.00000 1111.00000
302.00000 1231.00000
313.00000 1352.00000
332.00000 1471.00000
379.00000 1582.00000
470.00000 1662.00000
587.00000 1692.00000
707.00000 1688.00000
826.00000 1665.00000
POINTS=10
1346.00000 987.00000
1364.00000 1108.00000
1376.00000 1230.00000
1373.00000 1353.00000
1355.00000 1474.00000
1307.00000 1587.00000
1209.00000 1660.00000
1089.00000 1684.00000
967.00000 1681.00000
845.00000 1668.00000
IMAGE=ENT7870_h2d2.tif
ID=181 
SCALE=0.000407
LM=13
301.00000 1010.00000
360.00000 817.00000
1303.00000 977.00000
1245.00000 801.00000
800.00000 745.00000
804.00000 588.00000
405.00000 677.00000
1196.00000 677.00000
605.00000 660.00000
993.00000 654.00000
751.00000 722.00000
847.00000 722.00000
797.00000 1666.00000
CURVES=2
POINTS=10
291.00000 1026.00000
273.00000 1144.00000
265.00000 1263.00000
263.00000 1383.00000
275.00000 1502.00000
336.00000 1605.00000
429.00000 1676.00000
545.00000 1700.00000
663.00000 1685.00000
781.00000 1666.00000
POINTS=10
1316.00000 993.00000
1331.00000 1115.00000
1342.00000 1238.00000
1344.00000 1361.00000
1321.00000 1482.00000
1273.00000 1596.00000
1188.00000 1683.00000
1066.00000 1703.00000
944.00000 1688.00000
823.00000 1666.00000
IMAGE=ENT7870_h3d1.tif
ID=182 
SCALE=0.000407
LM=13
287.00000 1032.00000
346.00000 833.00000
1295.00000 1011.00000
1225.00000 826.00000
789.00000 777.00000
788.00000 603.00000
398.00000 714.00000
1187.00000 704.00000
608.00000 686.00000
981.00000 683.00000
733.00000 753.00000
841.00000 749.00000
786.00000 1698.00000
CURVES=2
POINTS=10
283.00000 1049.00000
261.00000 1168.00000
248.00000 1289.00000
250.00000 1410.00000
267.00000 1530.00000
323.00000 1636.00000
417.00000 1709.00000
537.00000 1722.00000
658.00000 1708.00000
779.00000 1702.00000
POINTS=10
1295.00000 1021.00000
1322.00000 1143.00000
1329.00000 1267.00000
1325.00000 1391.00000
1305.00000 1514.00000
1259.00000 1629.00000
1168.00000 1710.00000
1048.00000 1737.00000
925.00000 1719.00000
803.00000 1695.00000
IMAGE=ENT7870_h3d2.tif
ID=183 
SCALE=0.000407
LM=13
218.00000 941.00000
268.00000 737.00000
1239.00000 926.00000
1185.00000 737.00000
721.00000 648.00000
721.00000 488.00000
320.00000 587.00000
1139.00000 587.00000
519.00000 552.00000
921.00000 554.00000
664.00000 634.00000
777.00000 630.00000
732.00000 1630.00000
CURVES=2
POINTS=10
211.00000 959.00000
186.00000 1083.00000
169.00000 1209.00000
168.00000 1336.00000
188.00000 1461.00000
239.00000 1577.00000
340.00000 1651.00000
466.00000 1661.00000
592.00000 1650.00000
718.00000 1633.00000
POINTS=10
1246.00000 937.00000
1287.00000 1063.00000
1307.00000 1195.00000
1319.00000 1327.00000
1293.00000 1458.00000
1243.00000 1581.00000
1132.00000 1654.00000
1001.00000 1674.00000
870.00000 1654.00000
739.00000 1630.00000
IMAGE=ENT7870_h4d1.tif
ID=184 
SCALE=0.000407
LM=13
234.00000 1028.00000
290.00000 824.00000
1263.00000 1014.00000
1204.00000 813.00000
743.00000 750.00000
736.00000 579.00000
342.00000 672.00000
1156.00000 672.00000
535.00000 646.00000
942.00000 651.00000
688.00000 727.00000
792.00000 720.00000
765.00000 1720.00000
CURVES=2
POINTS=10
231.00000 1040.00000
208.00000 1166.00000
193.00000 1294.00000
193.00000 1422.00000
207.00000 1550.00000
261.00000 1666.00000
360.00000 1748.00000
487.00000 1764.00000
615.00000 1748.00000
742.00000 1730.00000
POINTS=10
1274.00000 1028.00000
1308.00000 1154.00000
1328.00000 1284.00000
1340.00000 1414.00000
1321.00000 1544.00000
1273.00000 1664.00000
1169.00000 1739.00000
1040.00000 1760.00000
909.00000 1750.00000
780.00000 1730.00000
IMAGE=ENT7870_h4d2.tif
ID=185 
SCALE=0.000407
LM=13
232.00000 1004.00000
293.00000 803.00000
1344.00000 990.00000
1289.00000 800.00000
791.00000 685.00000
784.00000 525.00000
350.00000 631.00000
1236.00000 616.00000
567.00000 601.00000
997.00000 590.00000
730.00000 669.00000
845.00000 666.00000
803.00000 1764.00000
CURVES=2
POINTS=10
232.00000 1034.00000
220.00000 1168.00000
207.00000 1302.00000
219.00000 1437.00000
244.00000 1569.00000
294.00000 1694.00000
394.00000 1784.00000
524.00000 1816.00000
658.00000 1805.00000
788.00000 1768.00000
POINTS=10
1365.00000 1013.00000
1380.00000 1148.00000
1386.00000 1284.00000
1385.00000 1420.00000
1370.00000 1554.00000
1320.00000 1681.00000
1219.00000 1771.00000
1088.00000 1802.00000
953.00000 1791.00000
818.00000 1772.00000
IMAGE=ENT7870_h5d1.tif
ID=186 
SCALE=0.000407
LM=13
231.00000 1001.00000
294.00000 774.00000
1340.00000 978.00000
1284.00000 788.00000
789.00000 681.00000
786.00000 521.00000
343.00000 617.00000
1225.00000 610.00000
574.00000 584.00000
1009.00000 576.00000
722.00000 651.00000
845.00000 647.00000
793.00000 1756.00000
CURVES=2
POINTS=10
235.00000 1019.00000
212.00000 1152.00000
205.00000 1288.00000
211.00000 1423.00000
239.00000 1556.00000
284.00000 1683.00000
386.00000 1772.00000
516.00000 1808.00000
650.00000 1788.00000
782.00000 1760.00000
POINTS=10
1344.00000 997.00000
1366.00000 1132.00000
1382.00000 1268.00000
1384.00000 1404.00000
1366.00000 1539.00000
1314.00000 1664.00000
1217.00000 1756.00000
1085.00000 1793.00000
950.00000 1782.00000
815.00000 1763.00000
IMAGE=ENT7870_h5d2.tif
ID=187 
SCALE=0.000407
LM=13
813.00000 1381.00000
895.00000 1169.00000
1944.00000 1374.00000
1893.00000 1184.00000
1388.00000 1149.00000
1388.00000 952.00000
943.00000 1003.00000
1830.00000 1015.00000
1160.00000 1003.00000
1593.00000 1011.00000
1333.00000 1117.00000
1451.00000 1125.00000
1384.00000 2162.00000
CURVES=2
POINTS=10
805.00000 1389.00000
777.00000 1524.00000
768.00000 1662.00000
774.00000 1800.00000
795.00000 1937.00000
847.00000 2065.00000
952.00000 2152.00000
1084.00000 2189.00000
1222.00000 2198.00000
1357.00000 2170.00000
POINTS=10
1948.00000 1389.00000
1974.00000 1525.00000
1983.00000 1664.00000
1986.00000 1802.00000
1959.00000 1938.00000
1907.00000 2066.00000
1804.00000 2158.00000
1672.00000 2194.00000
1534.00000 2190.00000
1396.00000 2174.00000
IMAGE=ENT7871_h1d1.tif
ID=188 
SCALE=0.000407
LM=13
428.00000 1369.00000
494.00000 1154.00000
1561.00000 1352.00000
1493.00000 1137.00000
1000.00000 1106.00000
997.00000 924.00000
548.00000 993.00000
1442.00000 983.00000
774.00000 972.00000
1202.00000 983.00000
932.00000 1092.00000
1065.00000 1096.00000
1004.00000 2140.00000
CURVES=2
POINTS=10
415.00000 1376.00000
395.00000 1512.00000
385.00000 1649.00000
393.00000 1786.00000
420.00000 1921.00000
470.00000 2048.00000
574.00000 2136.00000
707.00000 2172.00000
844.00000 2166.00000
980.00000 2147.00000
POINTS=10
1568.00000 1366.00000
1596.00000 1501.00000
1609.00000 1638.00000
1605.00000 1776.00000
1581.00000 1912.00000
1530.00000 2039.00000
1432.00000 2132.00000
1298.00000 2161.00000
1160.00000 2166.00000
1024.00000 2143.00000
IMAGE=ENT7871_h1d2.tif
ID=189 
SCALE=0.000407
LM=13
284.00000 1329.00000
343.00000 1119.00000
1367.00000 1327.00000
1301.00000 1102.00000
837.00000 1053.00000
843.00000 895.00000
386.00000 977.00000
1245.00000 947.00000
643.00000 944.00000
1021.00000 941.00000
791.00000 1033.00000
883.00000 1036.00000
847.00000 2064.00000
CURVES=2
POINTS=10
277.00000 1343.00000
263.00000 1476.00000
261.00000 1609.00000
269.00000 1742.00000
294.00000 1873.00000
342.00000 1997.00000
445.00000 2077.00000
574.00000 2106.00000
707.00000 2101.00000
837.00000 2073.00000
POINTS=10
1370.00000 1339.00000
1400.00000 1468.00000
1416.00000 1598.00000
1413.00000 1730.00000
1397.00000 1861.00000
1347.00000 1983.00000
1248.00000 2070.00000
1119.00000 2098.00000
987.00000 2090.00000
857.00000 2070.00000
IMAGE=ENT7871_h2d1.tif
ID=190 
SCALE=0.000407
LM=13
470.00000 1275.00000
517.00000 1037.00000
1536.00000 1259.00000
1466.00000 1011.00000
1010.00000 976.00000
1008.00000 817.00000
567.00000 897.00000
1428.00000 876.00000
825.00000 873.00000
1186.00000 862.00000
961.00000 961.00000
1060.00000 964.00000
1022.00000 1991.00000
CURVES=2
POINTS=10
459.00000 1291.00000
445.00000 1420.00000
442.00000 1549.00000
448.00000 1678.00000
462.00000 1807.00000
515.00000 1925.00000
620.00000 2000.00000
747.00000 2027.00000
876.00000 2030.00000
1002.00000 1999.00000
POINTS=10
1547.00000 1273.00000
1571.00000 1401.00000
1586.00000 1530.00000
1591.00000 1661.00000
1572.00000 1789.00000
1520.00000 1907.00000
1424.00000 1993.00000
1299.00000 2024.00000
1169.00000 2017.00000
1040.00000 2000.00000
IMAGE=ENT7871_h2d2.tif
ID=191 
SCALE=0.000407
LM=13
274.00000 1113.00000
340.00000 906.00000
1372.00000 1093.00000
1306.00000 893.00000
823.00000 863.00000
833.00000 683.00000
397.00000 773.00000
1239.00000 747.00000
620.00000 750.00000
1033.00000 743.00000
770.00000 843.00000
873.00000 840.00000
856.00000 1859.00000
CURVES=2
POINTS=10
270.00000 1130.00000
251.00000 1263.00000
240.00000 1396.00000
247.00000 1530.00000
272.00000 1662.00000
332.00000 1781.00000
436.00000 1866.00000
566.00000 1898.00000
699.00000 1892.00000
830.00000 1862.00000
POINTS=10
1369.00000 1110.00000
1397.00000 1239.00000
1410.00000 1371.00000
1419.00000 1503.00000
1404.00000 1634.00000
1349.00000 1754.00000
1256.00000 1849.00000
1129.00000 1882.00000
997.00000 1883.00000
866.00000 1862.00000
IMAGE=ENT7871_h3d1.tif
ID=192 
SCALE=0.000407
LM=13
295.00000 1180.00000
352.00000 963.00000
1384.00000 1160.00000
1314.00000 954.00000
835.00000 917.00000
832.00000 743.00000
408.00000 832.00000
1259.00000 802.00000
644.00000 812.00000
1042.00000 802.00000
782.00000 901.00000
897.00000 901.00000
838.00000 1916.00000
CURVES=2
POINTS=10
286.00000 1193.00000
263.00000 1322.00000
254.00000 1452.00000
265.00000 1583.00000
289.00000 1711.00000
343.00000 1830.00000
438.00000 1920.00000
564.00000 1955.00000
694.00000 1944.00000
822.00000 1919.00000
POINTS=10
1387.00000 1177.00000
1410.00000 1307.00000
1425.00000 1438.00000
1424.00000 1570.00000
1406.00000 1700.00000
1355.00000 1822.00000
1257.00000 1909.00000
1130.00000 1945.00000
998.00000 1942.00000
868.00000 1919.00000
IMAGE=ENT7871_h3d2.tif
ID=193 
SCALE=0.000407
LM=13
370.00000 1063.00000
451.00000 837.00000
1412.00000 1047.00000
1352.00000 838.00000
898.00000 747.00000
898.00000 608.00000
503.00000 699.00000
1299.00000 699.00000
710.00000 666.00000
1100.00000 677.00000
852.00000 731.00000
955.00000 736.00000
885.00000 1729.00000
CURVES=2
POINTS=10
367.00000 1077.00000
351.00000 1199.00000
348.00000 1322.00000
356.00000 1445.00000
383.00000 1565.00000
428.00000 1679.00000
509.00000 1770.00000
630.00000 1791.00000
751.00000 1767.00000
871.00000 1739.00000
POINTS=10
1422.00000 1063.00000
1440.00000 1187.00000
1447.00000 1313.00000
1444.00000 1438.00000
1417.00000 1561.00000
1372.00000 1678.00000
1276.00000 1760.00000
1152.00000 1779.00000
1029.00000 1756.00000
905.00000 1736.00000
IMAGE=ENT7871_h4d1.tif
ID=194 
SCALE=0.000407
LM=13
319.00000 1050.00000
386.00000 805.00000
1369.00000 1029.00000
1299.00000 808.00000
838.00000 726.00000
838.00000 586.00000
434.00000 686.00000
1232.00000 662.00000
641.00000 653.00000
1035.00000 650.00000
783.00000 705.00000
902.00000 702.00000
838.00000 1696.00000
CURVES=2
POINTS=10
313.00000 1059.00000
303.00000 1181.00000
300.00000 1303.00000
307.00000 1425.00000
335.00000 1544.00000
379.00000 1658.00000
467.00000 1743.00000
586.00000 1767.00000
706.00000 1743.00000
823.00000 1706.00000
POINTS=10
1378.00000 1047.00000
1390.00000 1170.00000
1395.00000 1293.00000
1388.00000 1416.00000
1369.00000 1538.00000
1319.00000 1650.00000
1225.00000 1728.00000
1103.00000 1749.00000
984.00000 1720.00000
862.00000 1700.00000
IMAGE=ENT7871_h4d2.tif
ID=195 
SCALE=0.000407
LM=13
412.00000 1155.00000
475.00000 946.00000
1503.00000 1173.00000
1439.00000 957.00000
950.00000 925.00000
957.00000 755.00000
528.00000 808.00000
1389.00000 819.00000
762.00000 808.00000
1166.00000 805.00000
890.00000 907.00000
1014.00000 911.00000
957.00000 1931.00000
CURVES=2
POINTS=10
415.00000 1180.00000
394.00000 1313.00000
377.00000 1447.00000
373.00000 1581.00000
387.00000 1715.00000
438.00000 1839.00000
541.00000 1924.00000
672.00000 1953.00000
806.00000 1956.00000
939.00000 1942.00000
POINTS=10
1506.00000 1187.00000
1530.00000 1318.00000
1538.00000 1451.00000
1532.00000 1584.00000
1514.00000 1715.00000
1459.00000 1836.00000
1361.00000 1922.00000
1235.00000 1961.00000
1102.00000 1958.00000
971.00000 1938.00000
IMAGE=ENT7871_h5d1.tif
ID=196 
SCALE=0.000407
LM=13
426.00000 1179.00000
490.00000 956.00000
1515.00000 1161.00000
1446.00000 947.00000
962.00000 932.00000
962.00000 759.00000
539.00000 819.00000
1391.00000 819.00000
762.00000 817.00000
1168.00000 808.00000
900.00000 918.00000
1025.00000 922.00000
982.00000 1940.00000
CURVES=2
POINTS=10
429.00000 1190.00000
412.00000 1325.00000
398.00000 1460.00000
393.00000 1596.00000
408.00000 1731.00000
472.00000 1851.00000
576.00000 1936.00000
707.00000 1969.00000
842.00000 1968.00000
976.00000 1943.00000
POINTS=10
1521.00000 1179.00000
1551.00000 1309.00000
1563.00000 1441.00000
1558.00000 1574.00000
1541.00000 1706.00000
1493.00000 1830.00000
1395.00000 1919.00000
1268.00000 1958.00000
1135.00000 1956.00000
1003.00000 1940.00000
IMAGE=ENT7871_h5d2.tif
ID=197 
SCALE=0.000407
LM=13
384.00000 1125.00000
438.00000 926.00000
1414.00000 1122.00000
1370.00000 926.00000
901.00000 862.00000
904.00000 691.00000
514.00000 755.00000
1303.00000 761.00000
704.00000 755.00000
1094.00000 751.00000
840.00000 834.00000
967.00000 840.00000
894.00000 1782.00000
CURVES=2
POINTS=10
381.00000 1141.00000
365.00000 1258.00000
365.00000 1377.00000
372.00000 1495.00000
393.00000 1611.00000
441.00000 1718.00000
533.00000 1789.00000
645.00000 1825.00000
763.00000 1819.00000
878.00000 1791.00000
POINTS=10
1418.00000 1141.00000
1429.00000 1258.00000
1435.00000 1376.00000
1434.00000 1494.00000
1409.00000 1609.00000
1353.00000 1713.00000
1264.00000 1787.00000
1151.00000 1818.00000
1033.00000 1817.00000
917.00000 1797.00000
IMAGE=ENT7872_h1d1.tif
ID=198 
SCALE=0.000407
LM=13
330.00000 1112.00000
393.00000 888.00000
1359.00000 1104.00000
1308.00000 896.00000
839.00000 833.00000
847.00000 665.00000
457.00000 728.00000
1253.00000 750.00000
654.00000 729.00000
1051.00000 732.00000
787.00000 805.00000
898.00000 813.00000
832.00000 1761.00000
CURVES=2
POINTS=10
321.00000 1122.00000
304.00000 1239.00000
299.00000 1357.00000
305.00000 1475.00000
326.00000 1591.00000
378.00000 1696.00000
471.00000 1769.00000
585.00000 1800.00000
703.00000 1793.00000
819.00000 1771.00000
POINTS=10
1357.00000 1106.00000
1371.00000 1225.00000
1374.00000 1346.00000
1368.00000 1466.00000
1344.00000 1584.00000
1293.00000 1693.00000
1201.00000 1769.00000
1084.00000 1799.00000
964.00000 1793.00000
845.00000 1775.00000
IMAGE=ENT7872_h1d2.tif
ID=199 
SCALE=0.000407
LM=13
339.00000 1056.00000
404.00000 865.00000
1317.00000 1069.00000
1259.00000 881.00000
846.00000 830.00000
846.00000 665.00000
465.00000 720.00000
1217.00000 739.00000
662.00000 727.00000
1036.00000 727.00000
804.00000 810.00000
898.00000 823.00000
833.00000 1733.00000
CURVES=2
POINTS=10
339.00000 1075.00000
320.00000 1191.00000
310.00000 1308.00000
310.00000 1425.00000
337.00000 1539.00000
388.00000 1644.00000
474.00000 1721.00000
584.00000 1758.00000
701.00000 1758.00000
817.00000 1743.00000
POINTS=10
1317.00000 1081.00000
1342.00000 1194.00000
1352.00000 1309.00000
1342.00000 1425.00000
1316.00000 1537.00000
1271.00000 1644.00000
1190.00000 1725.00000
1081.00000 1763.00000
965.00000 1769.00000
852.00000 1746.00000
IMAGE=ENT7872_h2d1.tif
ID=200 
SCALE=0.000407
LM=13
364.00000 1081.00000
425.00000 889.00000
1339.00000 1102.00000
1283.00000 909.00000
873.00000 851.00000
873.00000 691.00000
489.00000 750.00000
1240.00000 773.00000
684.00000 755.00000
1065.00000 764.00000
833.00000 837.00000
923.00000 843.00000
836.00000 1771.00000
CURVES=2
POINTS=10
358.00000 1093.00000
338.00000 1209.00000
330.00000 1326.00000
333.00000 1444.00000
354.00000 1559.00000
401.00000 1667.00000
479.00000 1751.00000
589.00000 1789.00000
707.00000 1785.00000
824.00000 1774.00000
POINTS=10
1345.00000 1113.00000
1364.00000 1229.00000
1367.00000 1347.00000
1361.00000 1465.00000
1334.00000 1578.00000
1282.00000 1683.00000
1195.00000 1761.00000
1084.00000 1798.00000
967.00000 1794.00000
850.00000 1777.00000
IMAGE=ENT7872_h2d2.tif
ID=201 
SCALE=0.000407
LM=13
395.00000 1207.00000
448.00000 1008.00000
1469.00000 1207.00000
1415.00000 1012.00000
918.00000 1030.00000
918.00000 827.00000
512.00000 852.00000
1340.00000 848.00000
729.00000 873.00000
1127.00000 866.00000
861.00000 1008.00000
974.00000 994.00000
932.00000 1982.00000
CURVES=2
POINTS=10
391.00000 1225.00000
367.00000 1356.00000
354.00000 1488.00000
356.00000 1621.00000
380.00000 1751.00000
442.00000 1868.00000
537.00000 1960.00000
661.00000 2001.00000
793.00000 2004.00000
925.00000 1986.00000
POINTS=10
1483.00000 1236.00000
1513.00000 1365.00000
1529.00000 1496.00000
1520.00000 1627.00000
1490.00000 1756.00000
1429.00000 1873.00000
1327.00000 1955.00000
1202.00000 1997.00000
1070.00000 2005.00000
939.00000 1993.00000
IMAGE=ENT7872_h3d1.tif
ID=202 
SCALE=0.000407
LM=13
376.00000 1105.00000
432.00000 897.00000
1466.00000 1088.00000
1390.00000 886.00000
898.00000 904.00000
891.00000 702.00000
491.00000 750.00000
1319.00000 726.00000
707.00000 764.00000
1111.00000 757.00000
832.00000 876.00000
961.00000 869.00000
926.00000 1860.00000
CURVES=2
POINTS=10
376.00000 1126.00000
363.00000 1253.00000
350.00000 1381.00000
349.00000 1509.00000
381.00000 1633.00000
437.00000 1748.00000
532.00000 1834.00000
652.00000 1880.00000
779.00000 1891.00000
905.00000 1867.00000
POINTS=10
1479.00000 1105.00000
1504.00000 1234.00000
1514.00000 1366.00000
1514.00000 1498.00000
1493.00000 1628.00000
1430.00000 1743.00000
1330.00000 1827.00000
1207.00000 1875.00000
1075.00000 1882.00000
944.00000 1867.00000
IMAGE=ENT7872_h3d2.tif
ID=203 
SCALE=0.000407
LM=13
503.00000 1347.00000
560.00000 1108.00000
1575.00000 1340.00000
1522.00000 1120.00000
1039.00000 1146.00000
1042.00000 933.00000
613.00000 945.00000
1468.00000 948.00000
856.00000 994.00000
1263.00000 975.00000
989.00000 1114.00000
1096.00000 1114.00000
1042.00000 2154.00000
CURVES=2
POINTS=10
491.00000 1355.00000
472.00000 1490.00000
463.00000 1625.00000
461.00000 1761.00000
478.00000 1896.00000
540.00000 2017.00000
634.00000 2114.00000
758.00000 2169.00000
894.00000 2180.00000
1027.00000 2154.00000
POINTS=10
1579.00000 1348.00000
1602.00000 1483.00000
1613.00000 1619.00000
1615.00000 1756.00000
1595.00000 1891.00000
1539.00000 2016.00000
1448.00000 2118.00000
1322.00000 2171.00000
1187.00000 2187.00000
1054.00000 2154.00000
IMAGE=ENT7872_h4d1.tif
ID=204 
SCALE=0.000407
LM=13
363.00000 1175.00000
426.00000 924.00000
1436.00000 1165.00000
1386.00000 928.00000
907.00000 952.00000
913.00000 749.00000
483.00000 757.00000
1332.00000 757.00000
718.00000 807.00000
1112.00000 803.00000
859.00000 923.00000
961.00000 936.00000
905.00000 1977.00000
CURVES=2
POINTS=10
351.00000 1188.00000
331.00000 1321.00000
314.00000 1454.00000
317.00000 1588.00000
340.00000 1720.00000
405.00000 1837.00000
498.00000 1933.00000
621.00000 1987.00000
754.00000 2002.00000
886.00000 1981.00000
POINTS=10
1444.00000 1184.00000
1466.00000 1316.00000
1481.00000 1449.00000
1474.00000 1582.00000
1460.00000 1716.00000
1404.00000 1836.00000
1309.00000 1929.00000
1187.00000 1983.00000
1056.00000 2001.00000
924.00000 1981.00000
IMAGE=ENT7872_h4d2.tif
ID=205 
SCALE=0.000407
LM=13
380.00000 1205.00000
430.00000 993.00000
1524.00000 1186.00000
1463.00000 970.00000
943.00000 898.00000
947.00000 719.00000
499.00000 811.00000
1383.00000 806.00000
715.00000 795.00000
1171.00000 776.00000
882.00000 879.00000
996.00000 879.00000
961.00000 1950.00000
CURVES=2
POINTS=10
377.00000 1224.00000
362.00000 1356.00000
350.00000 1488.00000
352.00000 1621.00000
379.00000 1751.00000
443.00000 1868.00000
548.00000 1950.00000
675.00000 1987.00000
808.00000 1979.00000
939.00000 1958.00000
POINTS=10
1532.00000 1205.00000
1552.00000 1337.00000
1558.00000 1470.00000
1555.00000 1603.00000
1529.00000 1733.00000
1471.00000 1852.00000
1376.00000 1946.00000
1246.00000 1975.00000
1113.00000 1975.00000
981.00000 1958.00000
IMAGE=ENT7884_h1d1.tif
ID=206 
SCALE=0.000407
LM=13
423.00000 1223.00000
471.00000 1010.00000
1564.00000 1195.00000
1496.00000 982.00000
990.00000 921.00000
990.00000 745.00000
551.00000 841.00000
1416.00000 821.00000
760.00000 813.00000
1215.00000 805.00000
921.00000 905.00000
1046.00000 905.00000
1010.00000 1983.00000
CURVES=2
POINTS=10
419.00000 1239.00000
408.00000 1374.00000
404.00000 1509.00000
404.00000 1644.00000
426.00000 1777.00000
488.00000 1897.00000
594.00000 1981.00000
726.00000 2010.00000
861.00000 2006.00000
994.00000 1983.00000
POINTS=10
1573.00000 1211.00000
1590.00000 1345.00000
1597.00000 1479.00000
1595.00000 1614.00000
1577.00000 1747.00000
1526.00000 1872.00000
1427.00000 1962.00000
1298.00000 2001.00000
1164.00000 2004.00000
1030.00000 1987.00000
IMAGE=ENT7884_h1d2.tif
ID=207 
SCALE=0.000407
LM=13
228.00000 1139.00000
291.00000 939.00000
1346.00000 1121.00000
1264.00000 916.00000
802.00000 887.00000
798.00000 723.00000
354.00000 793.00000
1211.00000 775.00000
563.00000 782.00000
1010.00000 771.00000
731.00000 879.00000
876.00000 883.00000
809.00000 1926.00000
CURVES=2
POINTS=10
209.00000 1159.00000
190.00000 1294.00000
181.00000 1429.00000
190.00000 1564.00000
218.00000 1698.00000
282.00000 1816.00000
385.00000 1902.00000
512.00000 1947.00000
648.00000 1955.00000
783.00000 1941.00000
POINTS=10
1353.00000 1144.00000
1388.00000 1274.00000
1401.00000 1409.00000
1398.00000 1544.00000
1366.00000 1675.00000
1309.00000 1798.00000
1214.00000 1894.00000
1089.00000 1945.00000
954.00000 1952.00000
820.00000 1937.00000
IMAGE=ENT7884_h2d1.tif
ID=208 
SCALE=0.000407
LM=13
349.00000 1159.00000
417.00000 951.00000
1472.00000 1129.00000
1406.00000 951.00000
933.00000 894.00000
921.00000 731.00000
489.00000 799.00000
1334.00000 792.00000
698.00000 795.00000
1149.00000 776.00000
861.00000 894.00000
1005.00000 886.00000
936.00000 1943.00000
CURVES=2
POINTS=10
342.00000 1167.00000
323.00000 1303.00000
315.00000 1439.00000
326.00000 1576.00000
357.00000 1709.00000
414.00000 1833.00000
520.00000 1919.00000
649.00000 1964.00000
786.00000 1968.00000
921.00000 1947.00000
POINTS=10
1482.00000 1148.00000
1507.00000 1280.00000
1527.00000 1414.00000
1525.00000 1548.00000
1502.00000 1681.00000
1445.00000 1803.00000
1345.00000 1893.00000
1224.00000 1950.00000
1089.00000 1958.00000
955.00000 1947.00000
IMAGE=ENT7884_h2d2.tif
ID=209 
SCALE=0.000407
LM=13
416.00000 1360.00000
490.00000 1106.00000
1689.00000 1373.00000
1616.00000 1114.00000
1032.00000 1101.00000
1040.00000 880.00000
555.00000 937.00000
1542.00000 945.00000
794.00000 941.00000
1291.00000 954.00000
966.00000 1073.00000
1090.00000 1081.00000
1068.00000 2252.00000
CURVES=2
POINTS=10
416.00000 1377.00000
398.00000 1527.00000
394.00000 1677.00000
394.00000 1828.00000
419.00000 1976.00000
491.00000 2109.00000
606.00000 2204.00000
744.00000 2261.00000
894.00000 2272.00000
1044.00000 2256.00000
POINTS=10
1698.00000 1401.00000
1718.00000 1546.00000
1725.00000 1693.00000
1722.00000 1839.00000
1692.00000 1983.00000
1631.00000 2116.00000
1520.00000 2212.00000
1382.00000 2260.00000
1236.00000 2268.00000
1090.00000 2252.00000
IMAGE=ENT7884_h3d1.tif
ID=210 
SCALE=0.000407
LM=13
410.00000 1274.00000
482.00000 1027.00000
1681.00000 1282.00000
1613.00000 1031.00000
1033.00000 1020.00000
1039.00000 795.00000
566.00000 849.00000
1541.00000 868.00000
786.00000 857.00000
1286.00000 872.00000
964.00000 986.00000
1101.00000 997.00000
1059.00000 2168.00000
CURVES=2
POINTS=10
410.00000 1301.00000
391.00000 1449.00000
389.00000 1598.00000
391.00000 1746.00000
419.00000 1893.00000
488.00000 2025.00000
598.00000 2125.00000
735.00000 2182.00000
884.00000 2192.00000
1032.00000 2177.00000
POINTS=10
1692.00000 1301.00000
1708.00000 1451.00000
1721.00000 1601.00000
1723.00000 1752.00000
1703.00000 1901.00000
1637.00000 2037.00000
1520.00000 2131.00000
1377.00000 2177.00000
1227.00000 2192.00000
1078.00000 2169.00000
IMAGE=ENT7884_h3d2.tif
ID=211 
SCALE=0.000407
LM=13
365.00000 1286.00000
432.00000 1042.00000
1657.00000 1237.00000
1574.00000 1012.00000
1032.00000 925.00000
1032.00000 730.00000
532.00000 813.00000
1497.00000 810.00000
768.00000 810.00000
1279.00000 817.00000
966.00000 907.00000
1105.00000 911.00000
1011.00000 2092.00000
CURVES=2
POINTS=10
362.00000 1307.00000
343.00000 1452.00000
343.00000 1598.00000
350.00000 1744.00000
382.00000 1887.00000
453.00000 2014.00000
572.00000 2099.00000
712.00000 2141.00000
858.00000 2131.00000
1001.00000 2102.00000
POINTS=10
1664.00000 1255.00000
1687.00000 1405.00000
1694.00000 1558.00000
1683.00000 1709.00000
1652.00000 1858.00000
1597.00000 2000.00000
1478.00000 2094.00000
1331.00000 2129.00000
1179.00000 2128.00000
1028.00000 2106.00000
IMAGE=ENT7884_h4d1.tif
ID=212 
SCALE=0.000407
LM=13
421.00000 1342.00000
495.00000 1081.00000
1714.00000 1327.00000
1631.00000 1081.00000
1081.00000 994.00000
1077.00000 800.00000
574.00000 879.00000
1556.00000 879.00000
816.00000 883.00000
1322.00000 887.00000
1010.00000 986.00000
1152.00000 986.00000
1077.00000 2154.00000
CURVES=2
POINTS=10
420.00000 1374.00000
402.00000 1520.00000
395.00000 1667.00000
391.00000 1814.00000
426.00000 1957.00000
500.00000 2083.00000
624.00000 2163.00000
766.00000 2199.00000
913.00000 2195.00000
1056.00000 2160.00000
POINTS=10
1714.00000 1350.00000
1734.00000 1497.00000
1746.00000 1645.00000
1736.00000 1793.00000
1711.00000 1939.00000
1641.00000 2069.00000
1527.00000 2160.00000
1385.00000 2198.00000
1237.00000 2194.00000
1093.00000 2166.00000
IMAGE=ENT7884_h4d2.tif
ID=213 
SCALE=0.000407
LM=13
425.00000 1331.00000
501.00000 1068.00000
1576.00000 1302.00000
1492.00000 1057.00000
1009.00000 1108.00000
1006.00000 893.00000
563.00000 940.00000
1430.00000 933.00000
783.00000 958.00000
1236.00000 955.00000
958.00000 1083.00000
1064.00000 1086.00000
998.00000 2091.00000
CURVES=2
POINTS=10
425.00000 1353.00000
404.00000 1480.00000
399.00000 1609.00000
415.00000 1737.00000
449.00000 1861.00000
515.00000 1972.00000
610.00000 2058.00000
730.00000 2106.00000
858.00000 2113.00000
987.00000 2106.00000
POINTS=10
1587.00000 1317.00000
1605.00000 1449.00000
1611.00000 1581.00000
1597.00000 1713.00000
1572.00000 1844.00000
1506.00000 1959.00000
1410.00000 2050.00000
1288.00000 2102.00000
1156.00000 2112.00000
1024.00000 2102.00000
IMAGE=ENT7884_h5d1.tif
ID=214 
SCALE=0.000407
LM=13
432.00000 1297.00000
501.00000 1073.00000
1566.00000 1283.00000
1491.00000 1063.00000
1011.00000 1120.00000
1004.00000 889.00000
562.00000 937.00000
1430.00000 923.00000
780.00000 950.00000
1225.00000 943.00000
953.00000 1086.00000
1062.00000 1086.00000
1008.00000 2090.00000
CURVES=2
POINTS=10
426.00000 1321.00000
412.00000 1454.00000
410.00000 1588.00000
420.00000 1722.00000
449.00000 1853.00000
511.00000 1972.00000
612.00000 2060.00000
738.00000 2106.00000
872.00000 2115.00000
1004.00000 2097.00000
POINTS=10
1583.00000 1304.00000
1604.00000 1438.00000
1607.00000 1572.00000
1597.00000 1707.00000
1566.00000 1838.00000
1509.00000 1960.00000
1408.00000 2045.00000
1285.00000 2099.00000
1152.00000 2117.00000
1018.00000 2100.00000
IMAGE=ENT7884_h5d2.tif
ID=215 
SCALE=0.000407
LM=13
263.00000 1258.00000
329.00000 1047.00000
1346.00000 1227.00000
1287.00000 1023.00000
818.00000 984.00000
806.00000 804.00000
395.00000 887.00000
1225.00000 867.00000
603.00000 871.00000
1029.00000 875.00000
755.00000 980.00000
873.00000 980.00000
822.00000 1970.00000
CURVES=2
POINTS=10
266.00000 1274.00000
250.00000 1400.00000
244.00000 1526.00000
257.00000 1653.00000
287.00000 1776.00000
341.00000 1890.00000
433.00000 1977.00000
554.00000 2015.00000
681.00000 2011.00000
802.00000 1974.00000
POINTS=10
1354.00000 1246.00000
1374.00000 1373.00000
1383.00000 1501.00000
1377.00000 1630.00000
1350.00000 1756.00000
1300.00000 1873.00000
1208.00000 1963.00000
1085.00000 2000.00000
956.00000 2002.00000
830.00000 1978.00000
IMAGE=ENT931_h1d1.tif
ID=216 
SCALE=0.000407
LM=13
205.00000 1233.00000
269.00000 1021.00000
1285.00000 1208.00000
1221.00000 993.00000
752.00000 961.00000
756.00000 788.00000
325.00000 862.00000
1162.00000 844.00000
537.00000 851.00000
964.00000 851.00000
678.00000 954.00000
819.00000 947.00000
745.00000 1949.00000
CURVES=2
POINTS=10
202.00000 1261.00000
182.00000 1383.00000
179.00000 1507.00000
192.00000 1631.00000
219.00000 1752.00000
276.00000 1862.00000
366.00000 1947.00000
480.00000 1990.00000
604.00000 1982.00000
724.00000 1952.00000
POINTS=10
1292.00000 1226.00000
1304.00000 1353.00000
1312.00000 1480.00000
1307.00000 1608.00000
1280.00000 1733.00000
1230.00000 1850.00000
1140.00000 1938.00000
1017.00000 1974.00000
890.00000 1978.00000
763.00000 1963.00000
IMAGE=ENT931_h1d2.tif
ID=217 
SCALE=0.000407
LM=13
170.00000 1137.00000
240.00000 938.00000
1229.00000 1130.00000
1155.00000 926.00000
675.00000 910.00000
682.00000 727.00000
295.00000 788.00000
1091.00000 766.00000
490.00000 782.00000
877.00000 779.00000
621.00000 885.00000
733.00000 887.00000
713.00000 1847.00000
CURVES=2
POINTS=10
173.00000 1153.00000
164.00000 1274.00000
157.00000 1395.00000
161.00000 1517.00000
186.00000 1635.00000
236.00000 1746.00000
323.00000 1829.00000
434.00000 1875.00000
554.00000 1884.00000
672.00000 1856.00000
POINTS=10
1236.00000 1147.00000
1251.00000 1267.00000
1258.00000 1387.00000
1257.00000 1508.00000
1244.00000 1628.00000
1193.00000 1738.00000
1106.00000 1821.00000
992.00000 1860.00000
872.00000 1871.00000
752.00000 1856.00000
IMAGE=ENT931_h2d1.tif
ID=218 
SCALE=0.000407
LM=13
187.00000 1160.00000
252.00000 963.00000
1239.00000 1142.00000
1170.00000 932.00000
687.00000 929.00000
691.00000 746.00000
304.00000 808.00000
1101.00000 784.00000
501.00000 804.00000
894.00000 794.00000
635.00000 904.00000
739.00000 908.00000
732.00000 1867.00000
CURVES=2
POINTS=10
183.00000 1177.00000
179.00000 1301.00000
177.00000 1425.00000
187.00000 1548.00000
215.00000 1668.00000
275.00000 1776.00000
366.00000 1858.00000
482.00000 1899.00000
605.00000 1902.00000
725.00000 1877.00000
POINTS=10
1240.00000 1166.00000
1265.00000 1286.00000
1282.00000 1407.00000
1283.00000 1529.00000
1269.00000 1650.00000
1217.00000 1761.00000
1121.00000 1836.00000
1004.00000 1873.00000
882.00000 1880.00000
760.00000 1874.00000
IMAGE=ENT931_h2d2.tif
ID=219 
SCALE=0.000407
LM=13
108.00000 1074.00000
164.00000 859.00000
1145.00000 1052.00000
1074.00000 848.00000
622.00000 817.00000
615.00000 650.00000
219.00000 716.00000
1015.00000 699.00000
417.00000 716.00000
820.00000 706.00000
560.00000 807.00000
685.00000 800.00000
645.00000 1784.00000
CURVES=2
POINTS=10
105.00000 1085.00000
83.00000 1208.00000
78.00000 1332.00000
96.00000 1455.00000
121.00000 1577.00000
167.00000 1693.00000
262.00000 1773.00000
383.00000 1802.00000
507.00000 1808.00000
629.00000 1783.00000
POINTS=10
1150.00000 1078.00000
1165.00000 1197.00000
1173.00000 1317.00000
1169.00000 1438.00000
1149.00000 1556.00000
1099.00000 1666.00000
1014.00000 1752.00000
899.00000 1787.00000
780.00000 1797.00000
660.00000 1783.00000
IMAGE=ENT931_h3d1.tif
ID=220 
SCALE=0.000407
LM=13
264.00000 1130.00000
311.00000 912.00000
1296.00000 1098.00000
1217.00000 893.00000
769.00000 874.00000
763.00000 698.00000
366.00000 771.00000
1169.00000 753.00000
569.00000 764.00000
956.00000 750.00000
721.00000 860.00000
818.00000 853.00000
808.00000 1828.00000
CURVES=2
POINTS=10
252.00000 1139.00000
238.00000 1265.00000
238.00000 1391.00000
250.00000 1517.00000
270.00000 1641.00000
319.00000 1758.00000
416.00000 1838.00000
539.00000 1869.00000
665.00000 1859.00000
787.00000 1826.00000
POINTS=10
1308.00000 1125.00000
1318.00000 1245.00000
1327.00000 1364.00000
1324.00000 1484.00000
1303.00000 1602.00000
1255.00000 1712.00000
1171.00000 1795.00000
1057.00000 1834.00000
937.00000 1844.00000
818.00000 1833.00000
IMAGE=ENT931_h3d2.tif
ID=221 
SCALE=0.000407
LM=13
261.00000 923.00000
326.00000 719.00000
1337.00000 931.00000
1280.00000 715.00000
799.00000 647.00000
799.00000 484.00000
390.00000 552.00000
1220.00000 560.00000
568.00000 537.00000
1019.00000 548.00000
739.00000 620.00000
856.00000 628.00000
791.00000 1661.00000
CURVES=2
POINTS=10
258.00000 942.00000
238.00000 1068.00000
228.00000 1196.00000
226.00000 1324.00000
251.00000 1450.00000
307.00000 1565.00000
400.00000 1653.00000
523.00000 1685.00000
651.00000 1693.00000
777.00000 1669.00000
POINTS=10
1348.00000 950.00000
1360.00000 1077.00000
1365.00000 1204.00000
1357.00000 1331.00000
1333.00000 1456.00000
1282.00000 1572.00000
1185.00000 1654.00000
1063.00000 1691.00000
936.00000 1695.00000
811.00000 1669.00000
IMAGE=ENT931_h4d1.tif
ID=222 
SCALE=0.000407
LM=13
275.00000 1027.00000
341.00000 830.00000
1349.00000 1016.00000
1291.00000 815.00000
808.00000 749.00000
804.00000 587.00000
395.00000 664.00000
1229.00000 653.00000
588.00000 645.00000
1021.00000 645.00000
750.00000 726.00000
862.00000 722.00000
812.00000 1769.00000
CURVES=2
POINTS=10
271.00000 1051.00000
249.00000 1178.00000
239.00000 1305.00000
242.00000 1434.00000
273.00000 1558.00000
326.00000 1675.00000
419.00000 1760.00000
542.00000 1791.00000
670.00000 1798.00000
797.00000 1777.00000
POINTS=10
1353.00000 1039.00000
1368.00000 1166.00000
1379.00000 1294.00000
1377.00000 1422.00000
1359.00000 1548.00000
1310.00000 1666.00000
1212.00000 1749.00000
1093.00000 1796.00000
965.00000 1798.00000
839.00000 1777.00000
IMAGE=ENT931_h4d2.tif
ID=223 
SCALE=0.000407
LM=13
281.00000 982.00000
351.00000 787.00000
1369.00000 1013.00000
1303.00000 795.00000
823.00000 748.00000
827.00000 565.00000
406.00000 627.00000
1244.00000 639.00000
609.00000 635.00000
1041.00000 639.00000
772.00000 732.00000
878.00000 732.00000
831.00000 1746.00000
CURVES=2
POINTS=10
273.00000 1001.00000
262.00000 1130.00000
255.00000 1260.00000
258.00000 1389.00000
280.00000 1517.00000
333.00000 1635.00000
426.00000 1723.00000
549.00000 1765.00000
678.00000 1766.00000
807.00000 1750.00000
POINTS=10
1373.00000 1033.00000
1386.00000 1158.00000
1388.00000 1284.00000
1379.00000 1409.00000
1354.00000 1533.00000
1306.00000 1649.00000
1216.00000 1734.00000
1098.00000 1774.00000
973.00000 1775.00000
850.00000 1758.00000
IMAGE=ENT931_h5d1.tif
ID=224 
SCALE=0.000407
LM=13
278.00000 970.00000
341.00000 766.00000
1362.00000 989.00000
1297.00000 785.00000
822.00000 727.00000
818.00000 547.00000
409.00000 617.00000
1237.00000 625.00000
615.00000 606.00000
1033.00000 606.00000
763.00000 708.00000
873.00000 712.00000
806.00000 1725.00000
CURVES=2
POINTS=10
267.00000 989.00000
253.00000 1117.00000
248.00000 1245.00000
256.00000 1373.00000
275.00000 1500.00000
322.00000 1618.00000
413.00000 1707.00000
533.00000 1749.00000
661.00000 1754.00000
787.00000 1729.00000
POINTS=10
1370.00000 1009.00000
1376.00000 1137.00000
1377.00000 1265.00000
1369.00000 1393.00000
1343.00000 1519.00000
1293.00000 1636.00000
1200.00000 1725.00000
1077.00000 1761.00000
949.00000 1753.00000
822.00000 1737.00000
IMAGE=ENT931_h5d2.tif
ID=225 
SCALE=0.000407
LM=13
373.00000 1228.00000
428.00000 1003.00000
1442.00000 1238.00000
1390.00000 1014.00000
914.00000 996.00000
918.00000 803.00000
469.00000 862.00000
1332.00000 859.00000
690.00000 848.00000
1132.00000 862.00000
849.00000 962.00000
976.00000 962.00000
907.00000 1972.00000
CURVES=2
POINTS=10
369.00000 1255.00000
350.00000 1378.00000
344.00000 1502.00000
350.00000 1627.00000
372.00000 1749.00000
424.00000 1862.00000
520.00000 1940.00000
636.00000 1986.00000
760.00000 1996.00000
883.00000 1979.00000
POINTS=10
1449.00000 1255.00000
1470.00000 1378.00000
1469.00000 1502.00000
1457.00000 1626.00000
1432.00000 1748.00000
1385.00000 1863.00000
1289.00000 1940.00000
1175.00000 1989.00000
1051.00000 1999.00000
928.00000 1983.00000
IMAGE=ENT932_h1d1.tif
ID=226 
SCALE=0.000407
LM=13
469.00000 1342.00000
513.00000 1121.00000
1542.00000 1328.00000
1479.00000 1103.00000
1000.00000 1077.00000
1000.00000 878.00000
576.00000 959.00000
1417.00000 951.00000
800.00000 945.00000
1217.00000 944.00000
930.00000 1055.00000
1074.00000 1055.00000
1011.00000 2069.00000
CURVES=2
POINTS=10
465.00000 1361.00000
451.00000 1486.00000
444.00000 1612.00000
451.00000 1737.00000
480.00000 1860.00000
541.00000 1970.00000
635.00000 2054.00000
757.00000 2085.00000
882.00000 2093.00000
1007.00000 2076.00000
POINTS=10
1546.00000 1339.00000
1559.00000 1463.00000
1566.00000 1587.00000
1561.00000 1712.00000
1534.00000 1833.00000
1486.00000 1948.00000
1397.00000 2034.00000
1281.00000 2079.00000
1157.00000 2090.00000
1033.00000 2076.00000
IMAGE=ENT932_h1d2.tif
ID=227 
SCALE=0.000407
LM=13
562.00000 1100.00000
632.00000 909.00000
1601.00000 1117.00000
1533.00000 922.00000
1083.00000 885.00000
1086.00000 717.00000
673.00000 764.00000
1483.00000 771.00000
888.00000 771.00000
1281.00000 768.00000
1043.00000 865.00000
1143.00000 872.00000
1083.00000 1843.00000
CURVES=2
POINTS=10
559.00000 1114.00000
535.00000 1238.00000
530.00000 1364.00000
539.00000 1489.00000
564.00000 1613.00000
624.00000 1724.00000
703.00000 1821.00000
819.00000 1868.00000
945.00000 1873.00000
1069.00000 1853.00000
POINTS=10
1607.00000 1144.00000
1624.00000 1265.00000
1631.00000 1387.00000
1621.00000 1509.00000
1594.00000 1628.00000
1548.00000 1741.00000
1460.00000 1826.00000
1345.00000 1868.00000
1224.00000 1880.00000
1103.00000 1860.00000
IMAGE=ENT932_h2d1.tif
ID=228 
SCALE=0.000407
LM=13
601.00000 1166.00000
654.00000 962.00000
1641.00000 1169.00000
1561.00000 962.00000
1118.00000 949.00000
1118.00000 769.00000
714.00000 822.00000
1515.00000 829.00000
924.00000 819.00000
1321.00000 826.00000
1074.00000 929.00000
1174.00000 939.00000
1111.00000 1903.00000
CURVES=2
POINTS=10
594.00000 1183.00000
577.00000 1306.00000
567.00000 1430.00000
576.00000 1554.00000
600.00000 1676.00000
652.00000 1788.00000
743.00000 1872.00000
853.00000 1927.00000
976.00000 1931.00000
1098.00000 1906.00000
POINTS=10
1635.00000 1179.00000
1658.00000 1303.00000
1669.00000 1429.00000
1660.00000 1555.00000
1632.00000 1678.00000
1581.00000 1793.00000
1498.00000 1887.00000
1378.00000 1927.00000
1252.00000 1932.00000
1128.00000 1906.00000
IMAGE=ENT932_h2d2.tif
ID=229 
SCALE=0.000407
LM=13
191.00000 1043.00000
255.00000 870.00000
1231.00000 1060.00000
1181.00000 874.00000
701.00000 839.00000
707.00000 684.00000
305.00000 727.00000
1130.00000 738.00000
510.00000 727.00000
922.00000 745.00000
650.00000 824.00000
750.00000 824.00000
707.00000 1810.00000
CURVES=2
POINTS=10
180.00000 1057.00000
160.00000 1184.00000
152.00000 1313.00000
155.00000 1441.00000
178.00000 1567.00000
232.00000 1684.00000
313.00000 1783.00000
432.00000 1831.00000
559.00000 1838.00000
686.00000 1821.00000
POINTS=10
1238.00000 1082.00000
1261.00000 1207.00000
1270.00000 1333.00000
1265.00000 1460.00000
1236.00000 1583.00000
1190.00000 1701.00000
1101.00000 1792.00000
983.00000 1835.00000
856.00000 1846.00000
732.00000 1821.00000
IMAGE=ENT932_h3d1.tif
ID=230 
SCALE=0.000407
LM=13
205.00000 1146.00000
262.00000 952.00000
1255.00000 1150.00000
1198.00000 956.00000
721.00000 934.00000
728.00000 762.00000
320.00000 809.00000
1137.00000 816.00000
531.00000 816.00000
922.00000 823.00000
667.00000 906.00000
775.00000 917.00000
736.00000 1906.00000
CURVES=2
POINTS=10
201.00000 1167.00000
187.00000 1294.00000
181.00000 1421.00000
190.00000 1548.00000
210.00000 1674.00000
257.00000 1791.00000
353.00000 1875.00000
469.00000 1924.00000
596.00000 1928.00000
721.00000 1910.00000
POINTS=10
1263.00000 1164.00000
1285.00000 1290.00000
1290.00000 1417.00000
1283.00000 1545.00000
1259.00000 1670.00000
1220.00000 1791.00000
1125.00000 1876.00000
1005.00000 1918.00000
878.00000 1929.00000
753.00000 1902.00000
IMAGE=ENT932_h3d2.tif
ID=231 
SCALE=0.000407
LM=13
323.00000 1166.00000
387.00000 976.00000
1408.00000 1173.00000
1350.00000 976.00000
875.00000 949.00000
875.00000 769.00000
445.00000 816.00000
1282.00000 830.00000
662.00000 820.00000
1081.00000 827.00000
824.00000 927.00000
913.00000 928.00000
878.00000 1949.00000
CURVES=2
POINTS=10
319.00000 1182.00000
305.00000 1316.00000
289.00000 1450.00000
293.00000 1585.00000
318.00000 1718.00000
369.00000 1843.00000
466.00000 1935.00000
596.00000 1970.00000
731.00000 1974.00000
865.00000 1959.00000
POINTS=10
1414.00000 1189.00000
1429.00000 1320.00000
1444.00000 1450.00000
1440.00000 1582.00000
1421.00000 1712.00000
1372.00000 1833.00000
1280.00000 1926.00000
1156.00000 1970.00000
1025.00000 1977.00000
895.00000 1955.00000
IMAGE=ENT932_h4d1.tif
ID=232 
SCALE=0.000407
LM=13
313.00000 1107.00000
363.00000 911.00000
1392.00000 1108.00000
1329.00000 907.00000
846.00000 870.00000
850.00000 682.00000
425.00000 745.00000
1266.00000 745.00000
629.00000 749.00000
1062.00000 741.00000
775.00000 853.00000
912.00000 845.00000
867.00000 1878.00000
CURVES=2
POINTS=10
300.00000 1128.00000
290.00000 1259.00000
277.00000 1389.00000
286.00000 1519.00000
313.00000 1647.00000
363.00000 1768.00000
453.00000 1861.00000
575.00000 1904.00000
706.00000 1906.00000
834.00000 1882.00000
POINTS=10
1396.00000 1124.00000
1420.00000 1251.00000
1426.00000 1379.00000
1426.00000 1508.00000
1416.00000 1636.00000
1368.00000 1756.00000
1273.00000 1842.00000
1154.00000 1893.00000
1026.00000 1907.00000
900.00000 1882.00000
IMAGE=ENT932_h4d2.tif
ID=233 
SCALE=0.000407
LM=13
341.00000 1022.00000
406.00000 828.00000
1393.00000 1051.00000
1324.00000 856.00000
865.00000 767.00000
869.00000 612.00000
471.00000 694.00000
1279.00000 706.00000
662.00000 665.00000
1080.00000 677.00000
820.00000 750.00000
910.00000 750.00000
857.00000 1765.00000
CURVES=2
POINTS=10
337.00000 1043.00000
306.00000 1168.00000
302.00000 1296.00000
304.00000 1425.00000
322.00000 1552.00000
377.00000 1668.00000
465.00000 1760.00000
586.00000 1799.00000
713.00000 1792.00000
837.00000 1769.00000
POINTS=10
1393.00000 1071.00000
1411.00000 1195.00000
1416.00000 1321.00000
1406.00000 1446.00000
1378.00000 1569.00000
1325.00000 1683.00000
1237.00000 1771.00000
1115.00000 1802.00000
990.00000 1796.00000
865.00000 1781.00000
IMAGE=ENT932_h5d1.tif
ID=234 
SCALE=0.000407
LM=13
326.00000 980.00000
393.00000 786.00000
1373.00000 1006.00000
1309.00000 812.00000
849.00000 726.00000
842.00000 569.00000
460.00000 644.00000
1257.00000 666.00000
655.00000 632.00000
1062.00000 644.00000
808.00000 715.00000
898.00000 715.00000
842.00000 1732.00000
CURVES=2
POINTS=10
318.00000 999.00000
292.00000 1126.00000
285.00000 1255.00000
288.00000 1385.00000
311.00000 1512.00000
363.00000 1631.00000
453.00000 1722.00000
575.00000 1761.00000
705.00000 1757.00000
831.00000 1728.00000
POINTS=10
1373.00000 1025.00000
1391.00000 1150.00000
1401.00000 1276.00000
1395.00000 1403.00000
1366.00000 1526.00000
1320.00000 1643.00000
1229.00000 1729.00000
1110.00000 1768.00000
984.00000 1761.00000
860.00000 1735.00000
IMAGE=ENT932_h5d2.tif
ID=235 
SCALE=0.000407
LM=13
358.00000 1197.00000
425.00000 968.00000
1448.00000 1207.00000
1376.00000 968.00000
908.00000 925.00000
896.00000 721.00000
481.00000 811.00000
1324.00000 821.00000
681.00000 787.00000
1120.00000 792.00000
842.00000 897.00000
971.00000 901.00000
906.00000 1966.00000
CURVES=2
POINTS=10
344.00000 1196.00000
324.00000 1331.00000
306.00000 1466.00000
315.00000 1602.00000
350.00000 1733.00000
411.00000 1855.00000
509.00000 1947.00000
636.00000 1993.00000
771.00000 1996.00000
905.00000 1970.00000
POINTS=10
1466.00000 1222.00000
1483.00000 1352.00000
1487.00000 1483.00000
1481.00000 1615.00000
1456.00000 1743.00000
1399.00000 1861.00000
1305.00000 1951.00000
1183.00000 1994.00000
1052.00000 1991.00000
922.00000 1970.00000
IMAGE=ENT932_h6d1.tif
ID=236 
SCALE=0.000407
LM=13
305.00000 1013.00000
370.00000 792.00000
1405.00000 1005.00000
1322.00000 783.00000
848.00000 726.00000
844.00000 548.00000
431.00000 640.00000
1274.00000 631.00000
635.00000 613.00000
1074.00000 600.00000
796.00000 709.00000
901.00000 714.00000
866.00000 1779.00000
CURVES=2
POINTS=10
292.00000 1026.00000
274.00000 1160.00000
267.00000 1295.00000
274.00000 1430.00000
300.00000 1563.00000
366.00000 1681.00000
464.00000 1771.00000
591.00000 1813.00000
727.00000 1808.00000
860.00000 1787.00000
POINTS=10
1414.00000 1026.00000
1431.00000 1157.00000
1443.00000 1289.00000
1437.00000 1421.00000
1415.00000 1551.00000
1364.00000 1673.00000
1263.00000 1758.00000
1142.00000 1811.00000
1010.00000 1818.00000
883.00000 1783.00000
IMAGE=ENT932_h6d2.tif
ID=237 
SCALE=0.000407
LM=13
770.00000 1219.00000
844.00000 1010.00000
1797.00000 1197.00000
1753.00000 1014.00000
1305.00000 988.00000
1300.00000 819.00000
905.00000 862.00000
1687.00000 866.00000
1118.00000 875.00000
1483.00000 875.00000
1248.00000 975.00000
1370.00000 971.00000
1309.00000 1915.00000
CURVES=2
POINTS=10
770.00000 1236.00000
761.00000 1355.00000
761.00000 1474.00000
772.00000 1592.00000
800.00000 1708.00000
856.00000 1812.00000
942.00000 1894.00000
1056.00000 1927.00000
1174.00000 1935.00000
1292.00000 1919.00000
POINTS=10
1809.00000 1210.00000
1824.00000 1330.00000
1831.00000 1450.00000
1831.00000 1570.00000
1803.00000 1688.00000
1753.00000 1797.00000
1670.00000 1883.00000
1558.00000 1923.00000
1439.00000 1940.00000
1322.00000 1914.00000
IMAGE=ENT937_h2d1.tif
ID=238 
SCALE=0.000407
LM=13
400.00000 1076.00000
464.00000 900.00000
1424.00000 1064.00000
1372.00000 900.00000
924.00000 880.00000
924.00000 712.00000
528.00000 752.00000
1308.00000 748.00000
732.00000 748.00000
1120.00000 764.00000
876.00000 856.00000
976.00000 856.00000
928.00000 1804.00000
CURVES=2
POINTS=10
396.00000 1096.00000
388.00000 1217.00000
381.00000 1338.00000
389.00000 1460.00000
414.00000 1578.00000
469.00000 1686.00000
552.00000 1775.00000
665.00000 1818.00000
787.00000 1818.00000
908.00000 1812.00000
POINTS=10
1432.00000 1076.00000
1443.00000 1198.00000
1451.00000 1321.00000
1450.00000 1444.00000
1425.00000 1564.00000
1380.00000 1676.00000
1295.00000 1765.00000
1183.00000 1814.00000
1062.00000 1824.00000
940.00000 1808.00000
IMAGE=ENT937_h2d2.tif
ID=239 
SCALE=0.000407
LM=13
416.00000 1268.00000
476.00000 1060.00000
1436.00000 1240.00000
1372.00000 1052.00000
936.00000 1032.00000
936.00000 844.00000
528.00000 912.00000
1308.00000 908.00000
732.00000 908.00000
1116.00000 916.00000
880.00000 1012.00000
992.00000 1012.00000
932.00000 1988.00000
CURVES=2
POINTS=10
400.00000 1276.00000
386.00000 1400.00000
381.00000 1524.00000
383.00000 1649.00000
408.00000 1770.00000
463.00000 1880.00000
554.00000 1964.00000
674.00000 1997.00000
797.00000 2003.00000
920.00000 1988.00000
POINTS=10
1440.00000 1256.00000
1462.00000 1377.00000
1476.00000 1500.00000
1476.00000 1624.00000
1451.00000 1744.00000
1407.00000 1859.00000
1318.00000 1945.00000
1205.00000 1994.00000
1082.00000 2004.00000
960.00000 1984.00000
IMAGE=ENT937_h3d1.tif
ID=240 
SCALE=0.000407
LM=13
376.00000 1262.00000
448.00000 1074.00000
1404.00000 1266.00000
1340.00000 1090.00000
912.00000 1046.00000
912.00000 858.00000
504.00000 918.00000
1296.00000 922.00000
700.00000 926.00000
1104.00000 926.00000
864.00000 1022.00000
972.00000 1030.00000
892.00000 2002.00000
CURVES=2
POINTS=10
376.00000 1274.00000
359.00000 1400.00000
347.00000 1526.00000
344.00000 1652.00000
367.00000 1777.00000
423.00000 1890.00000
517.00000 1975.00000
636.00000 2018.00000
762.00000 2025.00000
888.00000 2010.00000
POINTS=10
1412.00000 1286.00000
1433.00000 1409.00000
1440.00000 1533.00000
1435.00000 1657.00000
1410.00000 1778.00000
1365.00000 1894.00000
1270.00000 1974.00000
1154.00000 2019.00000
1031.00000 2023.00000
908.00000 2002.00000
IMAGE=ENT937_h3d2.tif
ID=241 
SCALE=0.000407
LM=13
333.00000 1053.00000
388.00000 835.00000
1336.00000 1035.00000
1276.00000 839.00000
836.00000 743.00000
843.00000 590.00000
433.00000 697.00000
1236.00000 708.00000
624.00000 676.00000
1061.00000 671.00000
775.00000 732.00000
892.00000 737.00000
833.00000 1753.00000
CURVES=2
POINTS=10
328.00000 1068.00000
306.00000 1189.00000
296.00000 1311.00000
304.00000 1434.00000
320.00000 1555.00000
366.00000 1669.00000
460.00000 1748.00000
579.00000 1777.00000
702.00000 1776.00000
823.00000 1757.00000
POINTS=10
1343.00000 1061.00000
1361.00000 1182.00000
1372.00000 1304.00000
1373.00000 1426.00000
1354.00000 1547.00000
1310.00000 1661.00000
1216.00000 1738.00000
1098.00000 1771.00000
976.00000 1774.00000
854.00000 1761.00000
IMAGE=ENT937_h4d1.tif
ID=242 
SCALE=0.000407
LM=13
280.00000 900.00000
324.00000 704.00000
1292.00000 900.00000
1236.00000 708.00000
784.00000 616.00000
788.00000 464.00000
388.00000 548.00000
1192.00000 556.00000
580.00000 532.00000
1004.00000 532.00000
740.00000 592.00000
836.00000 596.00000
792.00000 1616.00000
CURVES=2
POINTS=10
268.00000 908.00000
254.00000 1035.00000
244.00000 1163.00000
247.00000 1291.00000
266.00000 1418.00000
308.00000 1535.00000
400.00000 1624.00000
526.00000 1644.00000
655.00000 1642.00000
780.00000 1616.00000
POINTS=10
1296.00000 916.00000
1319.00000 1036.00000
1323.00000 1158.00000
1315.00000 1280.00000
1297.00000 1400.00000
1253.00000 1513.00000
1168.00000 1598.00000
1054.00000 1638.00000
933.00000 1633.00000
812.00000 1624.00000
IMAGE=ENT937_h4d2.tif
ID=243 
SCALE=0.000407
LM=13
312.00000 1040.00000
376.00000 840.00000
1328.00000 1016.00000
1264.00000 832.00000
816.00000 760.00000
820.00000 608.00000
408.00000 688.00000
1224.00000 680.00000
608.00000 660.00000
1024.00000 664.00000
764.00000 752.00000
868.00000 748.00000
836.00000 1740.00000
CURVES=2
POINTS=10
316.00000 1056.00000
294.00000 1178.00000
284.00000 1302.00000
291.00000 1426.00000
316.00000 1548.00000
366.00000 1661.00000
462.00000 1740.00000
576.00000 1785.00000
700.00000 1775.00000
820.00000 1744.00000
POINTS=10
1340.00000 1036.00000
1362.00000 1158.00000
1372.00000 1281.00000
1372.00000 1405.00000
1344.00000 1525.00000
1305.00000 1642.00000
1216.00000 1728.00000
1098.00000 1764.00000
975.00000 1756.00000
852.00000 1740.00000
IMAGE=ENT937_h5d1.tif
ID=244 
SCALE=0.000407
LM=13
268.00000 1089.00000
324.00000 893.00000
1280.00000 1091.00000
1232.00000 909.00000
784.00000 825.00000
776.00000 665.00000
367.00000 742.00000
1180.00000 753.00000
564.00000 723.00000
1000.00000 726.00000
733.00000 806.00000
833.00000 809.00000
780.00000 1798.00000
CURVES=2
POINTS=10
268.00000 1120.00000
250.00000 1240.00000
236.00000 1361.00000
243.00000 1482.00000
263.00000 1602.00000
307.00000 1716.00000
402.00000 1790.00000
516.00000 1831.00000
638.00000 1824.00000
757.00000 1801.00000
POINTS=10
1286.00000 1109.00000
1301.00000 1229.00000
1309.00000 1350.00000
1300.00000 1471.00000
1279.00000 1590.00000
1237.00000 1704.00000
1158.00000 1794.00000
1041.00000 1828.00000
920.00000 1825.00000
800.00000 1808.00000
IMAGE=ENT937_h5d2.tif
ID=245 
SCALE=0.000407
LM=13
314.00000 1083.00000
374.00000 888.00000
1308.00000 1042.00000
1260.00000 870.00000
812.00000 790.00000
815.00000 632.00000
404.00000 742.00000
1220.00000 722.00000
608.00000 714.00000
1008.00000 702.00000
756.00000 762.00000
872.00000 766.00000
835.00000 1752.00000
CURVES=2
POINTS=10
308.00000 1102.00000
296.00000 1222.00000
293.00000 1342.00000
297.00000 1462.00000
315.00000 1581.00000
369.00000 1686.00000
464.00000 1760.00000
579.00000 1794.00000
698.00000 1782.00000
816.00000 1758.00000
POINTS=10
1316.00000 1054.00000
1336.00000 1174.00000
1351.00000 1296.00000
1356.00000 1418.00000
1340.00000 1539.00000
1295.00000 1652.00000
1214.00000 1743.00000
1097.00000 1777.00000
975.00000 1783.00000
856.00000 1754.00000
IMAGE=ENT937_h6d1.tif
ID=246 
SCALE=0.000407
LM=13
272.00000 994.00000
316.00000 802.00000
1268.00000 962.00000
1216.00000 786.00000
772.00000 678.00000
772.00000 534.00000
364.00000 646.00000
1164.00000 626.00000
560.00000 610.00000
968.00000 594.00000
720.00000 662.00000
828.00000 662.00000
788.00000 1662.00000
CURVES=2
POINTS=10
272.00000 1034.00000
257.00000 1152.00000
247.00000 1270.00000
247.00000 1389.00000
275.00000 1504.00000
335.00000 1607.00000
434.00000 1672.00000
549.00000 1702.00000
666.00000 1687.00000
784.00000 1670.00000
POINTS=10
1284.00000 1014.00000
1299.00000 1128.00000
1306.00000 1243.00000
1309.00000 1358.00000
1288.00000 1472.00000
1241.00000 1577.00000
1157.00000 1653.00000
1046.00000 1684.00000
931.00000 1679.00000
816.00000 1670.00000
IMAGE=ENT937_h6d2.tif
ID=247 
SCALE=0.000407
LM=13
492.00000 1386.00000
564.00000 1194.00000
1616.00000 1390.00000
1556.00000 1198.00000
1056.00000 1178.00000
1056.00000 978.00000
632.00000 1026.00000
1484.00000 1026.00000
860.00000 1038.00000
1264.00000 1034.00000
1012.00000 1150.00000
1108.00000 1158.00000
1064.00000 2194.00000
CURVES=2
POINTS=10
488.00000 1410.00000
466.00000 1545.00000
448.00000 1682.00000
451.00000 1819.00000
478.00000 1953.00000
541.00000 2075.00000
650.00000 2158.00000
780.00000 2204.00000
916.00000 2215.00000
1052.00000 2194.00000
POINTS=10
1620.00000 1398.00000
1640.00000 1532.00000
1648.00000 1667.00000
1640.00000 1803.00000
1620.00000 1937.00000
1562.00000 2059.00000
1466.00000 2151.00000
1342.00000 2206.00000
1208.00000 2222.00000
1076.00000 2194.00000
IMAGE=ENT942_h1d1.tif
ID=248 
SCALE=0.000407
LM=13
332.00000 1161.00000
400.00000 973.00000
1456.00000 1181.00000
1392.00000 981.00000
900.00000 949.00000
896.00000 749.00000
468.00000 793.00000
1328.00000 801.00000
704.00000 805.00000
1116.00000 805.00000
860.00000 921.00000
944.00000 925.00000
888.00000 1969.00000
CURVES=2
POINTS=10
324.00000 1177.00000
305.00000 1311.00000
295.00000 1446.00000
295.00000 1581.00000
321.00000 1714.00000
373.00000 1839.00000
474.00000 1929.00000
598.00000 1980.00000
733.00000 1992.00000
868.00000 1981.00000
POINTS=10
1464.00000 1201.00000
1490.00000 1331.00000
1496.00000 1464.00000
1487.00000 1597.00000
1455.00000 1726.00000
1396.00000 1845.00000
1296.00000 1932.00000
1172.00000 1977.00000
1040.00000 1989.00000
908.00000 1973.00000
IMAGE=ENT942_h1d2.tif
ID=249 
SCALE=0.000407
LM=13
272.00000 1216.00000
324.00000 1040.00000
1188.00000 1220.00000
1136.00000 1048.00000
740.00000 1016.00000
740.00000 852.00000
364.00000 900.00000
1088.00000 912.00000
556.00000 908.00000
912.00000 900.00000
684.00000 1000.00000
788.00000 1008.00000
748.00000 1912.00000
CURVES=2
POINTS=10
264.00000 1232.00000
255.00000 1349.00000
252.00000 1466.00000
248.00000 1583.00000
272.00000 1697.00000
317.00000 1805.00000
402.00000 1886.00000
506.00000 1939.00000
623.00000 1941.00000
736.00000 1912.00000
POINTS=10
1200.00000 1236.00000
1217.00000 1348.00000
1226.00000 1461.00000
1222.00000 1574.00000
1200.00000 1685.00000
1157.00000 1789.00000
1089.00000 1879.00000
988.00000 1930.00000
875.00000 1936.00000
764.00000 1912.00000
IMAGE=ENT942_h2d1.tif
ID=250 
SCALE=0.000407
LM=13
240.00000 1069.00000
288.00000 881.00000
1152.00000 1065.00000
1092.00000 877.00000
704.00000 857.00000
696.00000 709.00000
332.00000 753.00000
1052.00000 761.00000
516.00000 761.00000
868.00000 753.00000
660.00000 841.00000
752.00000 845.00000
716.00000 1757.00000
CURVES=2
POINTS=10
228.00000 1081.00000
216.00000 1199.00000
208.00000 1318.00000
206.00000 1437.00000
232.00000 1553.00000
288.00000 1658.00000
372.00000 1742.00000
478.00000 1797.00000
597.00000 1790.00000
712.00000 1761.00000
POINTS=10
1160.00000 1069.00000
1178.00000 1182.00000
1191.00000 1296.00000
1186.00000 1410.00000
1165.00000 1522.00000
1133.00000 1632.00000
1059.00000 1719.00000
957.00000 1770.00000
843.00000 1784.00000
732.00000 1757.00000
IMAGE=ENT942_h2d2.tif
ID=251 
SCALE=0.000407
LM=13
359.00000 947.00000
414.00000 771.00000
1280.00000 943.00000
1221.00000 771.00000
814.00000 723.00000
811.00000 567.00000
459.00000 640.00000
1176.00000 626.00000
632.00000 623.00000
987.00000 626.00000
752.00000 692.00000
866.00000 695.00000
832.00000 1636.00000
CURVES=2
POINTS=10
359.00000 957.00000
343.00000 1074.00000
334.00000 1191.00000
334.00000 1308.00000
355.00000 1424.00000
395.00000 1535.00000
473.00000 1622.00000
582.00000 1666.00000
699.00000 1672.00000
811.00000 1636.00000
POINTS=10
1280.00000 954.00000
1301.00000 1067.00000
1316.00000 1181.00000
1312.00000 1296.00000
1295.00000 1410.00000
1261.00000 1520.00000
1187.00000 1606.00000
1084.00000 1656.00000
969.00000 1662.00000
856.00000 1643.00000
IMAGE=ENT942_h3d1.tif
ID=252 
SCALE=0.000407
LM=13
383.00000 969.00000
442.00000 800.00000
1305.00000 987.00000
1252.00000 807.00000
849.00000 756.00000
849.00000 604.00000
483.00000 666.00000
1218.00000 673.00000
663.00000 659.00000
1021.00000 666.00000
792.00000 739.00000
911.00000 741.00000
849.00000 1673.00000
CURVES=2
POINTS=10
383.00000 987.00000
364.00000 1105.00000
356.00000 1224.00000
359.00000 1344.00000
376.00000 1462.00000
411.00000 1576.00000
493.00000 1663.00000
606.00000 1701.00000
725.00000 1699.00000
842.00000 1676.00000
POINTS=10
1307.00000 997.00000
1326.00000 1111.00000
1337.00000 1226.00000
1335.00000 1342.00000
1318.00000 1456.00000
1273.00000 1562.00000
1201.00000 1652.00000
1095.00000 1698.00000
979.00000 1703.00000
866.00000 1680.00000
IMAGE=ENT942_h3d2.tif
ID=253 
SCALE=0.000407
LM=13
314.00000 926.00000
363.00000 754.00000
1238.00000 930.00000
1190.00000 757.00000
774.00000 723.00000
790.00000 571.00000
403.00000 629.00000
1149.00000 630.00000
597.00000 612.00000
968.00000 612.00000
718.00000 706.00000
832.00000 709.00000
783.00000 1595.00000
CURVES=2
POINTS=10
310.00000 959.00000
300.00000 1072.00000
301.00000 1185.00000
303.00000 1298.00000
319.00000 1410.00000
363.00000 1514.00000
444.00000 1593.00000
553.00000 1622.00000
666.00000 1625.00000
776.00000 1598.00000
POINTS=10
1245.00000 940.00000
1263.00000 1052.00000
1264.00000 1165.00000
1258.00000 1278.00000
1236.00000 1390.00000
1196.00000 1496.00000
1123.00000 1581.00000
1018.00000 1623.00000
905.00000 1622.00000
794.00000 1599.00000
IMAGE=ENT942_h4d1.tif
ID=254 
SCALE=0.000407
LM=13
383.00000 1050.00000
432.00000 871.00000
1314.00000 1053.00000
1263.00000 881.00000
849.00000 853.00000
859.00000 688.00000
476.00000 740.00000
1228.00000 747.00000
669.00000 726.00000
1049.00000 736.00000
797.00000 826.00000
904.00000 829.00000
866.00000 1715.00000
CURVES=2
POINTS=10
390.00000 1084.00000
376.00000 1196.00000
376.00000 1309.00000
381.00000 1422.00000
398.00000 1533.00000
444.00000 1636.00000
526.00000 1714.00000
633.00000 1747.00000
745.00000 1745.00000
856.00000 1722.00000
POINTS=10
1321.00000 1060.00000
1337.00000 1171.00000
1342.00000 1284.00000
1338.00000 1396.00000
1319.00000 1507.00000
1277.00000 1611.00000
1206.00000 1698.00000
1103.00000 1742.00000
991.00000 1751.00000
882.00000 1725.00000
IMAGE=ENT942_h4d2.tif
ID=255 
SCALE=0.000407
LM=13
364.00000 1177.00000
416.00000 941.00000
1420.00000 1137.00000
1356.00000 925.00000
880.00000 873.00000
868.00000 705.00000
452.00000 821.00000
1304.00000 781.00000
648.00000 789.00000
1108.00000 761.00000
828.00000 857.00000
940.00000 861.00000
912.00000 1921.00000
CURVES=2
POINTS=10
360.00000 1189.00000
349.00000 1318.00000
340.00000 1447.00000
348.00000 1575.00000
372.00000 1702.00000
434.00000 1815.00000
521.00000 1909.00000
641.00000 1957.00000
769.00000 1964.00000
892.00000 1925.00000
POINTS=10
1428.00000 1157.00000
1458.00000 1289.00000
1473.00000 1423.00000
1478.00000 1557.00000
1461.00000 1691.00000
1404.00000 1813.00000
1308.00000 1908.00000
1181.00000 1953.00000
1047.00000 1962.00000
920.00000 1917.00000
IMAGE=ENT942_h5d1.tif
ID=256 
SCALE=0.000407
LM=13
352.00000 1054.00000
408.00000 834.00000
1412.00000 1010.00000
1340.00000 798.00000
872.00000 762.00000
860.00000 582.00000
440.00000 698.00000
1300.00000 662.00000
644.00000 666.00000
1096.00000 646.00000
824.00000 738.00000
932.00000 742.00000
912.00000 1806.00000
CURVES=2
POINTS=10
348.00000 1062.00000
335.00000 1192.00000
331.00000 1323.00000
342.00000 1453.00000
368.00000 1582.00000
420.00000 1701.00000
513.00000 1791.00000
634.00000 1837.00000
764.00000 1839.00000
892.00000 1810.00000
POINTS=10
1420.00000 1022.00000
1449.00000 1154.00000
1465.00000 1288.00000
1468.00000 1422.00000
1458.00000 1557.00000
1403.00000 1680.00000
1312.00000 1779.00000
1189.00000 1836.00000
1055.00000 1843.00000
924.00000 1810.00000
IMAGE=ENT942_h5d2.tif
ID=257 
SCALE=0.000407
LM=13
280.00000 1051.00000
332.00000 841.00000
1256.00000 1077.00000
1204.00000 858.00000
772.00000 817.00000
780.00000 641.00000
396.00000 696.00000
1156.00000 709.00000
568.00000 693.00000
988.00000 703.00000
720.00000 791.00000
830.00000 800.00000
776.00000 1767.00000
CURVES=2
POINTS=10
280.00000 1059.00000
267.00000 1182.00000
252.00000 1304.00000
243.00000 1427.00000
250.00000 1550.00000
303.00000 1662.00000
395.00000 1744.00000
512.00000 1783.00000
635.00000 1791.00000
756.00000 1767.00000
POINTS=10
1260.00000 1083.00000
1282.00000 1201.00000
1295.00000 1319.00000
1297.00000 1439.00000
1280.00000 1557.00000
1235.00000 1668.00000
1143.00000 1745.00000
1030.00000 1781.00000
910.00000 1788.00000
792.00000 1771.00000
IMAGE=HYM1732_h1d1.tif
ID=258 
SCALE=0.000407
LM=13
312.00000 1003.00000
368.00000 787.00000
1288.00000 1047.00000
1240.00000 819.00000
804.00000 775.00000
804.00000 607.00000
412.00000 647.00000
1204.00000 671.00000
616.00000 655.00000
996.00000 655.00000
760.00000 751.00000
864.00000 755.00000
800.00000 1723.00000
CURVES=2
POINTS=10
308.00000 1015.00000
297.00000 1138.00000
287.00000 1261.00000
273.00000 1384.00000
278.00000 1507.00000
321.00000 1621.00000
417.00000 1699.00000
534.00000 1737.00000
657.00000 1743.00000
780.00000 1731.00000
POINTS=10
1292.00000 1055.00000
1311.00000 1171.00000
1322.00000 1289.00000
1330.00000 1406.00000
1311.00000 1523.00000
1256.00000 1627.00000
1171.00000 1707.00000
1057.00000 1738.00000
940.00000 1751.00000
824.00000 1731.00000
IMAGE=HYM1732_h1d2.tif
ID=259 
SCALE=0.000407
LM=13
456.00000 1239.00000
508.00000 1035.00000
1416.00000 1211.00000
1356.00000 1011.00000
940.00000 959.00000
940.00000 795.00000
544.00000 887.00000
1320.00000 867.00000
744.00000 859.00000
1136.00000 851.00000
884.00000 931.00000
1004.00000 935.00000
972.00000 1911.00000
CURVES=2
POINTS=10
464.00000 1267.00000
446.00000 1387.00000
435.00000 1508.00000
435.00000 1629.00000
458.00000 1748.00000
507.00000 1858.00000
601.00000 1932.00000
720.00000 1955.00000
841.00000 1953.00000
960.00000 1931.00000
POINTS=10
1424.00000 1235.00000
1448.00000 1351.00000
1466.00000 1469.00000
1471.00000 1588.00000
1462.00000 1706.00000
1426.00000 1820.00000
1341.00000 1903.00000
1230.00000 1942.00000
1112.00000 1950.00000
996.00000 1923.00000
IMAGE=HYM1732_h2d1.tif
ID=260 
SCALE=0.000407
LM=13
396.00000 1099.00000
444.00000 891.00000
1356.00000 1075.00000
1300.00000 863.00000
880.00000 811.00000
876.00000 655.00000
488.00000 739.00000
1256.00000 719.00000
680.00000 715.00000
1068.00000 699.00000
820.00000 787.00000
940.00000 787.00000
900.00000 1779.00000
CURVES=2
POINTS=10
392.00000 1123.00000
375.00000 1242.00000
363.00000 1362.00000
367.00000 1483.00000
383.00000 1602.00000
438.00000 1710.00000
532.00000 1784.00000
648.00000 1815.00000
769.00000 1818.00000
884.00000 1783.00000
POINTS=10
1360.00000 1087.00000
1385.00000 1205.00000
1407.00000 1324.00000
1408.00000 1445.00000
1402.00000 1565.00000
1359.00000 1678.00000
1269.00000 1757.00000
1157.00000 1797.00000
1036.00000 1799.00000
916.00000 1787.00000
IMAGE=HYM1732_h2d2.tif
ID=261 
SCALE=0.000407
LM=13
212.00000 1084.00000
260.00000 864.00000
1160.00000 1064.00000
1112.00000 856.00000
700.00000 848.00000
696.00000 684.00000
296.00000 728.00000
1064.00000 708.00000
508.00000 736.00000
884.00000 728.00000
648.00000 828.00000
756.00000 832.00000
704.00000 1780.00000
CURVES=2
POINTS=10
204.00000 1096.00000
184.00000 1216.00000
178.00000 1338.00000
173.00000 1460.00000
187.00000 1580.00000
240.00000 1690.00000
336.00000 1761.00000
451.00000 1799.00000
571.00000 1803.00000
692.00000 1788.00000
POINTS=10
1172.00000 1088.00000
1194.00000 1204.00000
1209.00000 1321.00000
1208.00000 1439.00000
1193.00000 1556.00000
1149.00000 1666.00000
1071.00000 1752.00000
959.00000 1788.00000
842.00000 1798.00000
724.00000 1788.00000
IMAGE=HYM1732_h3d1.tif
ID=262 
SCALE=0.000407
LM=13
228.00000 1170.00000
272.00000 958.00000
1176.00000 1162.00000
1124.00000 962.00000
728.00000 942.00000
728.00000 770.00000
324.00000 810.00000
1092.00000 806.00000
520.00000 822.00000
908.00000 814.00000
672.00000 930.00000
780.00000 930.00000
708.00000 1878.00000
CURVES=2
POINTS=10
224.00000 1190.00000
201.00000 1307.00000
191.00000 1427.00000
186.00000 1546.00000
197.00000 1665.00000
239.00000 1774.00000
329.00000 1853.00000
443.00000 1887.00000
562.00000 1900.00000
680.00000 1878.00000
POINTS=10
1184.00000 1182.00000
1204.00000 1297.00000
1215.00000 1413.00000
1213.00000 1530.00000
1197.00000 1645.00000
1157.00000 1754.00000
1076.00000 1838.00000
973.00000 1890.00000
856.00000 1897.00000
740.00000 1886.00000
IMAGE=HYM1732_h3d2.tif
ID=263 
SCALE=0.000407
LM=13
724.00000 1309.00000
776.00000 1089.00000
1700.00000 1301.00000
1636.00000 1097.00000
1232.00000 1061.00000
1228.00000 897.00000
824.00000 945.00000
1600.00000 961.00000
1032.00000 945.00000
1416.00000 941.00000
1176.00000 1037.00000
1288.00000 1041.00000
1216.00000 1977.00000
CURVES=2
POINTS=10
716.00000 1329.00000
697.00000 1445.00000
688.00000 1562.00000
688.00000 1680.00000
709.00000 1796.00000
756.00000 1903.00000
848.00000 1973.00000
959.00000 2009.00000
1076.00000 2003.00000
1192.00000 1981.00000
POINTS=10
1704.00000 1313.00000
1718.00000 1429.00000
1723.00000 1546.00000
1719.00000 1663.00000
1703.00000 1779.00000
1660.00000 1887.00000
1575.00000 1967.00000
1462.00000 1999.00000
1346.00000 2001.00000
1232.00000 1973.00000
IMAGE=HYM1732_h4d1.tif
ID=264 
SCALE=0.000407
LM=13
456.00000 955.00000
513.00000 774.00000
1418.00000 946.00000
1358.00000 756.00000
960.00000 729.00000
953.00000 566.00000
549.00000 633.00000
1317.00000 632.00000
748.00000 625.00000
1140.00000 613.00000
908.00000 713.00000
1014.00000 710.00000
960.00000 1645.00000
CURVES=2
POINTS=10
448.00000 984.00000
433.00000 1105.00000
424.00000 1227.00000
419.00000 1349.00000
434.00000 1471.00000
486.00000 1581.00000
584.00000 1654.00000
702.00000 1683.00000
824.00000 1681.00000
944.00000 1657.00000
POINTS=10
1429.00000 966.00000
1448.00000 1083.00000
1457.00000 1201.00000
1457.00000 1319.00000
1445.00000 1436.00000
1402.00000 1547.00000
1321.00000 1633.00000
1209.00000 1671.00000
1092.00000 1681.00000
976.00000 1657.00000
IMAGE=HYM1732_h4d2.tif
ID=265 
SCALE=0.000407
LM=13
388.00000 1095.00000
440.00000 895.00000
1352.00000 1103.00000
1304.00000 911.00000
872.00000 827.00000
872.00000 671.00000
484.00000 739.00000
1260.00000 751.00000
688.00000 731.00000
1060.00000 739.00000
820.00000 811.00000
928.00000 815.00000
860.00000 1771.00000
CURVES=2
POINTS=10
380.00000 1119.00000
370.00000 1235.00000
356.00000 1350.00000
352.00000 1466.00000
365.00000 1581.00000
411.00000 1688.00000
495.00000 1766.00000
607.00000 1797.00000
723.00000 1807.00000
836.00000 1783.00000
POINTS=10
1360.00000 1119.00000
1372.00000 1237.00000
1379.00000 1355.00000
1376.00000 1473.00000
1364.00000 1591.00000
1313.00000 1698.00000
1228.00000 1779.00000
1113.00000 1807.00000
995.00000 1801.00000
880.00000 1775.00000
IMAGE=HYM1732_h5d1.tif
ID=266 
SCALE=0.000407
LM=13
420.00000 1201.00000
480.00000 985.00000
1388.00000 1185.00000
1336.00000 981.00000
908.00000 917.00000
912.00000 757.00000
524.00000 833.00000
1296.00000 825.00000
716.00000 825.00000
1100.00000 821.00000
856.00000 905.00000
960.00000 913.00000
916.00000 1869.00000
CURVES=2
POINTS=10
420.00000 1221.00000
403.00000 1337.00000
389.00000 1454.00000
386.00000 1571.00000
407.00000 1687.00000
461.00000 1791.00000
557.00000 1857.00000
670.00000 1886.00000
787.00000 1891.00000
904.00000 1877.00000
POINTS=10
1396.00000 1201.00000
1414.00000 1316.00000
1425.00000 1432.00000
1423.00000 1549.00000
1415.00000 1665.00000
1363.00000 1768.00000
1278.00000 1848.00000
1168.00000 1886.00000
1052.00000 1892.00000
936.00000 1877.00000
IMAGE=HYM1732_h5d2.tif
ID=267 
SCALE=0.000407
LM=13
316.00000 1059.00000
392.00000 831.00000
1508.00000 1079.00000
1444.00000 843.00000
900.00000 771.00000
916.00000 591.00000
464.00000 675.00000
1384.00000 683.00000
692.00000 647.00000
1152.00000 671.00000
848.00000 747.00000
952.00000 755.00000
900.00000 1883.00000
CURVES=2
POINTS=10
312.00000 1087.00000
286.00000 1230.00000
268.00000 1373.00000
268.00000 1518.00000
289.00000 1662.00000
352.00000 1792.00000
462.00000 1885.00000
602.00000 1922.00000
746.00000 1922.00000
888.00000 1891.00000
POINTS=10
1504.00000 1091.00000
1536.00000 1232.00000
1550.00000 1376.00000
1548.00000 1521.00000
1519.00000 1663.00000
1463.00000 1796.00000
1351.00000 1886.00000
1211.00000 1922.00000
1066.00000 1919.00000
924.00000 1891.00000
IMAGE=HYM1792_h1d1.tif
ID=268 
SCALE=0.000407
LM=13
300.00000 1146.00000
368.00000 910.00000
1484.00000 1158.00000
1412.00000 922.00000
880.00000 858.00000
888.00000 666.00000
440.00000 758.00000
1356.00000 766.00000
656.00000 738.00000
1132.00000 742.00000
820.00000 834.00000
932.00000 838.00000
892.00000 1978.00000
CURVES=2
POINTS=10
296.00000 1170.00000
263.00000 1312.00000
245.00000 1457.00000
248.00000 1603.00000
275.00000 1747.00000
328.00000 1883.00000
442.00000 1973.00000
583.00000 2012.00000
728.00000 2005.00000
872.00000 1978.00000
POINTS=10
1492.00000 1174.00000
1504.00000 1316.00000
1520.00000 1458.00000
1521.00000 1600.00000
1502.00000 1742.00000
1448.00000 1873.00000
1342.00000 1965.00000
1207.00000 2009.00000
1064.00000 2003.00000
924.00000 1978.00000
IMAGE=HYM1792_h1d2.tif
ID=269 
SCALE=0.000407
LM=13
288.00000 989.00000
348.00000 781.00000
1396.00000 1013.00000
1332.00000 793.00000
836.00000 705.00000
832.00000 533.00000
404.00000 637.00000
1280.00000 641.00000
612.00000 605.00000
1064.00000 621.00000
780.00000 697.00000
892.00000 693.00000
848.00000 1761.00000
CURVES=2
POINTS=10
288.00000 997.00000
268.00000 1136.00000
257.00000 1275.00000
256.00000 1415.00000
263.00000 1555.00000
306.00000 1687.00000
417.00000 1772.00000
550.00000 1811.00000
690.00000 1807.00000
824.00000 1769.00000
POINTS=10
1396.00000 1045.00000
1415.00000 1176.00000
1424.00000 1309.00000
1421.00000 1441.00000
1410.00000 1573.00000
1363.00000 1698.00000
1261.00000 1781.00000
1133.00000 1812.00000
1000.00000 1811.00000
872.00000 1777.00000
IMAGE=HYM1792_h2d1.tif
ID=270 
SCALE=0.000407
LM=13
240.00000 943.00000
292.00000 739.00000
1339.00000 965.00000
1280.00000 757.00000
788.00000 671.00000
785.00000 493.00000
352.00000 583.00000
1232.00000 599.00000
560.00000 563.00000
1012.00000 571.00000
732.00000 647.00000
844.00000 643.00000
772.00000 1715.00000
CURVES=2
POINTS=10
232.00000 963.00000
214.00000 1099.00000
201.00000 1236.00000
196.00000 1373.00000
203.00000 1510.00000
249.00000 1639.00000
351.00000 1731.00000
485.00000 1762.00000
622.00000 1754.00000
756.00000 1723.00000
POINTS=10
1344.00000 983.00000
1365.00000 1119.00000
1375.00000 1256.00000
1374.00000 1393.00000
1355.00000 1530.00000
1297.00000 1654.00000
1190.00000 1740.00000
1057.00000 1772.00000
920.00000 1763.00000
788.00000 1723.00000
IMAGE=HYM1792_h2d2.tif
ID=271 
SCALE=0.000407
LM=13
304.00000 1095.00000
372.00000 887.00000
1424.00000 1095.00000
1358.00000 898.00000
868.00000 831.00000
872.00000 667.00000
436.00000 743.00000
1292.00000 747.00000
652.00000 731.00000
1096.00000 731.00000
812.00000 819.00000
932.00000 823.00000
868.00000 1885.00000
CURVES=2
POINTS=10
294.00000 1111.00000
276.00000 1246.00000
266.00000 1381.00000
273.00000 1517.00000
299.00000 1649.00000
359.00000 1770.00000
456.00000 1864.00000
585.00000 1903.00000
720.00000 1904.00000
855.00000 1889.00000
POINTS=10
1430.00000 1113.00000
1452.00000 1247.00000
1465.00000 1383.00000
1461.00000 1519.00000
1429.00000 1651.00000
1377.00000 1777.00000
1275.00000 1866.00000
1146.00000 1905.00000
1010.00000 1904.00000
875.00000 1889.00000
IMAGE=HYM1792_h3d1.tif
ID=272 
SCALE=0.000407
LM=13
248.00000 1023.00000
312.00000 831.00000
1368.00000 1023.00000
1308.00000 827.00000
824.00000 759.00000
816.00000 583.00000
380.00000 667.00000
1244.00000 667.00000
608.00000 655.00000
1032.00000 647.00000
760.00000 743.00000
884.00000 743.00000
820.00000 1807.00000
CURVES=2
POINTS=10
240.00000 1039.00000
228.00000 1176.00000
214.00000 1313.00000
219.00000 1451.00000
242.00000 1586.00000
298.00000 1712.00000
397.00000 1807.00000
530.00000 1839.00000
668.00000 1831.00000
804.00000 1811.00000
POINTS=10
1372.00000 1031.00000
1396.00000 1165.00000
1415.00000 1299.00000
1410.00000 1435.00000
1392.00000 1569.00000
1335.00000 1692.00000
1242.00000 1791.00000
1114.00000 1829.00000
978.00000 1838.00000
844.00000 1819.00000
IMAGE=HYM1792_h3d2.tif
ID=273 
SCALE=0.000407
LM=13
228.00000 978.00000
304.00000 774.00000
1352.00000 970.00000
1280.00000 762.00000
796.00000 714.00000
796.00000 522.00000
352.00000 606.00000
1224.00000 602.00000
580.00000 602.00000
1016.00000 598.00000
744.00000 702.00000
860.00000 702.00000
800.00000 1770.00000
CURVES=2
POINTS=10
220.00000 990.00000
211.00000 1128.00000
200.00000 1266.00000
198.00000 1405.00000
218.00000 1542.00000
275.00000 1666.00000
380.00000 1757.00000
514.00000 1788.00000
652.00000 1794.00000
788.00000 1766.00000
POINTS=10
1352.00000 990.00000
1375.00000 1124.00000
1390.00000 1258.00000
1397.00000 1393.00000
1371.00000 1526.00000
1313.00000 1649.00000
1215.00000 1743.00000
1088.00000 1791.00000
953.00000 1799.00000
820.00000 1774.00000
IMAGE=HYM1792_h4d1.tif
ID=274 
SCALE=0.000407
LM=13
320.00000 1047.00000
376.00000 835.00000
1440.00000 1047.00000
1376.00000 827.00000
880.00000 771.00000
876.00000 595.00000
440.00000 675.00000
1304.00000 663.00000
652.00000 663.00000
1100.00000 655.00000
820.00000 759.00000
940.00000 759.00000
876.00000 1831.00000
CURVES=2
POINTS=10
312.00000 1059.00000
301.00000 1193.00000
285.00000 1326.00000
281.00000 1460.00000
299.00000 1593.00000
354.00000 1716.00000
462.00000 1796.00000
589.00000 1840.00000
722.00000 1854.00000
856.00000 1843.00000
POINTS=10
1444.00000 1067.00000
1467.00000 1201.00000
1478.00000 1336.00000
1481.00000 1472.00000
1451.00000 1605.00000
1394.00000 1728.00000
1294.00000 1820.00000
1163.00000 1857.00000
1027.00000 1852.00000
892.00000 1839.00000
IMAGE=HYM1792_h4d2.tif
ID=275 
SCALE=0.000407
LM=13
240.00000 943.00000
308.00000 751.00000
1392.00000 975.00000
1332.00000 775.00000
820.00000 703.00000
824.00000 515.00000
380.00000 583.00000
1272.00000 619.00000
616.00000 591.00000
1040.00000 595.00000
768.00000 683.00000
868.00000 687.00000
816.00000 1795.00000
CURVES=2
POINTS=10
244.00000 975.00000
207.00000 1115.00000
188.00000 1258.00000
194.00000 1402.00000
220.00000 1544.00000
278.00000 1676.00000
380.00000 1775.00000
518.00000 1816.00000
662.00000 1821.00000
804.00000 1795.00000
POINTS=10
1404.00000 987.00000
1426.00000 1126.00000
1432.00000 1267.00000
1424.00000 1408.00000
1401.00000 1547.00000
1350.00000 1679.00000
1247.00000 1773.00000
1115.00000 1822.00000
975.00000 1820.00000
836.00000 1795.00000
IMAGE=HYM1792_h5d1.tif
ID=276 
SCALE=0.000407
LM=13
292.00000 987.00000
356.00000 787.00000
1448.00000 1011.00000
1372.00000 807.00000
864.00000 743.00000
868.00000 551.00000
424.00000 631.00000
1312.00000 643.00000
652.00000 623.00000
1100.00000 623.00000
800.00000 711.00000
920.00000 711.00000
864.00000 1827.00000
CURVES=2
POINTS=10
288.00000 1011.00000
262.00000 1152.00000
249.00000 1295.00000
250.00000 1438.00000
275.00000 1579.00000
325.00000 1714.00000
429.00000 1811.00000
566.00000 1850.00000
710.00000 1847.00000
852.00000 1831.00000
POINTS=10
1452.00000 1023.00000
1470.00000 1161.00000
1482.00000 1301.00000
1485.00000 1440.00000
1457.00000 1577.00000
1398.00000 1703.00000
1302.00000 1805.00000
1170.00000 1847.00000
1030.00000 1852.00000
892.00000 1831.00000
IMAGE=HYM1792_h5d2.tif
ID=277 
SCALE=0.000407
LM=13
235.00000 877.00000
290.00000 673.00000
1169.00000 863.00000
1118.00000 673.00000
704.00000 587.00000
704.00000 463.00000
356.00000 508.00000
1052.00000 508.00000
525.00000 498.00000
876.00000 508.00000
656.00000 566.00000
752.00000 566.00000
697.00000 1484.00000
CURVES=2
POINTS=10
228.00000 884.00000
224.00000 989.00000
221.00000 1094.00000
229.00000 1199.00000
247.00000 1303.00000
291.00000 1399.00000
375.00000 1459.00000
474.00000 1497.00000
579.00000 1504.00000
683.00000 1491.00000
POINTS=10
1173.00000 880.00000
1183.00000 986.00000
1183.00000 1093.00000
1179.00000 1200.00000
1155.00000 1304.00000
1105.00000 1396.00000
1021.00000 1461.00000
920.00000 1493.00000
813.00000 1501.00000
707.00000 1491.00000
IMAGE=HYM287_h1d1.tif
ID=278 
SCALE=0.000407
LM=13
328.00000 1096.00000
383.00000 885.00000
1259.00000 1096.00000
1204.00000 889.00000
797.00000 816.00000
797.00000 689.00000
445.00000 727.00000
1143.00000 740.00000
628.00000 727.00000
952.00000 733.00000
745.00000 785.00000
845.00000 785.00000
790.00000 1709.00000
CURVES=2
POINTS=10
325.00000 1106.00000
319.00000 1212.00000
312.00000 1317.00000
317.00000 1423.00000
332.00000 1528.00000
379.00000 1623.00000
463.00000 1686.00000
563.00000 1718.00000
669.00000 1726.00000
774.00000 1715.00000
POINTS=10
1263.00000 1113.00000
1270.00000 1217.00000
1272.00000 1321.00000
1261.00000 1425.00000
1243.00000 1528.00000
1197.00000 1619.00000
1118.00000 1687.00000
1019.00000 1717.00000
915.00000 1727.00000
811.00000 1720.00000
IMAGE=HYM287_h1d2.tif
ID=279 
SCALE=0.000407
LM=13
256.00000 940.00000
311.00000 740.00000
1169.00000 936.00000
1121.00000 747.00000
728.00000 674.00000
728.00000 550.00000
367.00000 586.00000
1073.00000 591.00000
542.00000 595.00000
890.00000 591.00000
680.00000 653.00000
776.00000 653.00000
714.00000 1547.00000
CURVES=2
POINTS=10
249.00000 950.00000
235.00000 1055.00000
233.00000 1161.00000
245.00000 1266.00000
264.00000 1370.00000
316.00000 1463.00000
399.00000 1525.00000
500.00000 1558.00000
606.00000 1561.00000
711.00000 1550.00000
POINTS=10
1180.00000 953.00000
1192.00000 1055.00000
1194.00000 1159.00000
1185.00000 1261.00000
1166.00000 1363.00000
1116.00000 1453.00000
1037.00000 1517.00000
940.00000 1554.00000
838.00000 1559.00000
735.00000 1550.00000
IMAGE=HYM287_h2d1.tif
ID=280 
SCALE=0.000407
LM=13
259.00000 988.00000
307.00000 798.00000
1181.00000 995.00000
1138.00000 798.00000
728.00000 712.00000
728.00000 591.00000
376.00000 629.00000
1076.00000 633.00000
556.00000 643.00000
894.00000 643.00000
676.00000 698.00000
780.00000 698.00000
718.00000 1591.00000
CURVES=2
POINTS=10
256.00000 1005.00000
247.00000 1107.00000
242.00000 1209.00000
248.00000 1311.00000
268.00000 1411.00000
317.00000 1500.00000
397.00000 1563.00000
494.00000 1597.00000
595.00000 1607.00000
697.00000 1599.00000
POINTS=10
1192.00000 1013.00000
1201.00000 1116.00000
1203.00000 1218.00000
1193.00000 1321.00000
1164.00000 1420.00000
1112.00000 1509.00000
1034.00000 1575.00000
936.00000 1606.00000
833.00000 1609.00000
730.00000 1602.00000
IMAGE=HYM287_h2d2.tif
ID=281 
SCALE=0.000407
LM=13
241.00000 979.00000
294.00000 782.00000
1183.00000 999.00000
1118.00000 795.00000
715.00000 672.00000
711.00000 553.00000
366.00000 619.00000
1056.00000 634.00000
545.00000 606.00000
873.00000 613.00000
666.00000 661.00000
766.00000 661.00000
707.00000 1585.00000
CURVES=2
POINTS=10
232.00000 992.00000
224.00000 1096.00000
217.00000 1200.00000
221.00000 1304.00000
246.00000 1405.00000
295.00000 1497.00000
382.00000 1554.00000
482.00000 1586.00000
586.00000 1589.00000
690.00000 1588.00000
POINTS=10
1183.00000 1016.00000
1191.00000 1119.00000
1193.00000 1221.00000
1181.00000 1323.00000
1151.00000 1422.00000
1104.00000 1513.00000
1019.00000 1571.00000
919.00000 1594.00000
816.00000 1597.00000
714.00000 1585.00000
IMAGE=HYM287_h3d1.tif
ID=282 
SCALE=0.000407
LM=13
252.00000 956.00000
311.00000 763.00000
1204.00000 980.00000
1138.00000 776.00000
732.00000 645.00000
732.00000 528.00000
383.00000 583.00000
1066.00000 604.00000
569.00000 587.00000
894.00000 594.00000
690.00000 628.00000
773.00000 635.00000
714.00000 1556.00000
CURVES=2
POINTS=10
242.00000 976.00000
231.00000 1080.00000
225.00000 1183.00000
236.00000 1287.00000
260.00000 1388.00000
317.00000 1475.00000
404.00000 1532.00000
501.00000 1570.00000
604.00000 1577.00000
707.00000 1559.00000
POINTS=10
1194.00000 994.00000
1206.00000 1096.00000
1202.00000 1198.00000
1190.00000 1300.00000
1163.00000 1399.00000
1111.00000 1487.00000
1028.00000 1545.00000
929.00000 1570.00000
827.00000 1573.00000
725.00000 1563.00000
IMAGE=HYM287_h3d2.tif
ID=283 
SCALE=0.000407
LM=13
335.00000 994.00000
373.00000 815.00000
1245.00000 1015.00000
1197.00000 835.00000
797.00000 711.00000
797.00000 594.00000
442.00000 652.00000
1138.00000 659.00000
618.00000 656.00000
969.00000 652.00000
749.00000 690.00000
845.00000 701.00000
787.00000 1608.00000
CURVES=2
POINTS=10
328.00000 1025.00000
321.00000 1129.00000
317.00000 1233.00000
315.00000 1337.00000
334.00000 1439.00000
386.00000 1529.00000
471.00000 1590.00000
569.00000 1624.00000
673.00000 1625.00000
776.00000 1611.00000
POINTS=10
1249.00000 1025.00000
1257.00000 1128.00000
1259.00000 1231.00000
1254.00000 1334.00000
1237.00000 1436.00000
1196.00000 1530.00000
1110.00000 1586.00000
1013.00000 1621.00000
910.00000 1619.00000
807.00000 1611.00000
IMAGE=HYM287_h4d1.tif
ID=284 
SCALE=0.000407
LM=13
338.00000 927.00000
394.00000 744.00000
1256.00000 958.00000
1218.00000 771.00000
811.00000 641.00000
814.00000 523.00000
466.00000 575.00000
1145.00000 582.00000
630.00000 582.00000
987.00000 579.00000
769.00000 623.00000
864.00000 625.00000
797.00000 1534.00000
CURVES=2
POINTS=10
335.00000 961.00000
324.00000 1065.00000
314.00000 1168.00000
318.00000 1272.00000
340.00000 1374.00000
395.00000 1462.00000
482.00000 1520.00000
582.00000 1548.00000
686.00000 1549.00000
790.00000 1544.00000
POINTS=10
1259.00000 972.00000
1271.00000 1073.00000
1270.00000 1175.00000
1267.00000 1276.00000
1247.00000 1375.00000
1202.00000 1467.00000
1119.00000 1523.00000
1020.00000 1544.00000
919.00000 1557.00000
818.00000 1544.00000
IMAGE=HYM287_h4d2.tif
ID=285 
SCALE=0.000407
LM=13
249.00000 880.00000
304.00000 694.00000
1138.00000 887.00000
1094.00000 711.00000
704.00000 615.00000
709.00000 491.00000
373.00000 525.00000
1033.00000 545.00000
536.00000 543.00000
873.00000 549.00000
667.00000 601.00000
744.00000 604.00000
687.00000 1480.00000
CURVES=2
POINTS=10
245.00000 894.00000
230.00000 995.00000
225.00000 1097.00000
231.00000 1199.00000
248.00000 1300.00000
298.00000 1389.00000
381.00000 1448.00000
476.00000 1485.00000
578.00000 1491.00000
680.00000 1487.00000
POINTS=10
1142.00000 901.00000
1156.00000 1001.00000
1156.00000 1103.00000
1152.00000 1204.00000
1138.00000 1304.00000
1090.00000 1393.00000
1009.00000 1453.00000
913.00000 1484.00000
812.00000 1490.00000
711.00000 1484.00000
IMAGE=HYM287_h5d1.tif
ID=286 
SCALE=0.000407
LM=13
318.00000 982.00000
380.00000 799.00000
1215.00000 982.00000
1166.00000 796.00000
776.00000 716.00000
787.00000 585.00000
435.00000 620.00000
1104.00000 630.00000
607.00000 647.00000
938.00000 644.00000
735.00000 692.00000
821.00000 696.00000
766.00000 1575.00000
CURVES=2
POINTS=10
307.00000 996.00000
303.00000 1097.00000
297.00000 1199.00000
301.00000 1300.00000
325.00000 1397.00000
378.00000 1483.00000
454.00000 1549.00000
550.00000 1580.00000
651.00000 1587.00000
752.00000 1582.00000
POINTS=10
1218.00000 996.00000
1233.00000 1096.00000
1235.00000 1196.00000
1225.00000 1297.00000
1207.00000 1396.00000
1156.00000 1483.00000
1079.00000 1547.00000
984.00000 1576.00000
884.00000 1584.00000
783.00000 1578.00000
IMAGE=HYM287_h5d2.tif
ID=287 
SCALE=0.000407
LM=13
246.00000 945.00000
300.00000 751.00000
1287.00000 919.00000
1227.00000 741.00000
768.00000 709.00000
762.00000 527.00000
360.00000 604.00000
1172.00000 600.00000
564.00000 604.00000
975.00000 581.00000
724.00000 686.00000
813.00000 686.00000
768.00000 1702.00000
CURVES=2
POINTS=10
236.00000 960.00000
223.00000 1091.00000
219.00000 1222.00000
223.00000 1353.00000
237.00000 1483.00000
282.00000 1606.00000
374.00000 1698.00000
496.00000 1740.00000
627.00000 1737.00000
755.00000 1709.00000
POINTS=10
1297.00000 937.00000
1313.00000 1070.00000
1328.00000 1204.00000
1332.00000 1338.00000
1319.00000 1471.00000
1268.00000 1595.00000
1177.00000 1694.00000
1052.00000 1737.00000
918.00000 1739.00000
787.00000 1709.00000
IMAGE=HYM288_h1d1.tif
ID=288 
SCALE=0.000407
LM=13
219.00000 955.00000
289.00000 754.00000
1269.00000 932.00000
1209.00000 754.00000
749.00000 717.00000
745.00000 535.00000
342.00000 601.00000
1156.00000 601.00000
534.00000 598.00000
951.00000 588.00000
696.00000 687.00000
805.00000 687.00000
749.00000 1707.00000
CURVES=2
POINTS=10
222.00000 987.00000
205.00000 1114.00000
191.00000 1241.00000
199.00000 1369.00000
220.00000 1496.00000
268.00000 1614.00000
358.00000 1706.00000
479.00000 1747.00000
607.00000 1736.00000
732.00000 1710.00000
POINTS=10
1278.00000 949.00000
1296.00000 1081.00000
1305.00000 1214.00000
1302.00000 1347.00000
1298.00000 1480.00000
1251.00000 1604.00000
1154.00000 1696.00000
1029.00000 1740.00000
896.00000 1735.00000
765.00000 1710.00000
IMAGE=HYM288_h1d2.tif
ID=289 
SCALE=0.000407
LM=13
244.00000 939.00000
302.00000 735.00000
1312.00000 957.00000
1226.00000 760.00000
735.00000 681.00000
750.00000 513.00000
370.00000 588.00000
1144.00000 591.00000
549.00000 574.00000
943.00000 574.00000
671.00000 663.00000
793.00000 663.00000
767.00000 1678.00000
CURVES=2
POINTS=10
233.00000 950.00000
210.00000 1078.00000
202.00000 1207.00000
210.00000 1337.00000
231.00000 1465.00000
274.00000 1587.00000
363.00000 1681.00000
486.00000 1718.00000
615.00000 1724.00000
739.00000 1685.00000
POINTS=10
1312.00000 982.00000
1330.00000 1107.00000
1338.00000 1234.00000
1337.00000 1360.00000
1312.00000 1484.00000
1255.00000 1597.00000
1165.00000 1686.00000
1042.00000 1716.00000
916.00000 1707.00000
792.00000 1680.00000
IMAGE=HYM288_h2d1.tif
ID=290 
SCALE=0.000407
LM=13
281.00000 1036.00000
358.00000 821.00000
1353.00000 1033.00000
1283.00000 844.00000
796.00000 760.00000
803.00000 583.00000
431.00000 660.00000
1210.00000 668.00000
604.00000 645.00000
1007.00000 656.00000
750.00000 741.00000
838.00000 748.00000
834.00000 1765.00000
CURVES=2
POINTS=10
285.00000 1052.00000
267.00000 1178.00000
254.00000 1304.00000
260.00000 1430.00000
284.00000 1555.00000
336.00000 1670.00000
430.00000 1755.00000
553.00000 1788.00000
680.00000 1791.00000
803.00000 1762.00000
POINTS=10
1360.00000 1048.00000
1385.00000 1172.00000
1392.00000 1299.00000
1388.00000 1426.00000
1369.00000 1552.00000
1320.00000 1668.00000
1231.00000 1758.00000
1109.00000 1796.00000
983.00000 1795.00000
861.00000 1759.00000
IMAGE=HYM288_h2d2.tif
ID=291 
SCALE=0.000407
LM=13
317.00000 1100.00000
391.00000 878.00000
1440.00000 1102.00000
1388.00000 885.00000
894.00000 808.00000
894.00000 628.00000
481.00000 705.00000
1318.00000 728.00000
677.00000 702.00000
1111.00000 708.00000
850.00000 782.00000
940.00000 785.00000
871.00000 1839.00000
CURVES=2
POINTS=10
314.00000 1126.00000
297.00000 1257.00000
292.00000 1389.00000
302.00000 1520.00000
324.00000 1650.00000
373.00000 1772.00000
475.00000 1856.00000
600.00000 1895.00000
731.00000 1882.00000
857.00000 1842.00000
POINTS=10
1447.00000 1120.00000
1459.00000 1256.00000
1461.00000 1393.00000
1460.00000 1529.00000
1447.00000 1665.00000
1391.00000 1790.00000
1282.00000 1872.00000
1148.00000 1898.00000
1015.00000 1869.00000
881.00000 1842.00000
IMAGE=HYM288_h3d1.tif
ID=292 
SCALE=0.000407
LM=13
253.00000 1100.00000
321.00000 878.00000
1375.00000 1077.00000
1308.00000 864.00000
822.00000 797.00000
826.00000 622.00000
422.00000 706.00000
1233.00000 706.00000
610.00000 696.00000
1045.00000 696.00000
782.00000 767.00000
863.00000 773.00000
816.00000 1828.00000
CURVES=2
POINTS=10
250.00000 1120.00000
242.00000 1254.00000
240.00000 1387.00000
244.00000 1521.00000
259.00000 1654.00000
308.00000 1777.00000
404.00000 1866.00000
535.00000 1888.00000
668.00000 1878.00000
796.00000 1838.00000
POINTS=10
1378.00000 1093.00000
1398.00000 1229.00000
1402.00000 1366.00000
1402.00000 1503.00000
1387.00000 1640.00000
1335.00000 1766.00000
1235.00000 1858.00000
1103.00000 1893.00000
967.00000 1875.00000
836.00000 1835.00000
IMAGE=HYM288_h3d2.tif
ID=293 
SCALE=0.000407
LM=13
287.00000 1002.00000
339.00000 812.00000
1309.00000 996.00000
1251.00000 812.00000
809.00000 759.00000
797.00000 585.00000
402.00000 669.00000
1179.00000 663.00000
613.00000 650.00000
986.00000 647.00000
753.00000 737.00000
862.00000 740.00000
794.00000 1714.00000
CURVES=2
POINTS=10
287.00000 1023.00000
268.00000 1147.00000
253.00000 1272.00000
254.00000 1397.00000
275.00000 1521.00000
324.00000 1636.00000
417.00000 1719.00000
538.00000 1752.00000
664.00000 1743.00000
787.00000 1720.00000
POINTS=10
1310.00000 1014.00000
1332.00000 1138.00000
1347.00000 1262.00000
1344.00000 1388.00000
1325.00000 1512.00000
1277.00000 1627.00000
1181.00000 1706.00000
1061.00000 1744.00000
936.00000 1739.00000
812.00000 1720.00000
IMAGE=HYM288_h4d1.tif
ID=294 
SCALE=0.000407
LM=13
279.00000 897.00000
334.00000 707.00000
1305.00000 897.00000
1240.00000 701.00000
806.00000 656.00000
806.00000 480.00000
396.00000 559.00000
1174.00000 556.00000
606.00000 546.00000
995.00000 535.00000
754.00000 628.00000
854.00000 632.00000
799.00000 1606.00000
CURVES=2
POINTS=10
282.00000 920.00000
259.00000 1043.00000
251.00000 1168.00000
249.00000 1294.00000
270.00000 1417.00000
323.00000 1530.00000
416.00000 1614.00000
537.00000 1645.00000
662.00000 1642.00000
785.00000 1616.00000
POINTS=10
1305.00000 914.00000
1326.00000 1037.00000
1342.00000 1160.00000
1343.00000 1285.00000
1325.00000 1408.00000
1272.00000 1520.00000
1181.00000 1603.00000
1060.00000 1634.00000
936.00000 1635.00000
813.00000 1616.00000
IMAGE=HYM288_h4d2.tif
ID=295 
SCALE=0.000407
LM=13
331.00000 1019.00000
396.00000 825.00000
1399.00000 1030.00000
1342.00000 834.00000
862.00000 763.00000
866.00000 581.00000
466.00000 672.00000
1279.00000 689.00000
668.00000 657.00000
1085.00000 652.00000
812.00000 734.00000
916.00000 739.00000
862.00000 1777.00000
CURVES=2
POINTS=10
326.00000 1039.00000
317.00000 1172.00000
306.00000 1305.00000
300.00000 1437.00000
316.00000 1570.00000
362.00000 1695.00000
462.00000 1782.00000
589.00000 1818.00000
721.00000 1807.00000
852.00000 1781.00000
POINTS=10
1405.00000 1043.00000
1422.00000 1175.00000
1434.00000 1307.00000
1436.00000 1439.00000
1415.00000 1570.00000
1366.00000 1693.00000
1266.00000 1781.00000
1138.00000 1811.00000
1006.00000 1805.00000
875.00000 1784.00000
IMAGE=HYM288_h5d1.tif
ID=296 
SCALE=0.000407
LM=13
315.00000 974.00000
373.00000 804.00000
1381.00000 1011.00000
1314.00000 819.00000
841.00000 738.00000
846.00000 560.00000
445.00000 642.00000
1247.00000 645.00000
640.00000 624.00000
1050.00000 630.00000
790.00000 719.00000
884.00000 717.00000
858.00000 1746.00000
CURVES=2
POINTS=10
306.00000 999.00000
295.00000 1134.00000
283.00000 1270.00000
279.00000 1405.00000
291.00000 1540.00000
343.00000 1664.00000
443.00000 1753.00000
573.00000 1788.00000
708.00000 1777.00000
841.00000 1755.00000
POINTS=10
1387.00000 1034.00000
1405.00000 1161.00000
1407.00000 1289.00000
1405.00000 1417.00000
1388.00000 1544.00000
1345.00000 1664.00000
1247.00000 1745.00000
1126.00000 1785.00000
998.00000 1789.00000
875.00000 1752.00000
IMAGE=HYM288_h5d2.tif
ID=297 
SCALE=0.000407
LM=13
346.00000 1102.00000
395.00000 895.00000
1436.00000 1083.00000
1384.00000 888.00000
888.00000 811.00000
889.00000 615.00000
471.00000 720.00000
1307.00000 704.00000
685.00000 707.00000
1116.00000 691.00000
827.00000 796.00000
938.00000 783.00000
915.00000 1856.00000
CURVES=2
POINTS=10
343.00000 1125.00000
334.00000 1258.00000
326.00000 1391.00000
324.00000 1525.00000
351.00000 1656.00000
405.00000 1778.00000
502.00000 1869.00000
630.00000 1907.00000
762.00000 1894.00000
892.00000 1862.00000
POINTS=10
1445.00000 1105.00000
1471.00000 1238.00000
1490.00000 1372.00000
1496.00000 1507.00000
1477.00000 1640.00000
1426.00000 1764.00000
1332.00000 1860.00000
1202.00000 1895.00000
1068.00000 1882.00000
935.00000 1866.00000
IMAGE=HYM288_hXd1.tif
ID=298 
SCALE=0.000407
LM=13
349.00000 1109.00000
418.00000 884.00000
1447.00000 1105.00000
1384.00000 889.00000
891.00000 818.00000
901.00000 613.00000
480.00000 724.00000
1321.00000 721.00000
686.00000 706.00000
1120.00000 703.00000
833.00000 796.00000
942.00000 798.00000
925.00000 1869.00000
CURVES=2
POINTS=10
345.00000 1137.00000
338.00000 1271.00000
331.00000 1405.00000
334.00000 1539.00000
363.00000 1670.00000
415.00000 1794.00000
515.00000 1882.00000
645.00000 1912.00000
779.00000 1902.00000
909.00000 1869.00000
POINTS=10
1458.00000 1119.00000
1479.00000 1250.00000
1492.00000 1382.00000
1502.00000 1514.00000
1484.00000 1645.00000
1433.00000 1767.00000
1338.00000 1858.00000
1215.00000 1904.00000
1083.00000 1895.00000
952.00000 1873.00000
IMAGE=HYM288_hXd2.tif
ID=299 
SCALE=0.000407
LM=13
331.00000 1028.00000
393.00000 835.00000
1311.00000 1065.00000
1261.00000 864.00000
825.00000 745.00000
829.00000 597.00000
476.00000 655.00000
1182.00000 676.00000
659.00000 651.00000
998.00000 655.00000
764.00000 719.00000
890.00000 727.00000
793.00000 1659.00000
CURVES=2
POINTS=10
331.00000 1059.00000
315.00000 1168.00000
304.00000 1277.00000
302.00000 1387.00000
318.00000 1495.00000
367.00000 1593.00000
457.00000 1656.00000
563.00000 1682.00000
673.00000 1683.00000
782.00000 1667.00000
POINTS=10
1318.00000 1080.00000
1333.00000 1189.00000
1340.00000 1298.00000
1327.00000 1407.00000
1295.00000 1512.00000
1242.00000 1608.00000
1155.00000 1675.00000
1047.00000 1694.00000
937.00000 1690.00000
829.00000 1670.00000
IMAGE=HYM508_h1d1.tif
ID=300 
SCALE=0.000407
LM=13
343.00000 1034.00000
404.00000 834.00000
1322.00000 1038.00000
1265.00000 849.00000
829.00000 741.00000
829.00000 595.00000
490.00000 645.00000
1183.00000 663.00000
672.00000 634.00000
994.00000 638.00000
769.00000 713.00000
907.00000 721.00000
833.00000 1656.00000
CURVES=2
POINTS=10
340.00000 1059.00000
321.00000 1169.00000
316.00000 1280.00000
322.00000 1391.00000
346.00000 1500.00000
402.00000 1597.00000
494.00000 1659.00000
602.00000 1688.00000
713.00000 1677.00000
822.00000 1656.00000
POINTS=10
1326.00000 1063.00000
1343.00000 1173.00000
1361.00000 1283.00000
1347.00000 1394.00000
1320.00000 1502.00000
1259.00000 1595.00000
1176.00000 1666.00000
1067.00000 1684.00000
955.00000 1681.00000
847.00000 1656.00000
IMAGE=HYM508_h1d2.tif
ID=301 
SCALE=0.000407
LM=13
267.00000 954.00000
334.00000 786.00000
1253.00000 970.00000
1187.00000 795.00000
768.00000 649.00000
778.00000 526.00000
419.00000 608.00000
1111.00000 614.00000
603.00000 576.00000
930.00000 580.00000
727.00000 624.00000
813.00000 627.00000
750.00000 1534.00000
CURVES=2
POINTS=10
267.00000 970.00000
249.00000 1077.00000
233.00000 1184.00000
235.00000 1293.00000
258.00000 1399.00000
322.00000 1486.00000
412.00000 1547.00000
517.00000 1574.00000
626.00000 1574.00000
730.00000 1544.00000
POINTS=10
1250.00000 979.00000
1264.00000 1088.00000
1269.00000 1197.00000
1257.00000 1306.00000
1233.00000 1413.00000
1182.00000 1509.00000
1091.00000 1569.00000
983.00000 1588.00000
874.00000 1581.00000
772.00000 1541.00000
IMAGE=HYM508_h2d1.tif
ID=302 
SCALE=0.000407
LM=13
250.00000 1000.00000
322.00000 837.00000
1240.00000 1016.00000
1168.00000 843.00000
753.00000 691.00000
759.00000 569.00000
400.00000 660.00000
1099.00000 669.00000
575.00000 626.00000
921.00000 631.00000
709.00000 672.00000
809.00000 678.00000
722.00000 1602.00000
CURVES=2
POINTS=10
250.00000 1015.00000
238.00000 1118.00000
227.00000 1222.00000
228.00000 1326.00000
242.00000 1429.00000
296.00000 1518.00000
380.00000 1576.00000
477.00000 1610.00000
581.00000 1612.00000
685.00000 1605.00000
POINTS=10
1240.00000 1031.00000
1252.00000 1140.00000
1257.00000 1249.00000
1244.00000 1358.00000
1218.00000 1465.00000
1165.00000 1560.00000
1075.00000 1621.00000
967.00000 1640.00000
858.00000 1626.00000
750.00000 1609.00000
IMAGE=HYM508_h2d2.tif
ID=303 
SCALE=0.000407
LM=13
250.00000 992.00000
311.00000 826.00000
1173.00000 992.00000
1115.00000 829.00000
713.00000 748.00000
710.00000 604.00000
389.00000 646.00000
1034.00000 648.00000
552.00000 648.00000
857.00000 648.00000
660.00000 726.00000
763.00000 729.00000
713.00000 1591.00000
CURVES=2
POINTS=10
242.00000 1006.00000
227.00000 1111.00000
220.00000 1216.00000
229.00000 1321.00000
253.00000 1424.00000
309.00000 1512.00000
395.00000 1572.00000
496.00000 1600.00000
601.00000 1605.00000
705.00000 1588.00000
POINTS=10
1184.00000 1009.00000
1193.00000 1112.00000
1196.00000 1216.00000
1187.00000 1319.00000
1160.00000 1419.00000
1111.00000 1509.00000
1031.00000 1574.00000
934.00000 1607.00000
830.00000 1614.00000
729.00000 1594.00000
IMAGE=HYM508_h3d1.tif
ID=304 
SCALE=0.000407
LM=13
269.00000 918.00000
332.00000 743.00000
1198.00000 909.00000
1139.00000 750.00000
739.00000 671.00000
732.00000 518.00000
407.00000 568.00000
1061.00000 568.00000
582.00000 565.00000
892.00000 568.00000
694.00000 652.00000
789.00000 655.00000
733.00000 1503.00000
CURVES=2
POINTS=10
266.00000 940.00000
252.00000 1042.00000
245.00000 1146.00000
258.00000 1247.00000
289.00000 1346.00000
343.00000 1433.00000
423.00000 1495.00000
521.00000 1524.00000
624.00000 1525.00000
725.00000 1505.00000
POINTS=10
1207.00000 939.00000
1220.00000 1041.00000
1222.00000 1144.00000
1208.00000 1246.00000
1183.00000 1346.00000
1132.00000 1434.00000
1050.00000 1494.00000
952.00000 1526.00000
850.00000 1526.00000
748.00000 1510.00000
IMAGE=HYM508_h3d2.tif
ID=305 
SCALE=0.000407
LM=13
303.00000 1126.00000
368.00000 889.00000
1293.00000 1105.00000
1239.00000 915.00000
815.00000 874.00000
812.00000 700.00000
420.00000 755.00000
1204.00000 775.00000
617.00000 758.00000
1008.00000 757.00000
753.00000 858.00000
878.00000 853.00000
808.00000 1834.00000
CURVES=2
POINTS=10
300.00000 1150.00000
282.00000 1269.00000
265.00000 1388.00000
259.00000 1509.00000
278.00000 1628.00000
329.00000 1737.00000
422.00000 1813.00000
538.00000 1846.00000
658.00000 1850.00000
778.00000 1838.00000
POINTS=10
1300.00000 1119.00000
1314.00000 1242.00000
1330.00000 1364.00000
1328.00000 1488.00000
1319.00000 1611.00000
1273.00000 1724.00000
1187.00000 1812.00000
1071.00000 1855.00000
947.00000 1861.00000
825.00000 1844.00000
IMAGE=HYM576_h1d1.tif
ID=306 
SCALE=0.000407
LM=13
219.00000 1044.00000
274.00000 825.00000
1203.00000 1057.00000
1150.00000 859.00000
731.00000 816.00000
724.00000 644.00000
331.00000 690.00000
1107.00000 717.00000
509.00000 697.00000
935.00000 703.00000
665.00000 803.00000
797.00000 803.00000
691.00000 1774.00000
CURVES=2
POINTS=10
202.00000 1050.00000
186.00000 1174.00000
173.00000 1299.00000
163.00000 1424.00000
175.00000 1548.00000
222.00000 1663.00000
314.00000 1744.00000
431.00000 1789.00000
556.00000 1794.00000
681.00000 1784.00000
POINTS=10
1210.00000 1064.00000
1227.00000 1189.00000
1236.00000 1314.00000
1235.00000 1439.00000
1221.00000 1564.00000
1171.00000 1680.00000
1078.00000 1764.00000
958.00000 1801.00000
832.00000 1802.00000
708.00000 1784.00000
IMAGE=HYM576_h1d2.tif
ID=307 
SCALE=0.000407
LM=13
391.00000 1142.00000
441.00000 945.00000
1388.00000 1115.00000
1328.00000 918.00000
894.00000 902.00000
887.00000 722.00000
497.00000 795.00000
1268.00000 775.00000
684.00000 792.00000
1093.00000 785.00000
834.00000 878.00000
951.00000 882.00000
917.00000 1842.00000
CURVES=2
POINTS=10
387.00000 1155.00000
378.00000 1276.00000
375.00000 1398.00000
379.00000 1520.00000
397.00000 1640.00000
447.00000 1749.00000
537.00000 1828.00000
652.00000 1862.00000
774.00000 1865.00000
894.00000 1845.00000
POINTS=10
1398.00000 1135.00000
1412.00000 1254.00000
1425.00000 1373.00000
1431.00000 1492.00000
1416.00000 1611.00000
1370.00000 1721.00000
1284.00000 1804.00000
1173.00000 1847.00000
1053.00000 1856.00000
934.00000 1849.00000
IMAGE=HYM576_h2d1.tif
ID=308 
SCALE=0.000407
LM=13
276.00000 899.00000
338.00000 698.00000
1272.00000 911.00000
1220.00000 704.00000
786.00000 673.00000
783.00000 503.00000
387.00000 568.00000
1164.00000 568.00000
582.00000 558.00000
969.00000 555.00000
724.00000 654.00000
842.00000 654.00000
783.00000 1620.00000
CURVES=2
POINTS=10
273.00000 920.00000
257.00000 1042.00000
248.00000 1164.00000
243.00000 1287.00000
265.00000 1408.00000
320.00000 1517.00000
410.00000 1600.00000
526.00000 1639.00000
649.00000 1640.00000
771.00000 1626.00000
POINTS=10
1278.00000 923.00000
1298.00000 1042.00000
1303.00000 1162.00000
1304.00000 1283.00000
1286.00000 1401.00000
1240.00000 1512.00000
1149.00000 1590.00000
1035.00000 1628.00000
916.00000 1641.00000
796.00000 1626.00000
IMAGE=HYM576_h2d2.tif
ID=309 
SCALE=0.000407
LM=13
317.00000 938.00000
362.00000 741.00000
1329.00000 924.00000
1280.00000 737.00000
812.00000 706.00000
809.00000 512.00000
412.00000 597.00000
1202.00000 576.00000
605.00000 590.00000
1020.00000 572.00000
767.00000 667.00000
866.00000 667.00000
826.00000 1655.00000
CURVES=2
POINTS=10
313.00000 955.00000
299.00000 1078.00000
291.00000 1201.00000
289.00000 1324.00000
309.00000 1445.00000
361.00000 1557.00000
451.00000 1639.00000
567.00000 1677.00000
690.00000 1683.00000
812.00000 1669.00000
POINTS=10
1339.00000 948.00000
1357.00000 1071.00000
1366.00000 1196.00000
1370.00000 1321.00000
1359.00000 1445.00000
1305.00000 1556.00000
1207.00000 1629.00000
1089.00000 1670.00000
964.00000 1675.00000
840.00000 1665.00000
IMAGE=HYM576_h3d1.tif
ID=310 
SCALE=0.000407
LM=13
345.00000 1055.00000
383.00000 853.00000
1348.00000 1043.00000
1291.00000 850.00000
833.00000 815.00000
833.00000 625.00000
434.00000 717.00000
1225.00000 688.00000
621.00000 710.00000
1041.00000 695.00000
779.00000 790.00000
880.00000 790.00000
864.00000 1780.00000
CURVES=2
POINTS=10
336.00000 1077.00000
318.00000 1201.00000
304.00000 1326.00000
306.00000 1451.00000
330.00000 1573.00000
387.00000 1684.00000
483.00000 1763.00000
602.00000 1798.00000
727.00000 1798.00000
852.00000 1786.00000
POINTS=10
1352.00000 1058.00000
1375.00000 1180.00000
1391.00000 1303.00000
1393.00000 1427.00000
1377.00000 1550.00000
1329.00000 1664.00000
1234.00000 1744.00000
1118.00000 1786.00000
994.00000 1796.00000
871.00000 1783.00000
IMAGE=HYM576_h3d2.tif
ID=311 
SCALE=0.000407
LM=13
261.00000 1210.00000
310.00000 1010.00000
1194.00000 1186.00000
1145.00000 1010.00000
748.00000 987.00000
748.00000 819.00000
357.00000 882.00000
1104.00000 882.00000
542.00000 876.00000
939.00000 859.00000
687.00000 952.00000
803.00000 952.00000
739.00000 1890.00000
CURVES=2
POINTS=10
258.00000 1224.00000
235.00000 1340.00000
227.00000 1458.00000
232.00000 1576.00000
252.00000 1693.00000
300.00000 1800.00000
386.00000 1878.00000
497.00000 1919.00000
615.00000 1921.00000
730.00000 1893.00000
POINTS=10
1203.00000 1198.00000
1228.00000 1313.00000
1243.00000 1430.00000
1246.00000 1548.00000
1230.00000 1665.00000
1183.00000 1774.00000
1107.00000 1863.00000
999.00000 1909.00000
882.00000 1917.00000
765.00000 1899.00000
IMAGE=HYM576_h4d1.tif
ID=312 
SCALE=0.000407
LM=13
263.00000 1217.00000
314.00000 1024.00000
1204.00000 1217.00000
1150.00000 1024.00000
749.00000 991.00000
752.00000 829.00000
357.00000 897.00000
1102.00000 893.00000
553.00000 886.00000
941.00000 886.00000
695.00000 964.00000
806.00000 964.00000
749.00000 1904.00000
CURVES=2
POINTS=10
260.00000 1230.00000
245.00000 1348.00000
233.00000 1467.00000
235.00000 1586.00000
249.00000 1705.00000
296.00000 1812.00000
387.00000 1888.00000
499.00000 1927.00000
618.00000 1928.00000
735.00000 1907.00000
POINTS=10
1210.00000 1233.00000
1232.00000 1345.00000
1243.00000 1459.00000
1241.00000 1574.00000
1222.00000 1687.00000
1176.00000 1792.00000
1104.00000 1880.00000
997.00000 1921.00000
883.00000 1926.00000
769.00000 1911.00000
IMAGE=HYM576_h4d2.tif
ID=313 
SCALE=0.000407
LM=13
329.00000 1052.00000
397.00000 840.00000
1332.00000 1063.00000
1278.00000 861.00000
827.00000 843.00000
827.00000 656.00000
444.00000 713.00000
1227.00000 731.00000
628.00000 702.00000
1043.00000 706.00000
780.00000 803.00000
888.00000 814.00000
812.00000 1803.00000
CURVES=2
POINTS=10
329.00000 1074.00000
305.00000 1196.00000
292.00000 1319.00000
290.00000 1444.00000
304.00000 1567.00000
341.00000 1685.00000
433.00000 1766.00000
546.00000 1818.00000
670.00000 1829.00000
791.00000 1803.00000
POINTS=10
1340.00000 1099.00000
1356.00000 1223.00000
1366.00000 1347.00000
1366.00000 1472.00000
1343.00000 1595.00000
1291.00000 1707.00000
1188.00000 1778.00000
1074.00000 1827.00000
949.00000 1833.00000
827.00000 1806.00000
IMAGE=HYM576_h5d1.tif
ID=314 
SCALE=0.000407
LM=13
391.00000 1104.00000
444.00000 887.00000
1384.00000 1098.00000
1330.00000 883.00000
876.00000 876.00000
888.00000 699.00000
503.00000 758.00000
1275.00000 759.00000
678.00000 750.00000
1087.00000 752.00000
833.00000 847.00000
927.00000 843.00000
886.00000 1842.00000
CURVES=2
POINTS=10
384.00000 1122.00000
369.00000 1245.00000
358.00000 1368.00000
357.00000 1492.00000
374.00000 1614.00000
418.00000 1730.00000
507.00000 1816.00000
621.00000 1861.00000
744.00000 1867.00000
866.00000 1846.00000
POINTS=10
1400.00000 1129.00000
1413.00000 1253.00000
1427.00000 1377.00000
1429.00000 1502.00000
1405.00000 1624.00000
1352.00000 1736.00000
1258.00000 1813.00000
1145.00000 1864.00000
1021.00000 1872.00000
899.00000 1849.00000
IMAGE=HYM576_h5d2.tif
ID=315 
SCALE=0.000407
LM=13
506.00000 1326.00000
530.00000 1156.00000
1458.00000 1272.00000
1400.00000 1095.00000
983.00000 1144.00000
971.00000 919.00000
585.00000 998.00000
1327.00000 958.00000
773.00000 1004.00000
1150.00000 976.00000
898.00000 1113.00000
1059.00000 1104.00000
1026.00000 2023.00000
CURVES=2
POINTS=10
507.00000 1335.00000
500.00000 1453.00000
499.00000 1571.00000
508.00000 1688.00000
532.00000 1804.00000
584.00000 1909.00000
667.00000 1993.00000
779.00000 2031.00000
897.00000 2036.00000
1013.00000 2016.00000
POINTS=10
1457.00000 1292.00000
1481.00000 1407.00000
1497.00000 1524.00000
1503.00000 1641.00000
1494.00000 1758.00000
1458.00000 1869.00000
1374.00000 1950.00000
1270.00000 2004.00000
1154.00000 2022.00000
1037.00000 2018.00000
IMAGE=ENT7584_h1d1.tif
ID=316
SCALE=0.000407
LM=13
512.00000 1339.00000
542.00000 1156.00000
1452.00000 1290.00000
1388.00000 1089.00000
977.00000 1156.00000
965.00000 931.00000
579.00000 1001.00000
1330.00000 961.00000
776.00000 1013.00000
1154.00000 973.00000
904.00000 1110.00000
1056.00000 1113.00000
1029.00000 2020.00000
CURVES=2
POINTS=10
500.00000 1351.00000
502.00000 1467.00000
499.00000 1584.00000
516.00000 1699.00000
536.00000 1814.00000
591.00000 1917.00000
675.00000 1997.00000
786.00000 2032.00000
902.00000 2042.00000
1017.00000 2024.00000
POINTS=10
1460.00000 1307.00000
1483.00000 1421.00000
1500.00000 1536.00000
1514.00000 1652.00000
1494.00000 1766.00000
1459.00000 1876.00000
1376.00000 1956.00000
1271.00000 2006.00000
1157.00000 2024.00000
1041.00000 2018.00000
IMAGE=ENT7584_h1d2.tif
ID=317 
SCALE=0.000407
LM=13
507.00000 1252.00000
543.00000 1060.00000
1460.00000 1214.00000
1380.00000 1006.00000
963.00000 1044.00000
945.00000 875.00000
579.00000 930.00000
1344.00000 895.00000
775.00000 933.00000
1143.00000 917.00000
896.00000 1013.00000
1034.00000 1017.00000
1025.00000 1953.00000
CURVES=2
POINTS=10
503.00000 1265.00000
498.00000 1386.00000
493.00000 1507.00000
492.00000 1629.00000
517.00000 1747.00000
572.00000 1855.00000
663.00000 1933.00000
775.00000 1975.00000
896.00000 1977.00000
1016.00000 1957.00000
POINTS=10
1467.00000 1225.00000
1485.00000 1343.00000
1502.00000 1461.00000
1514.00000 1579.00000
1502.00000 1697.00000
1460.00000 1808.00000
1378.00000 1892.00000
1271.00000 1945.00000
1155.00000 1966.00000
1036.00000 1957.00000
IMAGE=ENT7584_h2d1.tif
ID=318 
SCALE=0.000407
LM=13
511.00000 1251.00000
550.00000 1060.00000
1460.00000 1210.00000
1404.00000 1029.00000
962.00000 1035.00000
964.00000 869.00000
589.00000 923.00000
1345.00000 896.00000
789.00000 929.00000
1142.00000 921.00000
896.00000 1015.00000
1023.00000 1013.00000
1019.00000 1951.00000
CURVES=2
POINTS=10
501.00000 1263.00000
495.00000 1383.00000
491.00000 1503.00000
491.00000 1623.00000
519.00000 1739.00000
566.00000 1849.00000
658.00000 1927.00000
769.00000 1969.00000
889.00000 1976.00000
1007.00000 1956.00000
POINTS=10
1464.00000 1226.00000
1487.00000 1344.00000
1504.00000 1463.00000
1510.00000 1583.00000
1500.00000 1703.00000
1460.00000 1815.00000
1374.00000 1895.00000
1266.00000 1947.00000
1148.00000 1963.00000
1029.00000 1953.00000
IMAGE=ENT7584_h2d2.tif
ID=319
SCALE=0.000407
LM=13
418.00000 1205.00000
473.00000 1023.00000
1368.00000 1225.00000
1321.00000 1037.00000
919.00000 1017.00000
919.00000 846.00000
524.00000 881.00000
1277.00000 897.00000
726.00000 897.00000
1099.00000 904.00000
859.00000 999.00000
986.00000 1006.00000
902.00000 1911.00000
CURVES=2
POINTS=10
411.00000 1219.00000
396.00000 1335.00000
389.00000 1452.00000
394.00000 1569.00000
406.00000 1685.00000
463.00000 1787.00000
545.00000 1870.00000
656.00000 1908.00000
771.00000 1925.00000
888.00000 1918.00000
POINTS=10
1377.00000 1239.00000
1396.00000 1350.00000
1393.00000 1462.00000
1384.00000 1574.00000
1363.00000 1685.00000
1320.00000 1789.00000
1241.00000 1867.00000
1140.00000 1915.00000
1030.00000 1936.00000
919.00000 1920.00000
IMAGE=ENT7584_h3d1.tif
ID=320 
SCALE=0.000407
LM=13
414.00000 1205.00000
475.00000 1023.00000
1370.00000 1223.00000
1342.00000 1072.00000
924.00000 1021.00000
910.00000 852.00000
524.00000 881.00000
1277.00000 895.00000
722.00000 903.00000
1097.00000 903.00000
851.00000 1001.00000
981.00000 1001.00000
914.00000 1912.00000
CURVES=2
POINTS=10
412.00000 1221.00000
392.00000 1338.00000
386.00000 1456.00000
390.00000 1574.00000
411.00000 1690.00000
468.00000 1794.00000
553.00000 1876.00000
664.00000 1916.00000
782.00000 1928.00000
900.00000 1918.00000
POINTS=10
1377.00000 1235.00000
1393.00000 1346.00000
1396.00000 1459.00000
1391.00000 1572.00000
1365.00000 1681.00000
1320.00000 1784.00000
1247.00000 1868.00000
1147.00000 1920.00000
1036.00000 1933.00000
926.00000 1918.00000
IMAGE=ENT7584_h3d2.tif
ID=321 
SCALE=0.000407
LM=13
511.00000 1218.00000
559.00000 1046.00000
1507.00000 1216.00000
1451.00000 1023.00000
1027.00000 1025.00000
1020.00000 860.00000
613.00000 893.00000
1389.00000 876.00000
807.00000 914.00000
1215.00000 908.00000
958.00000 1007.00000
1097.00000 1007.00000
1014.00000 1946.00000
CURVES=2
POINTS=10
503.00000 1232.00000
478.00000 1352.00000
474.00000 1475.00000
483.00000 1598.00000
504.00000 1719.00000
553.00000 1832.00000
645.00000 1913.00000
760.00000 1956.00000
881.00000 1972.00000
1002.00000 1952.00000
POINTS=10
1511.00000 1224.00000
1528.00000 1347.00000
1545.00000 1469.00000
1538.00000 1592.00000
1515.00000 1714.00000
1474.00000 1827.00000
1377.00000 1909.00000
1262.00000 1954.00000
1140.00000 1967.00000
1018.00000 1954.00000
IMAGE=ENT7584_h4d1.tif
ID=322 
SCALE=0.000407
LM=13
506.00000 1219.00000
559.00000 1044.00000
1508.00000 1211.00000
1449.00000 1027.00000
1026.00000 1023.00000
1021.00000 858.00000
613.00000 899.00000
1396.00000 880.00000
806.00000 916.00000
1212.00000 909.00000
946.00000 1008.00000
1094.00000 1008.00000
1017.00000 1953.00000
CURVES=2
POINTS=10
506.00000 1231.00000
485.00000 1352.00000
476.00000 1474.00000
483.00000 1597.00000
499.00000 1718.00000
553.00000 1828.00000
646.00000 1908.00000
757.00000 1961.00000
879.00000 1973.00000
1000.00000 1956.00000
POINTS=10
1507.00000 1225.00000
1527.00000 1346.00000
1539.00000 1467.00000
1540.00000 1589.00000
1519.00000 1710.00000
1470.00000 1821.00000
1385.00000 1906.00000
1273.00000 1953.00000
1152.00000 1971.00000
1031.00000 1959.00000
IMAGE=ENT7584_h4d2.tif
ID=323 
SCALE=0.000407
LM=13
598.00000 1517.00000
669.00000 1321.00000
1603.00000 1513.00000
1547.00000 1321.00000
1107.00000 1319.00000
1113.00000 1139.00000
731.00000 1175.00000
1509.00000 1186.00000
924.00000 1195.00000
1309.00000 1199.00000
1030.00000 1296.00000
1189.00000 1300.00000
1094.00000 2258.00000
CURVES=2
POINTS=10
598.00000 1540.00000
587.00000 1659.00000
585.00000 1778.00000
580.00000 1896.00000
605.00000 2013.00000
662.00000 2117.00000
745.00000 2201.00000
851.00000 2254.00000
969.00000 2271.00000
1088.00000 2262.00000
POINTS=10
1614.00000 1526.00000
1620.00000 1648.00000
1622.00000 1771.00000
1622.00000 1893.00000
1601.00000 2014.00000
1561.00000 2129.00000
1472.00000 2211.00000
1357.00000 2252.00000
1235.00000 2269.00000
1113.00000 2263.00000
IMAGE=ENT7584_h5d1.tif
ID=324 
SCALE=0.000407
LM=13
591.00000 1554.00000
660.00000 1347.00000
1606.00000 1522.00000
1546.00000 1322.00000
1107.00000 1320.00000
1112.00000 1136.00000
726.00000 1182.00000
1498.00000 1187.00000
910.00000 1198.00000
1302.00000 1203.00000
1048.00000 1283.00000
1176.00000 1292.00000
1094.00000 2261.00000
CURVES=2
POINTS=10
591.00000 1575.00000
586.00000 1690.00000
583.00000 1805.00000
589.00000 1919.00000
611.00000 2031.00000
664.00000 2133.00000
748.00000 2212.00000
851.00000 2258.00000
965.00000 2271.00000
1080.00000 2266.00000
POINTS=10
1606.00000 1538.00000
1626.00000 1659.00000
1629.00000 1781.00000
1624.00000 1903.00000
1602.00000 2023.00000
1556.00000 2136.00000
1465.00000 2218.00000
1350.00000 2260.00000
1229.00000 2273.00000
1107.00000 2266.00000
IMAGE=ENT7584_h5d2.tif
ID=325 
SCALE=0.000407
LM=13
620.00000 1696.00000
690.00000 1465.00000
1852.00000 1653.00000
1758.00000 1435.00000
1238.00000 1425.00000
1227.00000 1215.00000
776.00000 1306.00000
1681.00000 1272.00000
994.00000 1298.00000
1461.00000 1272.00000
1173.00000 1416.00000
1313.00000 1416.00000
1262.00000 2528.00000
CURVES=2
POINTS=10
634.00000 1714.00000
608.00000 1856.00000
603.00000 2000.00000
610.00000 2144.00000
638.00000 2285.00000
706.00000 2412.00000
818.00000 2503.00000
955.00000 2545.00000
1099.00000 2552.00000
1242.00000 2532.00000
POINTS=10
1846.00000 1666.00000
1873.00000 1810.00000
1893.00000 1955.00000
1895.00000 2101.00000
1863.00000 2244.00000
1802.00000 2377.00000
1700.00000 2477.00000
1564.00000 2532.00000
1418.00000 2542.00000
1272.00000 2532.00000
IMAGE=ENT7609_h1d1.tif
ID=326
SCALE=0.000407
LM=13
620.00000 1701.00000
690.00000 1467.00000
1831.00000 1651.00000
1761.00000 1441.00000
1238.00000 1433.00000
1232.00000 1218.00000
773.00000 1301.00000
1678.00000 1269.00000
994.00000 1314.00000
1477.00000 1277.00000
1163.00000 1414.00000
1329.00000 1414.00000
1265.00000 2528.00000
CURVES=2
POINTS=10
630.00000 1719.00000
611.00000 1862.00000
604.00000 2006.00000
610.00000 2151.00000
642.00000 2291.00000
713.00000 2417.00000
824.00000 2506.00000
963.00000 2545.00000
1107.00000 2545.00000
1251.00000 2530.00000
POINTS=10
1844.00000 1671.00000
1873.00000 1812.00000
1886.00000 1955.00000
1885.00000 2099.00000
1860.00000 2240.00000
1801.00000 2371.00000
1702.00000 2474.00000
1567.00000 2523.00000
1425.00000 2540.00000
1281.00000 2533.00000
IMAGE=ENT7609_h1d2.tif
ID=327
SCALE=0.000407
LM=13
536.00000 1521.00000
596.00000 1294.00000
1708.00000 1458.00000
1635.00000 1265.00000
1119.00000 1218.00000
1116.00000 1035.00000
672.00000 1114.00000
1570.00000 1117.00000
873.00000 1111.00000
1351.00000 1099.00000
1040.00000 1206.00000
1191.00000 1209.00000
1110.00000 2284.00000
CURVES=2
POINTS=10
530.00000 1526.00000
515.00000 1659.00000
516.00000 1793.00000
525.00000 1927.00000
541.00000 2060.00000
600.00000 2181.00000
700.00000 2269.00000
828.00000 2306.00000
962.00000 2304.00000
1096.00000 2293.00000
POINTS=10
1707.00000 1475.00000
1718.00000 1616.00000
1723.00000 1756.00000
1721.00000 1897.00000
1695.00000 2036.00000
1636.00000 2164.00000
1536.00000 2263.00000
1402.00000 2299.00000
1261.00000 2298.00000
1120.00000 2292.00000
IMAGE=ENT7609_h2d1.tif
ID=328 
SCALE=0.000407
LM=13
533.00000 1531.00000
591.00000 1295.00000
1707.00000 1454.00000
1638.00000 1275.00000
1120.00000 1223.00000
1123.00000 1033.00000
671.00000 1111.00000
1575.00000 1108.00000
896.00000 1102.00000
1339.00000 1100.00000
1042.00000 1209.00000
1201.00000 1206.00000
1123.00000 2285.00000
CURVES=2
POINTS=10
525.00000 1543.00000
509.00000 1675.00000
512.00000 1807.00000
526.00000 1939.00000
561.00000 2067.00000
616.00000 2187.00000
714.00000 2276.00000
842.00000 2309.00000
974.00000 2313.00000
1105.00000 2290.00000
POINTS=10
1704.00000 1461.00000
1726.00000 1600.00000
1729.00000 1740.00000
1720.00000 1880.00000
1706.00000 2020.00000
1645.00000 2146.00000
1550.00000 2250.00000
1417.00000 2295.00000
1277.00000 2301.00000
1137.00000 2290.00000
IMAGE=ENT7609_h2d2.tif
ID=329
SCALE=0.000407
LM=13
461.00000 1392.00000
529.00000 1142.00000
1626.00000 1355.00000
1541.00000 1100.00000
1041.00000 1131.00000
1032.00000 938.00000
592.00000 986.00000
1467.00000 952.00000
805.00000 1006.00000
1248.00000 989.00000
958.00000 1114.00000
1114.00000 1111.00000
1069.00000 2154.00000
CURVES=2
POINTS=10
463.00000 1409.00000
446.00000 1544.00000
441.00000 1680.00000
452.00000 1816.00000
485.00000 1948.00000
551.00000 2066.00000
655.00000 2151.00000
783.00000 2197.00000
918.00000 2187.00000
1052.00000 2162.00000
POINTS=10
1637.00000 1375.00000
1654.00000 1507.00000
1670.00000 1640.00000
1663.00000 1773.00000
1633.00000 1903.00000
1578.00000 2025.00000
1473.00000 2107.00000
1349.00000 2157.00000
1216.00000 2169.00000
1083.00000 2159.00000
IMAGE=ENT7609_h3d1.tif
ID=330 
SCALE=0.000407
LM=13
462.00000 1396.00000
534.00000 1145.00000
1625.00000 1352.00000
1540.00000 1103.00000
1045.00000 1145.00000
1028.00000 935.00000
586.00000 976.00000
1465.00000 948.00000
805.00000 1012.00000
1263.00000 987.00000
957.00000 1120.00000
1125.00000 1120.00000
1081.00000 2156.00000
CURVES=2
POINTS=10
455.00000 1417.00000
444.00000 1553.00000
443.00000 1689.00000
454.00000 1825.00000
486.00000 1958.00000
556.00000 2075.00000
662.00000 2158.00000
793.00000 2189.00000
930.00000 2186.00000
1065.00000 2168.00000
POINTS=10
1626.00000 1361.00000
1663.00000 1491.00000
1674.00000 1626.00000
1663.00000 1761.00000
1642.00000 1895.00000
1587.00000 2019.00000
1483.00000 2105.00000
1358.00000 2157.00000
1223.00000 2173.00000
1088.00000 2168.00000
IMAGE=ENT7609_h3d2.tif
ID=331
SCALE=0.000407
LM=13
526.00000 1640.00000
586.00000 1346.00000
1794.00000 1558.00000
1716.00000 1305.00000
1164.00000 1308.00000
1153.00000 1073.00000
664.00000 1133.00000
1623.00000 1096.00000
884.00000 1152.00000
1407.00000 1148.00000
1093.00000 1275.00000
1246.00000 1282.00000
1201.00000 2423.00000
CURVES=2
POINTS=10
513.00000 1657.00000
504.00000 1800.00000
509.00000 1943.00000
526.00000 2085.00000
568.00000 2222.00000
647.00000 2341.00000
768.00000 2418.00000
907.00000 2452.00000
1050.00000 2447.00000
1192.00000 2428.00000
POINTS=10
1793.00000 1569.00000
1831.00000 1710.00000
1843.00000 1856.00000
1843.00000 2002.00000
1819.00000 2146.00000
1754.00000 2276.00000
1645.00000 2370.00000
1508.00000 2419.00000
1363.00000 2437.00000
1217.00000 2428.00000
IMAGE=ENT7609_h4d1.tif
ID=332
SCALE=0.000407
LM=13
530.00000 1632.00000
588.00000 1333.00000
1792.00000 1557.00000
1714.00000 1291.00000
1166.00000 1301.00000
1146.00000 1064.00000
666.00000 1141.00000
1623.00000 1099.00000
874.00000 1158.00000
1406.00000 1145.00000
1078.00000 1278.00000
1244.00000 1281.00000
1201.00000 2430.00000
CURVES=2
POINTS=10
521.00000 1649.00000
500.00000 1790.00000
503.00000 1933.00000
519.00000 2075.00000
562.00000 2212.00000
644.00000 2328.00000
765.00000 2406.00000
899.00000 2453.00000
1042.00000 2449.00000
1184.00000 2434.00000
POINTS=10
1799.00000 1577.00000
1827.00000 1719.00000
1847.00000 1863.00000
1843.00000 2008.00000
1818.00000 2151.00000
1756.00000 2282.00000
1645.00000 2374.00000
1508.00000 2422.00000
1364.00000 2443.00000
1220.00000 2427.00000
IMAGE=ENT7609_h4d2.tif
ID=333 
SCALE=0.000407
