# Supplementary material for: Scrutinising an inscrutable bark-nesting ant: Exploring cryptic diversity in the Rhopalomastix javana (Hymenoptera: Formicidae) complex using DNA barcodes, genome-wide MIG-seq and geometric morphometrics
Source: PeerJ. 2023 Nov 16;11:e16416. doi: 10.7717/peerj.16416 (PMC10657568; doi:10.7717/peerj.16416)
Supplement: Supplemental Information 13 [file peerj-11-16416-s013.tps]

LM=7
2514.00000 1301.00000
2430.00000 1264.00000
2305.00000 1641.00000
2100.00000 1322.00000
1811.00000 1369.00000
1468.00000 1355.00000
1215.00000 1833.00000
CURVES=1
POINTS=13
1223.00000 1854.00000
1351.00000 1906.00000
1489.00000 1926.00000
1627.00000 1937.00000
1765.00000 1936.00000
1904.00000 1930.00000
2042.00000 1917.00000
2178.00000 1894.00000
2312.00000 1859.00000
2430.00000 1787.00000
2505.00000 1670.00000
2542.00000 1537.00000
2588.00000 1406.00000
IMAGE=ENT13953_p1d1.tif
ID=0 
SCALE=0.000409
LM=7
2478.00000 1189.00000
2408.00000 1164.00000
2257.00000 1532.00000
2058.00000 1233.00000
1756.00000 1322.00000
1436.00000 1252.00000
1160.00000 1701.00000
CURVES=1
POINTS=13
1171.00000 1716.00000
1292.00000 1790.00000
1431.00000 1822.00000
1573.00000 1830.00000
1715.00000 1833.00000
1857.00000 1834.00000
1999.00000 1820.00000
2139.00000 1796.00000
2277.00000 1766.00000
2396.00000 1687.00000
2475.00000 1571.00000
2509.00000 1433.00000
2559.00000 1300.00000
IMAGE=ENT13953_p1d2.tif
ID=1 
SCALE=0.000409
LM=7
1495.00000 767.00000
1399.00000 703.00000
1279.00000 1068.00000
1071.00000 780.00000
791.00000 852.00000
526.00000 772.00000
179.00000 1159.00000
CURVES=1
POINTS=13
195.00000 1181.00000
306.00000 1259.00000
442.00000 1288.00000
580.00000 1307.00000
719.00000 1319.00000
858.00000 1319.00000
997.00000 1313.00000
1136.00000 1297.00000
1271.00000 1264.00000
1388.00000 1190.00000
1458.00000 1070.00000
1496.00000 936.00000
1546.00000 806.00000
IMAGE=ENT13953_p2d1.tif
ID=2 
SCALE=0.000409
LM=7
1700.00000 1033.00000
1592.00000 978.00000
1470.00000 1345.00000
1259.00000 1051.00000
980.00000 1120.00000
715.00000 1058.00000
390.00000 1443.00000
CURVES=1
POINTS=13
397.00000 1465.00000
515.00000 1535.00000
649.00000 1562.00000
785.00000 1579.00000
922.00000 1587.00000
1059.00000 1587.00000
1196.00000 1579.00000
1332.00000 1559.00000
1465.00000 1528.00000
1580.00000 1459.00000
1653.00000 1347.00000
1689.00000 1214.00000
1737.00000 1086.00000
IMAGE=ENT13953_p2d2.tif
ID=3 
SCALE=0.000409
LM=7
1314.00000 789.00000
1242.00000 728.00000
1112.00000 1070.00000
942.00000 764.00000
678.00000 831.00000
464.00000 747.00000
92.00000 1145.00000
CURVES=1
POINTS=13
97.00000 1167.00000
196.00000 1247.00000
317.00000 1284.00000
444.00000 1298.00000
571.00000 1305.00000
699.00000 1304.00000
826.00000 1297.00000
953.00000 1288.00000
1079.00000 1271.00000
1191.00000 1211.00000
1266.00000 1108.00000
1309.00000 988.00000
1356.00000 870.00000
IMAGE=ENT13953_p3d1.tif
ID=4 
SCALE=0.000409
LM=7
1289.00000 800.00000
1218.00000 749.00000
1099.00000 1091.00000
927.00000 797.00000
663.00000 868.00000
488.00000 791.00000
94.00000 1188.00000
CURVES=1
POINTS=13
97.00000 1207.00000
195.00000 1282.00000
316.00000 1314.00000
442.00000 1327.00000
568.00000 1329.00000
694.00000 1325.00000
820.00000 1324.00000
945.00000 1314.00000
1069.00000 1290.00000
1181.00000 1233.00000
1254.00000 1130.00000
1291.00000 1010.00000
1347.00000 897.00000
IMAGE=ENT13953_p3d2.tif
ID=5 
SCALE=0.000409
LM=7
1358.00000 859.00000
1282.00000 791.00000
1166.00000 1156.00000
964.00000 867.00000
678.00000 925.00000
457.00000 859.00000
129.00000 1274.00000
CURVES=1
POINTS=13
134.00000 1298.00000
238.00000 1378.00000
369.00000 1405.00000
504.00000 1411.00000
638.00000 1415.00000
772.00000 1414.00000
906.00000 1403.00000
1040.00000 1392.00000
1171.00000 1365.00000
1281.00000 1288.00000
1359.00000 1179.00000
1380.00000 1047.00000
1436.00000 925.00000
IMAGE=ENT13953_p4d1.tif
ID=6 
SCALE=0.000409
LM=7
1378.00000 869.00000
1289.00000 815.00000
1173.00000 1182.00000
971.00000 896.00000
696.00000 958.00000
480.00000 888.00000
143.00000 1316.00000
CURVES=1
POINTS=13
149.00000 1330.00000
262.00000 1399.00000
394.00000 1419.00000
526.00000 1432.00000
659.00000 1437.00000
792.00000 1432.00000
925.00000 1421.00000
1057.00000 1407.00000
1188.00000 1381.00000
1300.00000 1310.00000
1370.00000 1197.00000
1388.00000 1065.00000
1443.00000 944.00000
IMAGE=ENT13953_p4d2.tif
ID=7 
SCALE=0.000409
LM=7
2220.00000 1185.00000
2094.00000 1063.00000
1951.00000 1426.00000
1728.00000 1133.00000
1421.00000 1161.00000
1208.00000 1095.00000
796.00000 1538.00000
CURVES=1
POINTS=13
793.00000 1555.00000
889.00000 1653.00000
1031.00000 1682.00000
1177.00000 1694.00000
1323.00000 1699.00000
1469.00000 1695.00000
1615.00000 1690.00000
1761.00000 1682.00000
1905.00000 1655.00000
2035.00000 1590.00000
2128.00000 1478.00000
2174.00000 1339.00000
2240.00000 1209.00000
IMAGE=ENT13953_p5d1.tif
ID=8 
SCALE=0.000409
LM=7
2193.00000 1204.00000
2088.00000 1103.00000
1945.00000 1461.00000
1720.00000 1165.00000
1408.00000 1201.00000
1189.00000 1139.00000
782.00000 1575.00000
CURVES=1
POINTS=13
785.00000 1601.00000
891.00000 1698.00000
1036.00000 1717.00000
1182.00000 1731.00000
1329.00000 1738.00000
1475.00000 1735.00000
1622.00000 1734.00000
1767.00000 1719.00000
1912.00000 1695.00000
2043.00000 1632.00000
2125.00000 1511.00000
2166.00000 1371.00000
2226.00000 1237.00000
IMAGE=ENT13953_p5d2.tif
ID=9 
SCALE=0.000409
LM=7
2805.00000 1722.00000
2717.00000 1618.00000
2526.00000 2029.00000
2270.00000 1710.00000
1886.00000 1758.00000
1599.00000 1658.00000
1144.00000 2156.00000
CURVES=1
POINTS=13
1148.00000 2186.00000
1284.00000 2287.00000
1450.00000 2328.00000
1620.00000 2351.00000
1790.00000 2368.00000
1961.00000 2363.00000
2132.00000 2349.00000
2302.00000 2327.00000
2469.00000 2289.00000
2622.00000 2214.00000
2737.00000 2087.00000
2797.00000 1927.00000
2873.00000 1774.00000
IMAGE=ENT13954_p1d1.tif
ID=10 
SCALE=0.000409
LM=7
2715.00000 1771.00000
2616.00000 1676.00000
2422.00000 2068.00000
2169.00000 1760.00000
1793.00000 1823.00000
1488.00000 1720.00000
1073.00000 2223.00000
CURVES=1
POINTS=13
1073.00000 2258.00000
1218.00000 2340.00000
1382.00000 2377.00000
1547.00000 2406.00000
1715.00000 2412.00000
1883.00000 2415.00000
2050.00000 2404.00000
2216.00000 2379.00000
2379.00000 2338.00000
2529.00000 2263.00000
2645.00000 2144.00000
2690.00000 1983.00000
2776.00000 1839.00000
IMAGE=ENT13954_p1d2.tif
ID=11 
SCALE=0.000409
LM=7
2842.00000 1634.00000
2735.00000 1531.00000
2576.00000 1922.00000
2322.00000 1613.00000
1944.00000 1707.00000
1639.00000 1557.00000
1222.00000 2150.00000
CURVES=1
POINTS=13
1243.00000 2159.00000
1394.00000 2224.00000
1554.00000 2263.00000
1717.00000 2288.00000
1881.00000 2296.00000
2046.00000 2287.00000
2210.00000 2274.00000
2371.00000 2241.00000
2530.00000 2198.00000
2677.00000 2126.00000
2775.00000 2000.00000
2815.00000 1840.00000
2890.00000 1694.00000
IMAGE=ENT13954_p2d1.tif
ID=12 
SCALE=0.000409
LM=7
2848.00000 1764.00000
2732.00000 1667.00000
2574.00000 2067.00000
2313.00000 1755.00000
1936.00000 1834.00000
1629.00000 1690.00000
1215.00000 2267.00000
CURVES=1
POINTS=13
1224.00000 2290.00000
1377.00000 2352.00000
1536.00000 2394.00000
1700.00000 2413.00000
1864.00000 2426.00000
2029.00000 2424.00000
2193.00000 2409.00000
2356.00000 2382.00000
2518.00000 2349.00000
2664.00000 2274.00000
2763.00000 2143.00000
2811.00000 1985.00000
2895.00000 1843.00000
IMAGE=ENT13954_p2d2.tif
ID=13 
SCALE=0.000409
LM=7
1785.00000 1032.00000
1689.00000 944.00000
1516.00000 1308.00000
1292.00000 1021.00000
914.00000 1069.00000
677.00000 947.00000
181.00000 1503.00000
CURVES=1
POINTS=13
198.00000 1540.00000
345.00000 1610.00000
505.00000 1643.00000
667.00000 1664.00000
830.00000 1673.00000
993.00000 1676.00000
1156.00000 1667.00000
1318.00000 1652.00000
1478.00000 1619.00000
1620.00000 1538.00000
1742.00000 1430.00000
1787.00000 1274.00000
1873.00000 1135.00000
IMAGE=ENT13954_p3d1.tif
ID=14 
SCALE=0.000409
LM=7
1758.00000 1088.00000
1649.00000 994.00000
1505.00000 1377.00000
1259.00000 1081.00000
865.00000 1113.00000
626.00000 994.00000
142.00000 1565.00000
CURVES=1
POINTS=13
160.00000 1591.00000
308.00000 1659.00000
466.00000 1697.00000
627.00000 1723.00000
790.00000 1730.00000
953.00000 1733.00000
1116.00000 1731.00000
1278.00000 1712.00000
1437.00000 1680.00000
1577.00000 1600.00000
1694.00000 1490.00000
1744.00000 1335.00000
1823.00000 1193.00000
IMAGE=ENT13954_p3d2.tif
ID=15 
SCALE=0.000409
LM=7
1722.00000 1111.00000
1609.00000 1028.00000
1443.00000 1425.00000
1169.00000 1129.00000
785.00000 1211.00000
493.00000 1098.00000
123.00000 1612.00000
CURVES=1
POINTS=13
127.00000 1639.00000
280.00000 1703.00000
442.00000 1740.00000
606.00000 1765.00000
772.00000 1773.00000
938.00000 1767.00000
1103.00000 1750.00000
1267.00000 1722.00000
1426.00000 1676.00000
1574.00000 1599.00000
1672.00000 1466.00000
1714.00000 1306.00000
1784.00000 1155.00000
IMAGE=ENT13954_p4d1.tif
ID=16 
SCALE=0.000409
LM=7
1742.00000 1123.00000
1628.00000 1057.00000
1459.00000 1445.00000
1193.00000 1144.00000
814.00000 1227.00000
509.00000 1126.00000
141.00000 1642.00000
CURVES=1
POINTS=13
137.00000 1662.00000
287.00000 1726.00000
447.00000 1760.00000
609.00000 1785.00000
772.00000 1799.00000
935.00000 1796.00000
1098.00000 1784.00000
1259.00000 1757.00000
1417.00000 1716.00000
1564.00000 1644.00000
1670.00000 1521.00000
1712.00000 1363.00000
1784.00000 1216.00000
IMAGE=ENT13954_p4d2.tif
ID=17 
SCALE=0.000409
LM=7
2333.00000 1434.00000
2227.00000 1328.00000
2103.00000 1678.00000
1836.00000 1434.00000
1494.00000 1490.00000
1253.00000 1407.00000
854.00000 1866.00000
CURVES=1
POINTS=13
862.00000 1904.00000
996.00000 1977.00000
1142.00000 2018.00000
1293.00000 2043.00000
1444.00000 2058.00000
1597.00000 2059.00000
1748.00000 2044.00000
1898.00000 2016.00000
2045.00000 1977.00000
2177.00000 1899.00000
2272.00000 1781.00000
2317.00000 1635.00000
2389.00000 1501.00000
IMAGE=ENT13954_p5d1.tif
ID=18 
SCALE=0.000409
LM=7
2336.00000 1463.00000
2234.00000 1366.00000
2090.00000 1727.00000
1845.00000 1449.00000
1492.00000 1519.00000
1256.00000 1435.00000
876.00000 1908.00000
CURVES=1
POINTS=13
867.00000 1931.00000
1001.00000 2003.00000
1149.00000 2041.00000
1298.00000 2068.00000
1450.00000 2083.00000
1602.00000 2086.00000
1754.00000 2074.00000
1904.00000 2047.00000
2049.00000 2004.00000
2179.00000 1925.00000
2272.00000 1805.00000
2326.00000 1663.00000
2396.00000 1528.00000
IMAGE=ENT13954_p5d2.tif
ID=19 
SCALE=0.000409
LM=7
2512.00000 1421.00000
2436.00000 1345.00000
2292.00000 1672.00000
2093.00000 1397.00000
1821.00000 1452.00000
1514.00000 1349.00000
1246.00000 1872.00000
CURVES=1
POINTS=13
1250.00000 1896.00000
1370.00000 1942.00000
1496.00000 1968.00000
1625.00000 1980.00000
1753.00000 1989.00000
1882.00000 1983.00000
2011.00000 1979.00000
2138.00000 1958.00000
2263.00000 1927.00000
2375.00000 1864.00000
2443.00000 1754.00000
2494.00000 1636.00000
2559.00000 1525.00000
IMAGE=ENT13955_p1d1.tif
ID=20 
SCALE=0.000409
LM=7
2543.00000 1493.00000
2473.00000 1415.00000
2321.00000 1734.00000
2124.00000 1463.00000
1843.00000 1515.00000
1502.00000 1378.00000
1253.00000 1923.00000
CURVES=1
POINTS=13
1261.00000 1945.00000
1380.00000 1997.00000
1508.00000 2019.00000
1638.00000 2032.00000
1768.00000 2038.00000
1898.00000 2041.00000
2028.00000 2038.00000
2156.00000 2019.00000
2281.00000 1984.00000
2396.00000 1924.00000
2472.00000 1822.00000
2522.00000 1702.00000
2592.00000 1593.00000
IMAGE=ENT13955_p1d2.tif
ID=21 
SCALE=0.000409
LM=7
2740.00000 1717.00000
2639.00000 1633.00000
2428.00000 2063.00000
2196.00000 1709.00000
1828.00000 1785.00000
1541.00000 1675.00000
1157.00000 2283.00000
CURVES=1
POINTS=13
1178.00000 2308.00000
1332.00000 2358.00000
1493.00000 2380.00000
1655.00000 2389.00000
1817.00000 2394.00000
1979.00000 2382.00000
2140.00000 2365.00000
2300.00000 2338.00000
2459.00000 2306.00000
2606.00000 2238.00000
2691.00000 2106.00000
2748.00000 1955.00000
2828.00000 1814.00000
IMAGE=ENT13955_p2d1.tif
ID=22 
SCALE=0.000409
LM=7
2810.00000 1690.00000
2692.00000 1605.00000
2493.00000 2031.00000
2253.00000 1690.00000
1903.00000 1732.00000
1603.00000 1631.00000
1236.00000 2255.00000
CURVES=1
POINTS=13
1250.00000 2289.00000
1407.00000 2323.00000
1566.00000 2342.00000
1726.00000 2351.00000
1886.00000 2356.00000
2046.00000 2354.00000
2206.00000 2348.00000
2364.00000 2322.00000
2521.00000 2290.00000
2660.00000 2214.00000
2755.00000 2091.00000
2810.00000 1940.00000
2877.00000 1795.00000
IMAGE=ENT13955_p2d2.tif
ID=23 
SCALE=0.000409
LM=7
2863.00000 1700.00000
2776.00000 1609.00000
2558.00000 2010.00000
2347.00000 1682.00000
1990.00000 1729.00000
1736.00000 1653.00000
1314.00000 2213.00000
CURVES=1
POINTS=13
1317.00000 2231.00000
1470.00000 2278.00000
1628.00000 2299.00000
1788.00000 2315.00000
1947.00000 2323.00000
2107.00000 2326.00000
2267.00000 2322.00000
2426.00000 2308.00000
2585.00000 2284.00000
2734.00000 2228.00000
2842.00000 2111.00000
2879.00000 1956.00000
2944.00000 1810.00000
IMAGE=ENT13955_p3d1.tif
ID=24 
SCALE=0.000409
LM=7
2893.00000 1781.00000
2787.00000 1694.00000
2576.00000 2091.00000
2346.00000 1781.00000
2007.00000 1814.00000
1745.00000 1734.00000
1312.00000 2295.00000
CURVES=1
POINTS=13
1330.00000 2314.00000
1481.00000 2365.00000
1638.00000 2386.00000
1797.00000 2397.00000
1956.00000 2404.00000
2115.00000 2406.00000
2274.00000 2401.00000
2432.00000 2388.00000
2590.00000 2367.00000
2740.00000 2316.00000
2855.00000 2207.00000
2888.00000 2051.00000
2951.00000 1905.00000
IMAGE=ENT13955_p3d2.tif
ID=25 
SCALE=0.000409
LM=7
1518.00000 977.00000
1452.00000 932.00000
1247.00000 1276.00000
1059.00000 977.00000
763.00000 1015.00000
512.00000 963.00000
161.00000 1423.00000
CURVES=1
POINTS=13
164.00000 1447.00000
292.00000 1492.00000
427.00000 1508.00000
563.00000 1520.00000
698.00000 1527.00000
834.00000 1529.00000
970.00000 1526.00000
1106.00000 1516.00000
1240.00000 1492.00000
1363.00000 1434.00000
1442.00000 1324.00000
1484.00000 1195.00000
1559.00000 1082.00000
IMAGE=ENT13955_p4d1.tif
ID=26 
SCALE=0.000409
LM=7
1476.00000 922.00000
1405.00000 880.00000
1220.00000 1230.00000
1026.00000 938.00000
719.00000 1000.00000
466.00000 922.00000
123.00000 1385.00000
CURVES=1
POINTS=13
127.00000 1404.00000
257.00000 1444.00000
392.00000 1463.00000
528.00000 1475.00000
664.00000 1483.00000
800.00000 1487.00000
936.00000 1482.00000
1072.00000 1470.00000
1205.00000 1441.00000
1329.00000 1386.00000
1408.00000 1279.00000
1450.00000 1150.00000
1525.00000 1036.00000
IMAGE=ENT13955_p4d2.tif
ID=27 
SCALE=0.000409
LM=7
2601.00000 1357.00000
2503.00000 1256.00000
2315.00000 1646.00000
2100.00000 1306.00000
1730.00000 1377.00000
1464.00000 1266.00000
1070.00000 1834.00000
CURVES=1
POINTS=13
1070.00000 1855.00000
1213.00000 1909.00000
1365.00000 1926.00000
1517.00000 1932.00000
1670.00000 1932.00000
1823.00000 1929.00000
1975.00000 1922.00000
2127.00000 1905.00000
2279.00000 1886.00000
2424.00000 1840.00000
2526.00000 1726.00000
2577.00000 1582.00000
2662.00000 1455.00000
IMAGE=ENT13955_p5d1.tif
ID=28 
SCALE=0.000409
LM=7
2614.00000 1378.00000
2502.00000 1274.00000
2313.00000 1664.00000
2105.00000 1315.00000
1738.00000 1385.00000
1482.00000 1263.00000
1047.00000 1838.00000
CURVES=1
POINTS=13
1055.00000 1860.00000
1196.00000 1916.00000
1349.00000 1932.00000
1502.00000 1942.00000
1655.00000 1949.00000
1809.00000 1954.00000
1962.00000 1945.00000
2114.00000 1930.00000
2265.00000 1903.00000
2410.00000 1852.00000
2520.00000 1748.00000
2572.00000 1604.00000
2659.00000 1478.00000
IMAGE=ENT13955_p5d2.tif
ID=29 
SCALE=0.000409
LM=7
1603.00000 923.00000
1538.00000 882.00000
1357.00000 1229.00000
1167.00000 942.00000
845.00000 976.00000
421.00000 895.00000
178.00000 1369.00000
CURVES=1
POINTS=13
184.00000 1391.00000
317.00000 1441.00000
455.00000 1473.00000
595.00000 1491.00000
737.00000 1496.00000
878.00000 1501.00000
1020.00000 1495.00000
1161.00000 1483.00000
1301.00000 1459.00000
1433.00000 1409.00000
1524.00000 1302.00000
1568.00000 1167.00000
1640.00000 1045.00000
IMAGE=ENT13974_p1d1.tif
ID=30 
SCALE=0.000409
LM=7
1554.00000 911.00000
1480.00000 852.00000
1307.00000 1197.00000
1101.00000 929.00000
783.00000 991.00000
383.00000 867.00000
133.00000 1342.00000
CURVES=1
POINTS=13
136.00000 1357.00000
269.00000 1408.00000
408.00000 1437.00000
549.00000 1454.00000
691.00000 1465.00000
833.00000 1462.00000
975.00000 1458.00000
1117.00000 1446.00000
1257.00000 1418.00000
1390.00000 1369.00000
1481.00000 1263.00000
1522.00000 1127.00000
1597.00000 1006.00000
IMAGE=ENT13974_p1d2.tif
ID=31 
SCALE=0.000409
LM=7
2408.00000 1460.00000
2335.00000 1403.00000
2171.00000 1744.00000
1972.00000 1469.00000
1679.00000 1542.00000
1445.00000 1469.00000
1092.00000 1898.00000
CURVES=1
POINTS=13
1092.00000 1914.00000
1218.00000 1963.00000
1349.00000 1998.00000
1484.00000 2010.00000
1620.00000 2015.00000
1755.00000 2015.00000
1890.00000 2002.00000
2025.00000 1986.00000
2157.00000 1955.00000
2278.00000 1894.00000
2353.00000 1782.00000
2396.00000 1654.00000
2458.00000 1533.00000
IMAGE=ENT13974_p2d1.tif
ID=32 
SCALE=0.000409
LM=7
2396.00000 1535.00000
2314.00000 1481.00000
2156.00000 1823.00000
1959.00000 1548.00000
1659.00000 1621.00000
1421.00000 1554.00000
1067.00000 1981.00000
CURVES=1
POINTS=13
1073.00000 1994.00000
1196.00000 2048.00000
1327.00000 2079.00000
1460.00000 2093.00000
1594.00000 2099.00000
1729.00000 2096.00000
1863.00000 2087.00000
1996.00000 2071.00000
2128.00000 2044.00000
2250.00000 1989.00000
2328.00000 1880.00000
2368.00000 1752.00000
2431.00000 1633.00000
IMAGE=ENT13974_p2d2.tif
ID=33 
SCALE=0.000409
LM=7
1570.00000 965.00000
1459.00000 918.00000
1310.00000 1267.00000
1117.00000 984.00000
774.00000 1035.00000
546.00000 978.00000
137.00000 1403.00000
CURVES=1
POINTS=13
140.00000 1422.00000
274.00000 1471.00000
414.00000 1499.00000
556.00000 1516.00000
698.00000 1527.00000
841.00000 1527.00000
983.00000 1524.00000
1126.00000 1516.00000
1268.00000 1502.00000
1402.00000 1456.00000
1500.00000 1354.00000
1546.00000 1218.00000
1612.00000 1092.00000
IMAGE=ENT13974_p3d1.tif
ID=34 
SCALE=0.000409
LM=7
1614.00000 1019.00000
1490.00000 966.00000
1345.00000 1312.00000
1141.00000 1050.00000
809.00000 1089.00000
594.00000 1029.00000
170.00000 1467.00000
CURVES=1
POINTS=13
181.00000 1481.00000
314.00000 1537.00000
456.00000 1564.00000
599.00000 1580.00000
744.00000 1586.00000
888.00000 1583.00000
1032.00000 1577.00000
1176.00000 1564.00000
1319.00000 1548.00000
1454.00000 1500.00000
1534.00000 1383.00000
1579.00000 1245.00000
1652.00000 1121.00000
IMAGE=ENT13974_p3d2.tif
ID=35 
SCALE=0.000409
LM=7
2140.00000 1278.00000
2041.00000 1175.00000
1893.00000 1555.00000
1690.00000 1254.00000
1370.00000 1313.00000
1141.00000 1270.00000
739.00000 1743.00000
CURVES=1
POINTS=13
746.00000 1759.00000
877.00000 1817.00000
1017.00000 1847.00000
1159.00000 1868.00000
1302.00000 1876.00000
1445.00000 1874.00000
1588.00000 1862.00000
1730.00000 1847.00000
1867.00000 1806.00000
1995.00000 1741.00000
2075.00000 1625.00000
2098.00000 1484.00000
2172.00000 1361.00000
IMAGE=ENT14143_p1d1.tif
ID=36 
SCALE=0.000409
LM=7
2103.00000 1197.00000
2008.00000 1095.00000
1862.00000 1473.00000
1646.00000 1191.00000
1328.00000 1257.00000
1119.00000 1194.00000
722.00000 1677.00000
CURVES=1
POINTS=13
728.00000 1693.00000
858.00000 1750.00000
998.00000 1779.00000
1139.00000 1793.00000
1282.00000 1795.00000
1424.00000 1791.00000
1566.00000 1784.00000
1707.00000 1769.00000
1845.00000 1733.00000
1970.00000 1665.00000
2049.00000 1549.00000
2068.00000 1408.00000
2142.00000 1287.00000
IMAGE=ENT14143_p1d2.tif
ID=37 
SCALE=0.000409
LM=7
2052.00000 1345.00000
1974.00000 1265.00000
1848.00000 1644.00000
1630.00000 1339.00000
1337.00000 1411.00000
1144.00000 1356.00000
733.00000 1828.00000
CURVES=1
POINTS=13
745.00000 1836.00000
873.00000 1879.00000
1007.00000 1903.00000
1142.00000 1911.00000
1278.00000 1909.00000
1413.00000 1905.00000
1548.00000 1896.00000
1683.00000 1883.00000
1816.00000 1858.00000
1933.00000 1790.00000
2005.00000 1676.00000
2039.00000 1545.00000
2098.00000 1423.00000
IMAGE=ENT14143_p2d1.tif
ID=38 
SCALE=0.000409
LM=7
2078.00000 1305.00000
1987.00000 1231.00000
1873.00000 1611.00000
1650.00000 1297.00000
1358.00000 1361.00000
1167.00000 1318.00000
763.00000 1781.00000
CURVES=1
POINTS=13
773.00000 1797.00000
903.00000 1840.00000
1038.00000 1866.00000
1175.00000 1875.00000
1312.00000 1878.00000
1450.00000 1875.00000
1586.00000 1862.00000
1722.00000 1841.00000
1856.00000 1812.00000
1974.00000 1742.00000
2038.00000 1621.00000
2070.00000 1488.00000
2130.00000 1365.00000
IMAGE=ENT14143_p2d2.tif
ID=39 
SCALE=0.000409
LM=7
2015.00000 1216.00000
1897.00000 1194.00000
1830.00000 1591.00000
1606.00000 1269.00000
1321.00000 1356.00000
1100.00000 1292.00000
781.00000 1737.00000
CURVES=1
POINTS=13
789.00000 1748.00000
917.00000 1789.00000
1051.00000 1805.00000
1186.00000 1810.00000
1321.00000 1812.00000
1455.00000 1808.00000
1590.00000 1796.00000
1724.00000 1784.00000
1855.00000 1751.00000
1965.00000 1674.00000
2018.00000 1551.00000
2029.00000 1417.00000
2090.00000 1297.00000
IMAGE=ENT14143_p3d1.tif
ID=40 
SCALE=0.000409
LM=7
2005.00000 1209.00000
1896.00000 1182.00000
1815.00000 1578.00000
1582.00000 1279.00000
1313.00000 1345.00000
1056.00000 1291.00000
759.00000 1720.00000
CURVES=1
POINTS=13
756.00000 1729.00000
885.00000 1775.00000
1020.00000 1797.00000
1157.00000 1802.00000
1294.00000 1800.00000
1431.00000 1795.00000
1567.00000 1785.00000
1703.00000 1772.00000
1835.00000 1733.00000
1950.00000 1659.00000
1998.00000 1532.00000
2013.00000 1396.00000
2066.00000 1270.00000
IMAGE=ENT14143_p3d2.tif
ID=41 
SCALE=0.000409
LM=7
1962.00000 1231.00000
1875.00000 1187.00000
1776.00000 1552.00000
1603.00000 1249.00000
1320.00000 1329.00000
1106.00000 1261.00000
789.00000 1645.00000
CURVES=1
POINTS=13
796.00000 1657.00000
912.00000 1704.00000
1033.00000 1734.00000
1157.00000 1752.00000
1282.00000 1756.00000
1408.00000 1755.00000
1532.00000 1746.00000
1656.00000 1730.00000
1779.00000 1706.00000
1888.00000 1644.00000
1950.00000 1536.00000
1971.00000 1413.00000
2020.00000 1298.00000
IMAGE=ENT14143_p4d1.tif
ID=42 
SCALE=0.000409
LM=7
1953.00000 1227.00000
1871.00000 1188.00000
1759.00000 1541.00000
1568.00000 1271.00000
1314.00000 1341.00000
1107.00000 1255.00000
780.00000 1637.00000
CURVES=1
POINTS=13
783.00000 1652.00000
900.00000 1700.00000
1024.00000 1722.00000
1148.00000 1742.00000
1274.00000 1748.00000
1400.00000 1748.00000
1526.00000 1742.00000
1651.00000 1723.00000
1772.00000 1686.00000
1881.00000 1623.00000
1933.00000 1509.00000
1957.00000 1385.00000
2011.00000 1271.00000
IMAGE=ENT14143_p4d2.tif
ID=43 
SCALE=0.000409
LM=7
1958.00000 1241.00000
1862.00000 1189.00000
1769.00000 1527.00000
1537.00000 1266.00000
1255.00000 1305.00000
1058.00000 1246.00000
690.00000 1631.00000
CURVES=1
POINTS=13
692.00000 1653.00000
813.00000 1705.00000
941.00000 1740.00000
1071.00000 1761.00000
1202.00000 1773.00000
1334.00000 1778.00000
1466.00000 1773.00000
1598.00000 1759.00000
1726.00000 1730.00000
1842.00000 1667.00000
1914.00000 1557.00000
1939.00000 1427.00000
2002.00000 1311.00000
IMAGE=ENT14143_p5d1.tif
ID=44 
SCALE=0.000409
LM=7
1962.00000 1167.00000
1875.00000 1133.00000
1747.00000 1493.00000
1540.00000 1217.00000
1254.00000 1259.00000
1068.00000 1190.00000
697.00000 1590.00000
CURVES=1
POINTS=13
707.00000 1608.00000
828.00000 1658.00000
955.00000 1689.00000
1085.00000 1708.00000
1215.00000 1719.00000
1346.00000 1721.00000
1477.00000 1718.00000
1607.00000 1702.00000
1735.00000 1676.00000
1850.00000 1615.00000
1921.00000 1505.00000
1948.00000 1377.00000
2010.00000 1262.00000
IMAGE=ENT14143_p5d2.tif
ID=45 
SCALE=0.000409
LM=7
2216.00000 1482.00000
2104.00000 1424.00000
1977.00000 1802.00000
1748.00000 1504.00000
1425.00000 1558.00000
1213.00000 1481.00000
821.00000 1966.00000
CURVES=1
POINTS=13
825.00000 1982.00000
963.00000 2029.00000
1107.00000 2053.00000
1251.00000 2071.00000
1397.00000 2080.00000
1543.00000 2081.00000
1688.00000 2073.00000
1832.00000 2051.00000
1975.00000 2023.00000
2103.00000 1955.00000
2186.00000 1836.00000
2220.00000 1694.00000
2293.00000 1568.00000
IMAGE=ENT14144_p1d1.tif
ID=46 
SCALE=0.000409
LM=7
2220.00000 1471.00000
2125.00000 1396.00000
1989.00000 1779.00000
1774.00000 1473.00000
1441.00000 1522.00000
1230.00000 1456.00000
835.00000 1937.00000
CURVES=1
POINTS=13
839.00000 1954.00000
975.00000 2003.00000
1117.00000 2027.00000
1261.00000 2042.00000
1406.00000 2050.00000
1550.00000 2051.00000
1695.00000 2044.00000
1838.00000 2025.00000
1979.00000 1994.00000
2109.00000 1930.00000
2198.00000 1816.00000
2230.00000 1675.00000
2305.00000 1551.00000
IMAGE=ENT14144_p1d2.tif
ID=47 
SCALE=0.000409
LM=7
2094.00000 1398.00000
2000.00000 1334.00000
1872.00000 1715.00000
1660.00000 1403.00000
1335.00000 1454.00000
1138.00000 1398.00000
721.00000 1858.00000
CURVES=1
POINTS=13
732.00000 1884.00000
864.00000 1938.00000
1003.00000 1968.00000
1144.00000 1982.00000
1287.00000 1985.00000
1429.00000 1983.00000
1571.00000 1979.00000
1713.00000 1968.00000
1852.00000 1941.00000
1976.00000 1870.00000
2064.00000 1760.00000
2097.00000 1621.00000
2169.00000 1499.00000
IMAGE=ENT14144_p2d1.tif
ID=48 
SCALE=0.000409
LM=7
2059.00000 1294.00000
1960.00000 1238.00000
1831.00000 1608.00000
1616.00000 1303.00000
1292.00000 1344.00000
1093.00000 1280.00000
673.00000 1746.00000
CURVES=1
POINTS=13
675.00000 1764.00000
804.00000 1825.00000
943.00000 1858.00000
1085.00000 1879.00000
1228.00000 1884.00000
1371.00000 1887.00000
1513.00000 1882.00000
1655.00000 1869.00000
1797.00000 1850.00000
1922.00000 1780.00000
2017.00000 1673.00000
2054.00000 1535.00000
2125.00000 1411.00000
IMAGE=ENT14144_p2d2.tif
ID=49 
SCALE=0.000409
LM=7
2088.00000 1282.00000
1998.00000 1230.00000
1918.00000 1596.00000
1683.00000 1317.00000
1379.00000 1364.00000
1181.00000 1317.00000
814.00000 1774.00000
CURVES=1
POINTS=13
824.00000 1791.00000
950.00000 1835.00000
1081.00000 1855.00000
1214.00000 1867.00000
1347.00000 1868.00000
1480.00000 1862.00000
1613.00000 1853.00000
1744.00000 1830.00000
1874.00000 1801.00000
1997.00000 1750.00000
2082.00000 1648.00000
2113.00000 1518.00000
2183.00000 1405.00000
IMAGE=ENT14144_p3d1.tif
ID=50 
SCALE=0.000409
LM=7
2171.00000 1390.00000
2074.00000 1315.00000
1986.00000 1682.00000
1757.00000 1409.00000
1453.00000 1453.00000
1243.00000 1412.00000
879.00000 1867.00000
CURVES=1
POINTS=13
892.00000 1881.00000
1019.00000 1923.00000
1151.00000 1941.00000
1283.00000 1956.00000
1417.00000 1957.00000
1550.00000 1955.00000
1683.00000 1944.00000
1815.00000 1923.00000
1944.00000 1888.00000
2066.00000 1837.00000
2151.00000 1737.00000
2179.00000 1607.00000
2251.00000 1495.00000
IMAGE=ENT14144_p3d2.tif
ID=51 
SCALE=0.000409
LM=7
2050.00000 1257.00000
1956.00000 1206.00000
1850.00000 1586.00000
1646.00000 1279.00000
1323.00000 1329.00000
1129.00000 1271.00000
758.00000 1724.00000
CURVES=1
POINTS=13
765.00000 1738.00000
891.00000 1786.00000
1023.00000 1810.00000
1157.00000 1825.00000
1292.00000 1831.00000
1426.00000 1829.00000
1561.00000 1822.00000
1694.00000 1802.00000
1824.00000 1769.00000
1950.00000 1720.00000
2035.00000 1619.00000
2064.00000 1488.00000
2129.00000 1370.00000
IMAGE=ENT14144_p4d1.tif
ID=52 
SCALE=0.000409
LM=7
2051.00000 1313.00000
1957.00000 1255.00000
1851.00000 1634.00000
1630.00000 1337.00000
1318.00000 1388.00000
1119.00000 1318.00000
758.00000 1773.00000
CURVES=1
POINTS=13
776.00000 1791.00000
903.00000 1836.00000
1036.00000 1862.00000
1170.00000 1874.00000
1305.00000 1882.00000
1440.00000 1880.00000
1575.00000 1870.00000
1709.00000 1852.00000
1841.00000 1826.00000
1962.00000 1768.00000
2043.00000 1660.00000
2073.00000 1528.00000
2133.00000 1407.00000
IMAGE=ENT14144_p4d2.tif
ID=53 
SCALE=0.000409
LM=7
2242.00000 1434.00000
2179.00000 1354.00000
1984.00000 1727.00000
1783.00000 1408.00000
1439.00000 1449.00000
1158.00000 1380.00000
817.00000 1861.00000
CURVES=1
POINTS=13
820.00000 1888.00000
956.00000 1942.00000
1100.00000 1968.00000
1245.00000 1984.00000
1391.00000 1994.00000
1538.00000 1995.00000
1684.00000 1988.00000
1829.00000 1972.00000
1974.00000 1948.00000
2108.00000 1889.00000
2211.00000 1785.00000
2243.00000 1643.00000
2308.00000 1512.00000
IMAGE=ENT14145_p1d1.tif
ID=54 
SCALE=0.000409
LM=7
2303.00000 1501.00000
2236.00000 1421.00000
2041.00000 1790.00000
1844.00000 1461.00000
1511.00000 1512.00000
1212.00000 1445.00000
878.00000 1931.00000
CURVES=1
POINTS=13
881.00000 1952.00000
1018.00000 2004.00000
1161.00000 2035.00000
1308.00000 2044.00000
1454.00000 2052.00000
1600.00000 2054.00000
1747.00000 2051.00000
1892.00000 2033.00000
2037.00000 2009.00000
2171.00000 1949.00000
2268.00000 1841.00000
2303.00000 1698.00000
2370.00000 1568.00000
IMAGE=ENT14145_p1d2.tif
ID=55 
SCALE=0.000409
LM=7
1346.00000 847.00000
1269.00000 758.00000
1166.00000 1083.00000
990.00000 819.00000
708.00000 886.00000
423.00000 801.00000
144.00000 1257.00000
CURVES=1
POINTS=13
162.00000 1273.00000
278.00000 1313.00000
398.00000 1338.00000
519.00000 1357.00000
642.00000 1365.00000
764.00000 1365.00000
887.00000 1362.00000
1008.00000 1345.00000
1125.00000 1307.00000
1228.00000 1241.00000
1305.00000 1146.00000
1334.00000 1027.00000
1387.00000 916.00000
IMAGE=ENT14145_p2d1.tif
ID=56 
SCALE=0.000409
LM=7
1347.00000 772.00000
1274.00000 687.00000
1163.00000 1012.00000
991.00000 749.00000
715.00000 805.00000
439.00000 738.00000
150.00000 1187.00000
CURVES=1
POINTS=13
163.00000 1205.00000
280.00000 1243.00000
400.00000 1268.00000
521.00000 1285.00000
643.00000 1297.00000
766.00000 1303.00000
888.00000 1299.00000
1009.00000 1280.00000
1125.00000 1238.00000
1228.00000 1172.00000
1307.00000 1082.00000
1335.00000 962.00000
1390.00000 854.00000
IMAGE=ENT14145_p2d2.tif
ID=57 
SCALE=0.000409
LM=7
2079.00000 1106.00000
2017.00000 1014.00000
1884.00000 1385.00000
1675.00000 1093.00000
1396.00000 1160.00000
1169.00000 1106.00000
854.00000 1567.00000
CURVES=1
POINTS=13
865.00000 1583.00000
987.00000 1616.00000
1113.00000 1630.00000
1239.00000 1640.00000
1366.00000 1641.00000
1492.00000 1633.00000
1618.00000 1618.00000
1742.00000 1596.00000
1866.00000 1570.00000
1979.00000 1512.00000
2041.00000 1404.00000
2059.00000 1279.00000
2112.00000 1164.00000
IMAGE=ENT14145_p3d1.tif
ID=58 
SCALE=0.000409
LM=7
2058.00000 1079.00000
1986.00000 988.00000
1852.00000 1352.00000
1654.00000 1060.00000
1364.00000 1119.00000
1145.00000 1063.00000
831.00000 1537.00000
CURVES=1
POINTS=13
842.00000 1545.00000
963.00000 1584.00000
1089.00000 1600.00000
1216.00000 1609.00000
1343.00000 1609.00000
1470.00000 1602.00000
1596.00000 1590.00000
1721.00000 1570.00000
1846.00000 1543.00000
1957.00000 1482.00000
2016.00000 1370.00000
2037.00000 1245.00000
2091.00000 1130.00000
IMAGE=ENT14145_p3d2.tif
ID=59 
SCALE=0.000409
LM=7
2239.00000 1415.00000
2159.00000 1365.00000
2013.00000 1746.00000
1809.00000 1437.00000
1490.00000 1505.00000
1267.00000 1468.00000
948.00000 1926.00000
CURVES=1
POINTS=13
951.00000 1945.00000
1080.00000 1989.00000
1215.00000 2005.00000
1350.00000 2012.00000
1486.00000 2016.00000
1622.00000 2014.00000
1757.00000 2001.00000
1890.00000 1974.00000
2021.00000 1937.00000
2134.00000 1861.00000
2195.00000 1740.00000
2231.00000 1609.00000
2289.00000 1486.00000
IMAGE=ENT14145_p4d1.tif
ID=60 
SCALE=0.000409
LM=7
2193.00000 1375.00000
2120.00000 1317.00000
1970.00000 1695.00000
1762.00000 1387.00000
1445.00000 1454.00000
1213.00000 1420.00000
895.00000 1875.00000
CURVES=1
POINTS=13
907.00000 1900.00000
1034.00000 1947.00000
1170.00000 1962.00000
1305.00000 1970.00000
1441.00000 1972.00000
1577.00000 1964.00000
1712.00000 1950.00000
1847.00000 1932.00000
1976.00000 1891.00000
2085.00000 1810.00000
2147.00000 1689.00000
2182.00000 1558.00000
2248.00000 1439.00000
IMAGE=ENT14145_p4d2.tif
ID=61 
SCALE=0.000409
LM=7
1991.00000 1167.00000
1920.00000 1130.00000
1778.00000 1497.00000
1581.00000 1213.00000
1278.00000 1302.00000
1025.00000 1182.00000
710.00000 1657.00000
CURVES=1
POINTS=13
720.00000 1679.00000
847.00000 1723.00000
980.00000 1743.00000
1114.00000 1753.00000
1248.00000 1757.00000
1383.00000 1758.00000
1517.00000 1752.00000
1650.00000 1735.00000
1779.00000 1697.00000
1893.00000 1626.00000
1959.00000 1509.00000
1988.00000 1378.00000
2056.00000 1262.00000
IMAGE=ENT14145_p5d1.tif
ID=62 
SCALE=0.000409
LM=7
2015.00000 1146.00000
1938.00000 1103.00000
1806.00000 1468.00000
1616.00000 1182.00000
1308.00000 1244.00000
1040.00000 1148.00000
727.00000 1620.00000
CURVES=1
POINTS=13
738.00000 1643.00000
867.00000 1684.00000
1000.00000 1708.00000
1134.00000 1719.00000
1270.00000 1722.00000
1405.00000 1722.00000
1540.00000 1718.00000
1673.00000 1697.00000
1804.00000 1663.00000
1918.00000 1591.00000
1985.00000 1476.00000
2009.00000 1343.00000
2080.00000 1228.00000
IMAGE=ENT14145_p5d2.tif
ID=63 
SCALE=0.000409
LM=7
1943.00000 1255.00000
1863.00000 1188.00000
1703.00000 1562.00000
1514.00000 1243.00000
1220.00000 1327.00000
1008.00000 1243.00000
670.00000 1689.00000
CURVES=1
POINTS=13
680.00000 1708.00000
803.00000 1755.00000
933.00000 1775.00000
1065.00000 1785.00000
1196.00000 1788.00000
1328.00000 1785.00000
1460.00000 1781.00000
1591.00000 1767.00000
1720.00000 1742.00000
1836.00000 1680.00000
1896.00000 1563.00000
1931.00000 1436.00000
1994.00000 1320.00000
IMAGE=ENT14146_p1d1.tif
ID=64 
SCALE=0.000409
LM=7
1970.00000 1236.00000
1897.00000 1165.00000
1740.00000 1547.00000
1544.00000 1231.00000
1245.00000 1286.00000
1043.00000 1227.00000
700.00000 1672.00000
CURVES=1
POINTS=13
704.00000 1689.00000
828.00000 1736.00000
959.00000 1759.00000
1091.00000 1771.00000
1224.00000 1772.00000
1357.00000 1766.00000
1490.00000 1758.00000
1622.00000 1744.00000
1753.00000 1723.00000
1870.00000 1662.00000
1940.00000 1549.00000
1971.00000 1420.00000
2028.00000 1300.00000
IMAGE=ENT14146_p1d2.tif
ID=65 
SCALE=0.000409
LM=7
2140.00000 1242.00000
2066.00000 1199.00000
1910.00000 1586.00000
1720.00000 1272.00000
1402.00000 1328.00000
1165.00000 1275.00000
809.00000 1767.00000
CURVES=1
POINTS=13
828.00000 1790.00000
960.00000 1829.00000
1097.00000 1845.00000
1235.00000 1853.00000
1373.00000 1851.00000
1510.00000 1848.00000
1648.00000 1840.00000
1785.00000 1825.00000
1919.00000 1794.00000
2039.00000 1726.00000
2108.00000 1607.00000
2151.00000 1476.00000
2218.00000 1356.00000
IMAGE=ENT14146_p2d1.tif
ID=66 
SCALE=0.000409
LM=7
2135.00000 1192.00000
2056.00000 1143.00000
1904.00000 1533.00000
1718.00000 1195.00000
1381.00000 1265.00000
1128.00000 1198.00000
794.00000 1700.00000
CURVES=1
POINTS=13
803.00000 1718.00000
935.00000 1764.00000
1073.00000 1786.00000
1213.00000 1791.00000
1353.00000 1795.00000
1493.00000 1791.00000
1633.00000 1784.00000
1772.00000 1768.00000
1910.00000 1746.00000
2028.00000 1671.00000
2103.00000 1553.00000
2144.00000 1420.00000
2208.00000 1295.00000
IMAGE=ENT14146_p2d2.tif
ID=67 
SCALE=0.000409
LM=7
1947.00000 1174.00000
1856.00000 1088.00000
1717.00000 1450.00000
1554.00000 1133.00000
1279.00000 1193.00000
1093.00000 1125.00000
739.00000 1552.00000
CURVES=1
POINTS=13
747.00000 1573.00000
861.00000 1615.00000
980.00000 1641.00000
1101.00000 1658.00000
1222.00000 1668.00000
1343.00000 1670.00000
1465.00000 1670.00000
1586.00000 1655.00000
1704.00000 1627.00000
1810.00000 1567.00000
1877.00000 1465.00000
1906.00000 1347.00000
1979.00000 1250.00000
IMAGE=ENT14146_p3d1.tif
ID=68 
SCALE=0.000409
LM=7
1932.00000 1207.00000
1839.00000 1123.00000
1703.00000 1485.00000
1538.00000 1160.00000
1273.00000 1219.00000
1083.00000 1162.00000
724.00000 1583.00000
CURVES=1
POINTS=13
729.00000 1598.00000
840.00000 1648.00000
959.00000 1675.00000
1080.00000 1692.00000
1201.00000 1702.00000
1323.00000 1709.00000
1445.00000 1704.00000
1567.00000 1692.00000
1685.00000 1664.00000
1790.00000 1603.00000
1860.00000 1504.00000
1893.00000 1387.00000
1961.00000 1286.00000
IMAGE=ENT14146_p3d2.tif
ID=69 
SCALE=0.000409
LM=7
1560.00000 1081.00000
1492.00000 1012.00000
1347.00000 1384.00000
1132.00000 1081.00000
849.00000 1142.00000
646.00000 1069.00000
294.00000 1543.00000
CURVES=1
POINTS=13
301.00000 1561.00000
429.00000 1601.00000
560.00000 1628.00000
694.00000 1641.00000
828.00000 1644.00000
962.00000 1639.00000
1095.00000 1632.00000
1228.00000 1615.00000
1358.00000 1581.00000
1467.00000 1505.00000
1529.00000 1385.00000
1562.00000 1256.00000
1624.00000 1137.00000
IMAGE=ENT14146_p4d1.tif
ID=70 
SCALE=0.000409
LM=7
1724.00000 1128.00000
1655.00000 1069.00000
1500.00000 1443.00000
1311.00000 1115.00000
1019.00000 1182.00000
815.00000 1097.00000
448.00000 1570.00000
CURVES=1
POINTS=13
445.00000 1583.00000
570.00000 1633.00000
703.00000 1657.00000
837.00000 1671.00000
972.00000 1681.00000
1107.00000 1685.00000
1242.00000 1682.00000
1376.00000 1668.00000
1507.00000 1637.00000
1618.00000 1561.00000
1682.00000 1443.00000
1717.00000 1312.00000
1793.00000 1201.00000
IMAGE=ENT14146_p4d2.tif
ID=71 
SCALE=0.000409
LM=7
2084.00000 1247.00000
2013.00000 1180.00000
1850.00000 1535.00000
1669.00000 1230.00000
1340.00000 1312.00000
1120.00000 1261.00000
742.00000 1676.00000
CURVES=1
POINTS=13
745.00000 1690.00000
869.00000 1749.00000
1001.00000 1785.00000
1138.00000 1798.00000
1275.00000 1800.00000
1412.00000 1799.00000
1550.00000 1796.00000
1685.00000 1777.00000
1820.00000 1752.00000
1945.00000 1694.00000
2026.00000 1583.00000
2065.00000 1452.00000
2126.00000 1329.00000
IMAGE=ENT14147_p1d1.tif
ID=72 
SCALE=0.000409
LM=7
2077.00000 1236.00000
1982.00000 1163.00000
1840.00000 1517.00000
1645.00000 1230.00000
1321.00000 1286.00000
1101.00000 1236.00000
739.00000 1665.00000
CURVES=1
POINTS=13
750.00000 1684.00000
875.00000 1738.00000
1009.00000 1763.00000
1145.00000 1774.00000
1281.00000 1780.00000
1418.00000 1780.00000
1554.00000 1771.00000
1689.00000 1754.00000
1822.00000 1725.00000
1941.00000 1658.00000
2020.00000 1547.00000
2060.00000 1417.00000
2123.00000 1296.00000
IMAGE=ENT14147_p1d2.tif
ID=73 
SCALE=0.000409
LM=7
1926.00000 1150.00000
1862.00000 1074.00000
1710.00000 1400.00000
1527.00000 1128.00000
1233.00000 1174.00000
1076.00000 1125.00000
667.00000 1510.00000
CURVES=1
POINTS=13
676.00000 1531.00000
790.00000 1596.00000
916.00000 1629.00000
1046.00000 1649.00000
1176.00000 1658.00000
1307.00000 1661.00000
1438.00000 1655.00000
1568.00000 1640.00000
1696.00000 1615.00000
1813.00000 1555.00000
1878.00000 1442.00000
1925.00000 1320.00000
1980.00000 1201.00000
IMAGE=ENT14147_p2d1.tif
ID=74 
SCALE=0.000409
LM=7
1917.00000 1187.00000
1845.00000 1124.00000
1700.00000 1438.00000
1515.00000 1171.00000
1226.00000 1209.00000
1037.00000 1149.00000
657.00000 1558.00000
CURVES=1
POINTS=13
667.00000 1580.00000
785.00000 1636.00000
909.00000 1674.00000
1039.00000 1689.00000
1169.00000 1698.00000
1299.00000 1701.00000
1429.00000 1696.00000
1559.00000 1679.00000
1686.00000 1652.00000
1802.00000 1593.00000
1876.00000 1486.00000
1912.00000 1361.00000
1968.00000 1243.00000
IMAGE=ENT14147_p2d2.tif
ID=75 
SCALE=0.000409
LM=7
2357.00000 1356.00000
2252.00000 1312.00000
2111.00000 1716.00000
1902.00000 1349.00000
1512.00000 1409.00000
1303.00000 1315.00000
798.00000 1837.00000
CURVES=1
POINTS=13
812.00000 1860.00000
959.00000 1913.00000
1110.00000 1950.00000
1265.00000 1965.00000
1421.00000 1972.00000
1576.00000 1978.00000
1732.00000 1975.00000
1887.00000 1961.00000
2042.00000 1945.00000
2187.00000 1887.00000
2301.00000 1781.00000
2356.00000 1635.00000
2434.00000 1500.00000
IMAGE=ENT14147_p3d1.tif
ID=76 
SCALE=0.000409
LM=7
2374.00000 1349.00000
2272.00000 1305.00000
2124.00000 1698.00000
1909.00000 1337.00000
1510.00000 1401.00000
1310.00000 1308.00000
812.00000 1826.00000
CURVES=1
POINTS=13
815.00000 1846.00000
962.00000 1901.00000
1116.00000 1935.00000
1272.00000 1954.00000
1429.00000 1963.00000
1586.00000 1965.00000
1743.00000 1959.00000
1900.00000 1950.00000
2055.00000 1929.00000
2203.00000 1876.00000
2313.00000 1765.00000
2370.00000 1619.00000
2453.00000 1485.00000
IMAGE=ENT14147_p3d2.tif
ID=77 
SCALE=0.000409
LM=7
1730.00000 1051.00000
1636.00000 972.00000
1469.00000 1370.00000
1260.00000 1027.00000
917.00000 1078.00000
686.00000 993.00000
261.00000 1491.00000
CURVES=1
POINTS=13
270.00000 1515.00000
406.00000 1579.00000
551.00000 1619.00000
700.00000 1642.00000
850.00000 1651.00000
1001.00000 1650.00000
1151.00000 1644.00000
1300.00000 1623.00000
1448.00000 1598.00000
1594.00000 1561.00000
1685.00000 1448.00000
1723.00000 1302.00000
1781.00000 1163.00000
IMAGE=ENT14147_p4d1.tif
ID=78 
SCALE=0.000409
LM=7
1718.00000 1009.00000
1641.00000 932.00000
1469.00000 1331.00000
1261.00000 984.00000
909.00000 1038.00000
678.00000 951.00000
261.00000 1444.00000
CURVES=1
POINTS=13
267.00000 1472.00000
404.00000 1541.00000
553.00000 1578.00000
705.00000 1600.00000
858.00000 1611.00000
1012.00000 1612.00000
1165.00000 1605.00000
1317.00000 1583.00000
1468.00000 1552.00000
1615.00000 1509.00000
1702.00000 1386.00000
1730.00000 1236.00000
1787.00000 1093.00000
IMAGE=ENT14147_p4d2.tif
ID=79 
SCALE=0.000409
LM=7
1380.00000 752.00000
1296.00000 683.00000
1159.00000 1020.00000
962.00000 727.00000
665.00000 780.00000
444.00000 686.00000
113.00000 1155.00000
CURVES=1
POINTS=13
128.00000 1180.00000
242.00000 1238.00000
369.00000 1261.00000
497.00000 1267.00000
625.00000 1268.00000
753.00000 1267.00000
881.00000 1261.00000
1009.00000 1252.00000
1137.00000 1237.00000
1250.00000 1178.00000
1325.00000 1074.00000
1360.00000 950.00000
1424.00000 839.00000
IMAGE=ENT14147_p5d1.tif
ID=80 
SCALE=0.000409
LM=7
1461.00000 840.00000
1376.00000 765.00000
1242.00000 1111.00000
1051.00000 819.00000
759.00000 889.00000
540.00000 783.00000
199.00000 1232.00000
CURVES=1
POINTS=13
204.00000 1253.00000
317.00000 1316.00000
444.00000 1335.00000
573.00000 1344.00000
702.00000 1349.00000
831.00000 1353.00000
960.00000 1346.00000
1089.00000 1338.00000
1217.00000 1322.00000
1335.00000 1270.00000
1411.00000 1166.00000
1449.00000 1042.00000
1505.00000 926.00000
IMAGE=ENT14147_p5d2.tif
ID=81 
SCALE=0.000409
LM=7
2120.00000 1234.00000
2038.00000 1158.00000
1888.00000 1524.00000
1669.00000 1237.00000
1320.00000 1268.00000
1084.00000 1193.00000
712.00000 1644.00000
CURVES=1
POINTS=13
718.00000 1668.00000
844.00000 1741.00000
984.00000 1782.00000
1128.00000 1804.00000
1274.00000 1804.00000
1420.00000 1796.00000
1565.00000 1788.00000
1710.00000 1771.00000
1852.00000 1737.00000
1986.00000 1678.00000
2085.00000 1571.00000
2120.00000 1430.00000
2190.00000 1302.00000
IMAGE=ENT14149_p1d1.tif
ID=82 
SCALE=0.000409
LM=7
2077.00000 1299.00000
2002.00000 1241.00000
1835.00000 1609.00000
1627.00000 1313.00000
1277.00000 1326.00000
1059.00000 1272.00000
668.00000 1728.00000
CURVES=1
POINTS=13
681.00000 1755.00000
808.00000 1822.00000
946.00000 1861.00000
1089.00000 1876.00000
1232.00000 1880.00000
1376.00000 1876.00000
1519.00000 1866.00000
1661.00000 1846.00000
1802.00000 1821.00000
1934.00000 1763.00000
2028.00000 1656.00000
2066.00000 1518.00000
2138.00000 1394.00000
IMAGE=ENT14149_p1d2.tif
ID=83 
SCALE=0.000409
LM=7
1598.00000 984.00000
1548.00000 927.00000
1365.00000 1296.00000
1179.00000 978.00000
826.00000 1019.00000
615.00000 937.00000
224.00000 1381.00000
CURVES=1
POINTS=13
237.00000 1403.00000
367.00000 1459.00000
503.00000 1498.00000
644.00000 1518.00000
785.00000 1526.00000
927.00000 1531.00000
1068.00000 1523.00000
1209.00000 1508.00000
1348.00000 1478.00000
1479.00000 1425.00000
1563.00000 1312.00000
1601.00000 1175.00000
1661.00000 1047.00000
IMAGE=ENT14149_p2d1.tif
ID=84 
SCALE=0.000409
LM=7
1489.00000 860.00000
1435.00000 801.00000
1262.00000 1174.00000
1077.00000 863.00000
721.00000 914.00000
490.00000 822.00000
103.00000 1241.00000
CURVES=1
POINTS=13
115.00000 1269.00000
243.00000 1334.00000
380.00000 1376.00000
522.00000 1398.00000
665.00000 1413.00000
808.00000 1414.00000
952.00000 1406.00000
1094.00000 1391.00000
1235.00000 1359.00000
1370.00000 1312.00000
1453.00000 1195.00000
1484.00000 1055.00000
1558.00000 932.00000
IMAGE=ENT14149_p2d2.tif
ID=85 
SCALE=0.000409
LM=7
1543.00000 951.00000
1468.00000 906.00000
1305.00000 1284.00000
1101.00000 974.00000
763.00000 1046.00000
505.00000 974.00000
118.00000 1413.00000
CURVES=1
POINTS=13
132.00000 1436.00000
265.00000 1496.00000
407.00000 1532.00000
553.00000 1551.00000
699.00000 1562.00000
845.00000 1564.00000
991.00000 1556.00000
1136.00000 1538.00000
1278.00000 1501.00000
1408.00000 1436.00000
1499.00000 1323.00000
1517.00000 1178.00000
1586.00000 1049.00000
IMAGE=ENT14149_p3d1.tif
ID=86 
SCALE=0.000409
LM=7
1532.00000 983.00000
1435.00000 937.00000
1299.00000 1316.00000
1076.00000 1017.00000
749.00000 1073.00000
506.00000 1017.00000
117.00000 1453.00000
CURVES=1
POINTS=13
130.00000 1469.00000
262.00000 1533.00000
405.00000 1567.00000
551.00000 1585.00000
697.00000 1596.00000
844.00000 1594.00000
990.00000 1586.00000
1136.00000 1571.00000
1278.00000 1534.00000
1410.00000 1469.00000
1488.00000 1347.00000
1516.00000 1203.00000
1584.00000 1073.00000
IMAGE=ENT14149_p3d2.tif
ID=87 
SCALE=0.000409
LM=7
1400.00000 793.00000
1340.00000 733.00000
1187.00000 1070.00000
1003.00000 791.00000
703.00000 827.00000
495.00000 738.00000
143.00000 1148.00000
CURVES=1
POINTS=13
153.00000 1172.00000
268.00000 1234.00000
393.00000 1273.00000
523.00000 1292.00000
653.00000 1304.00000
784.00000 1304.00000
915.00000 1297.00000
1045.00000 1280.00000
1172.00000 1250.00000
1292.00000 1198.00000
1363.00000 1088.00000
1396.00000 962.00000
1466.00000 851.00000
IMAGE=ENT14149_p4d1.tif
ID=88 
SCALE=0.000409
LM=7
1544.00000 897.00000
1487.00000 831.00000
1330.00000 1175.00000
1140.00000 897.00000
850.00000 928.00000
640.00000 840.00000
282.00000 1257.00000
CURVES=1
POINTS=13
285.00000 1275.00000
399.00000 1334.00000
522.00000 1371.00000
648.00000 1393.00000
776.00000 1401.00000
905.00000 1403.00000
1033.00000 1400.00000
1161.00000 1391.00000
1287.00000 1365.00000
1405.00000 1317.00000
1494.00000 1224.00000
1532.00000 1102.00000
1589.00000 987.00000
IMAGE=ENT14149_p4d2.tif
ID=89 
SCALE=0.000409
LM=7
2089.00000 1178.00000
1983.00000 1142.00000
1837.00000 1529.00000
1660.00000 1203.00000
1327.00000 1249.00000
1121.00000 1238.00000
710.00000 1791.00000
CURVES=1
POINTS=13
759.00000 1693.00000
890.00000 1750.00000
1030.00000 1779.00000
1173.00000 1788.00000
1316.00000 1790.00000
1459.00000 1788.00000
1601.00000 1772.00000
1744.00000 1756.00000
1881.00000 1715.00000
2003.00000 1641.00000
2084.00000 1523.00000
2125.00000 1386.00000
2192.00000 1259.00000
IMAGE=ENT14150_p1d1.tif
ID=90 
SCALE=0.000409
LM=7
2193.00000 1253.00000
2092.00000 1209.00000
1933.00000 1591.00000
1757.00000 1239.00000
1403.00000 1334.00000
1203.00000 1280.00000
855.00000 1736.00000
CURVES=1
POINTS=13
875.00000 1764.00000
1007.00000 1808.00000
1143.00000 1833.00000
1281.00000 1841.00000
1420.00000 1843.00000
1559.00000 1841.00000
1697.00000 1830.00000
1834.00000 1808.00000
1969.00000 1775.00000
2086.00000 1701.00000
2157.00000 1582.00000
2208.00000 1453.00000
2284.00000 1337.00000
IMAGE=ENT14150_p1d2.tif
ID=91 
SCALE=0.000409
LM=7
1513.00000 875.00000
1421.00000 820.00000
1294.00000 1199.00000
1084.00000 918.00000
808.00000 949.00000
527.00000 898.00000
236.00000 1337.00000
CURVES=1
POINTS=13
256.00000 1338.00000
376.00000 1396.00000
506.00000 1423.00000
638.00000 1437.00000
770.00000 1442.00000
903.00000 1439.00000
1036.00000 1431.00000
1166.00000 1405.00000
1294.00000 1369.00000
1413.00000 1311.00000
1486.00000 1200.00000
1518.00000 1071.00000
1586.00000 957.00000
IMAGE=ENT14150_p2d1.tif
ID=92 
SCALE=0.000409
LM=7
1464.00000 886.00000
1347.00000 836.00000
1243.00000 1209.00000
1034.00000 920.00000
760.00000 961.00000
475.00000 904.00000
186.00000 1332.00000
CURVES=1
POINTS=13
186.00000 1345.00000
309.00000 1396.00000
438.00000 1429.00000
570.00000 1443.00000
703.00000 1448.00000
836.00000 1448.00000
968.00000 1438.00000
1100.00000 1418.00000
1229.00000 1387.00000
1348.00000 1327.00000
1435.00000 1227.00000
1470.00000 1098.00000
1530.00000 980.00000
IMAGE=ENT14150_p2d2.tif
ID=93 
SCALE=0.000409
LM=7
2240.00000 1382.00000
2134.00000 1320.00000
1990.00000 1710.00000
1805.00000 1390.00000
1466.00000 1463.00000
1224.00000 1415.00000
887.00000 1887.00000
CURVES=1
POINTS=13
889.00000 1904.00000
1022.00000 1951.00000
1161.00000 1975.00000
1302.00000 1985.00000
1444.00000 1987.00000
1585.00000 1979.00000
1726.00000 1970.00000
1866.00000 1951.00000
2003.00000 1918.00000
2125.00000 1849.00000
2201.00000 1730.00000
2250.00000 1598.00000
2313.00000 1471.00000
IMAGE=ENT14150_p3d1.tif
ID=94 
SCALE=0.000409
LM=7
2239.00000 1342.00000
2115.00000 1272.00000
1967.00000 1661.00000
1776.00000 1356.00000
1454.00000 1392.00000
1199.00000 1356.00000
866.00000 1846.00000
CURVES=1
POINTS=13
874.00000 1855.00000
1009.00000 1897.00000
1147.00000 1923.00000
1288.00000 1931.00000
1429.00000 1933.00000
1570.00000 1928.00000
1711.00000 1917.00000
1849.00000 1892.00000
1987.00000 1861.00000
2111.00000 1795.00000
2186.00000 1677.00000
2231.00000 1543.00000
2300.00000 1420.00000
IMAGE=ENT14150_p3d2.tif
ID=95 
SCALE=0.000409
LM=7
2418.00000 1330.00000
2322.00000 1263.00000
2185.00000 1639.00000
1997.00000 1303.00000
1663.00000 1385.00000
1420.00000 1314.00000
1052.00000 1796.00000
CURVES=1
POINTS=13
1072.00000 1807.00000
1202.00000 1854.00000
1337.00000 1882.00000
1474.00000 1897.00000
1612.00000 1902.00000
1750.00000 1902.00000
1888.00000 1895.00000
2026.00000 1885.00000
2161.00000 1857.00000
2283.00000 1794.00000
2366.00000 1684.00000
2409.00000 1553.00000
2476.00000 1432.00000
IMAGE=ENT14150_p4d1.tif
ID=96 
SCALE=0.000409
LM=7
2401.00000 1343.00000
2311.00000 1282.00000
2168.00000 1657.00000
1978.00000 1327.00000
1646.00000 1422.00000
1396.00000 1330.00000
1026.00000 1811.00000
CURVES=1
POINTS=13
1037.00000 1822.00000
1167.00000 1873.00000
1303.00000 1902.00000
1441.00000 1917.00000
1581.00000 1924.00000
1720.00000 1922.00000
1859.00000 1916.00000
1998.00000 1901.00000
2135.00000 1878.00000
2259.00000 1815.00000
2344.00000 1705.00000
2389.00000 1573.00000
2454.00000 1450.00000
IMAGE=ENT14150_p4d2.tif
ID=97 
SCALE=0.000409
LM=7
2237.00000 1233.00000
2138.00000 1155.00000
2038.00000 1522.00000
1776.00000 1239.00000
1439.00000 1305.00000
1229.00000 1227.00000
861.00000 1739.00000
CURVES=1
POINTS=13
867.00000 1763.00000
1002.00000 1814.00000
1143.00000 1843.00000
1286.00000 1857.00000
1430.00000 1862.00000
1573.00000 1860.00000
1716.00000 1841.00000
1858.00000 1816.00000
1997.00000 1778.00000
2126.00000 1715.00000
2220.00000 1606.00000
2250.00000 1466.00000
2321.00000 1341.00000
IMAGE=ENT28483_p1d1.tif
ID=98 
SCALE=0.000409
LM=7
2196.00000 1287.00000
2087.00000 1214.00000
1991.00000 1598.00000
1725.00000 1323.00000
1393.00000 1359.00000
1190.00000 1299.00000
816.00000 1812.00000
CURVES=1
POINTS=13
819.00000 1830.00000
955.00000 1879.00000
1098.00000 1907.00000
1241.00000 1926.00000
1386.00000 1933.00000
1531.00000 1923.00000
1675.00000 1906.00000
1819.00000 1889.00000
1958.00000 1850.00000
2088.00000 1785.00000
2178.00000 1672.00000
2215.00000 1532.00000
2278.00000 1401.00000
IMAGE=ENT28483_p1d2.tif
ID=99 
SCALE=0.000409
LM=7
1438.00000 751.00000
1334.00000 647.00000
1200.00000 997.00000
1013.00000 721.00000
695.00000 762.00000
495.00000 679.00000
158.00000 1144.00000
CURVES=1
POINTS=13
166.00000 1162.00000
286.00000 1210.00000
412.00000 1236.00000
541.00000 1248.00000
670.00000 1253.00000
798.00000 1251.00000
927.00000 1244.00000
1055.00000 1228.00000
1181.00000 1198.00000
1297.00000 1143.00000
1375.00000 1041.00000
1412.00000 917.00000
1484.00000 810.00000
IMAGE=ENT28483_p2d1.tif
ID=100 
SCALE=0.000409
LM=7
1424.00000 758.00000
1322.00000 648.00000
1189.00000 998.00000
994.00000 723.00000
679.00000 774.00000
481.00000 675.00000
129.00000 1145.00000
CURVES=1
POINTS=13
134.00000 1154.00000
254.00000 1203.00000
380.00000 1231.00000
509.00000 1244.00000
638.00000 1253.00000
767.00000 1254.00000
897.00000 1244.00000
1026.00000 1233.00000
1152.00000 1205.00000
1270.00000 1151.00000
1350.00000 1050.00000
1389.00000 926.00000
1464.00000 821.00000
IMAGE=ENT28483_p2d2.tif
ID=101 
SCALE=0.000409
LM=7
1701.00000 994.00000
1647.00000 929.00000
1461.00000 1321.00000
1254.00000 979.00000
896.00000 1002.00000
684.00000 931.00000
260.00000 1406.00000
CURVES=1
POINTS=13
272.00000 1431.00000
406.00000 1496.00000
549.00000 1538.00000
695.00000 1566.00000
843.00000 1578.00000
992.00000 1583.00000
1141.00000 1580.00000
1289.00000 1569.00000
1434.00000 1535.00000
1572.00000 1479.00000
1667.00000 1366.00000
1710.00000 1223.00000
1786.00000 1095.00000
IMAGE=ENT28483_p3d1.tif
ID=102 
SCALE=0.000409
LM=7
1650.00000 1098.00000
1559.00000 1039.00000
1395.00000 1431.00000
1194.00000 1077.00000
840.00000 1109.00000
633.00000 1034.00000
186.00000 1508.00000
CURVES=1
POINTS=13
196.00000 1525.00000
332.00000 1589.00000
474.00000 1636.00000
621.00000 1666.00000
770.00000 1683.00000
920.00000 1685.00000
1070.00000 1679.00000
1220.00000 1665.00000
1367.00000 1638.00000
1507.00000 1583.00000
1606.00000 1470.00000
1647.00000 1326.00000
1724.00000 1197.00000
IMAGE=ENT28483_p3d2.tif
ID=103 
SCALE=0.000409
LM=7
1545.00000 938.00000
1431.00000 886.00000
1308.00000 1273.00000
1102.00000 944.00000
776.00000 978.00000
521.00000 935.00000
210.00000 1397.00000
CURVES=1
POINTS=13
216.00000 1412.00000
343.00000 1465.00000
477.00000 1496.00000
613.00000 1512.00000
751.00000 1517.00000
888.00000 1517.00000
1025.00000 1509.00000
1162.00000 1497.00000
1294.00000 1459.00000
1415.00000 1393.00000
1493.00000 1280.00000
1526.00000 1146.00000
1582.00000 1021.00000
IMAGE=ENT28483_p4d1.tif
ID=104 
SCALE=0.000409
LM=7
1543.00000 964.00000
1445.00000 899.00000
1322.00000 1293.00000
1125.00000 998.00000
799.00000 1001.00000
523.00000 930.00000
213.00000 1410.00000
CURVES=1
POINTS=13
222.00000 1431.00000
351.00000 1477.00000
485.00000 1511.00000
621.00000 1528.00000
758.00000 1535.00000
896.00000 1532.00000
1033.00000 1525.00000
1169.00000 1509.00000
1301.00000 1471.00000
1420.00000 1403.00000
1500.00000 1295.00000
1531.00000 1161.00000
1592.00000 1038.00000
IMAGE=ENT28483_p4d2.tif
ID=105 
SCALE=0.000409
LM=7
1548.00000 953.00000
1490.00000 843.00000
1294.00000 1209.00000
1093.00000 901.00000
787.00000 932.00000
531.00000 875.00000
207.00000 1358.00000
CURVES=1
POINTS=13
225.00000 1371.00000
350.00000 1415.00000
480.00000 1445.00000
611.00000 1463.00000
744.00000 1471.00000
877.00000 1473.00000
1010.00000 1468.00000
1142.00000 1453.00000
1272.00000 1425.00000
1389.00000 1364.00000
1473.00000 1261.00000
1516.00000 1135.00000
1592.00000 1026.00000
IMAGE=ENT28483_p5d1.tif
ID=106 
SCALE=0.000409
LM=7
1527.00000 976.00000
1480.00000 876.00000
1272.00000 1225.00000
1087.00000 918.00000
768.00000 954.00000
513.00000 879.00000
186.00000 1364.00000
CURVES=1
POINTS=13
203.00000 1378.00000
326.00000 1424.00000
453.00000 1456.00000
582.00000 1476.00000
712.00000 1488.00000
843.00000 1492.00000
974.00000 1488.00000
1105.00000 1475.00000
1234.00000 1455.00000
1352.00000 1399.00000
1447.00000 1309.00000
1491.00000 1186.00000
1558.00000 1073.00000
IMAGE=ENT28483_p5d2.tif
ID=107 
SCALE=0.000409
LM=7
2464.00000 1430.00000
2400.00000 1360.00000
2247.00000 1680.00000
2007.00000 1426.00000
1750.00000 1436.00000
1476.00000 1386.00000
1202.00000 1830.00000
CURVES=1
POINTS=13
1215.00000 1844.00000
1328.00000 1898.00000
1451.00000 1928.00000
1576.00000 1945.00000
1702.00000 1951.00000
1829.00000 1949.00000
1955.00000 1941.00000
2081.00000 1925.00000
2204.00000 1899.00000
2318.00000 1846.00000
2403.00000 1755.00000
2441.00000 1634.00000
2513.00000 1530.00000
IMAGE=ENT28483_p6d1.tif
ID=108 
SCALE=0.000409
LM=7
2434.00000 1433.00000
2375.00000 1360.00000
2225.00000 1686.00000
1979.00000 1420.00000
1733.00000 1416.00000
1437.00000 1373.00000
1171.00000 1832.00000
CURVES=1
POINTS=13
1190.00000 1853.00000
1303.00000 1908.00000
1427.00000 1931.00000
1553.00000 1945.00000
1680.00000 1952.00000
1806.00000 1951.00000
1933.00000 1943.00000
2058.00000 1928.00000
2182.00000 1903.00000
2294.00000 1845.00000
2377.00000 1748.00000
2419.00000 1629.00000
2488.00000 1523.00000
IMAGE=ENT28483_p6d2.tif
ID=109 
SCALE=0.000409
LM=7
2122.00000 1294.00000
1983.00000 1256.00000
1883.00000 1634.00000
1650.00000 1308.00000
1286.00000 1360.00000
1051.00000 1311.00000
683.00000 1738.00000
CURVES=1
POINTS=13
690.00000 1768.00000
824.00000 1829.00000
968.00000 1859.00000
1115.00000 1872.00000
1262.00000 1874.00000
1409.00000 1876.00000
1556.00000 1865.00000
1701.00000 1843.00000
1844.00000 1806.00000
1973.00000 1736.00000
2069.00000 1626.00000
2126.00000 1490.00000
2195.00000 1360.00000
IMAGE=ENT28484_p1d1.tif
ID=110 
SCALE=0.000409
LM=7
2087.00000 1249.00000
1955.00000 1198.00000
1846.00000 1571.00000
1620.00000 1255.00000
1262.00000 1300.00000
1033.00000 1249.00000
639.00000 1670.00000
CURVES=1
POINTS=13
648.00000 1691.00000
781.00000 1755.00000
925.00000 1788.00000
1072.00000 1806.00000
1219.00000 1815.00000
1367.00000 1818.00000
1514.00000 1806.00000
1661.00000 1785.00000
1804.00000 1751.00000
1935.00000 1683.00000
2036.00000 1574.00000
2083.00000 1434.00000
2165.00000 1312.00000
IMAGE=ENT28484_p1d2.tif
ID=111 
SCALE=0.000409
LM=7
1512.00000 799.00000
1404.00000 737.00000
1302.00000 1067.00000
1097.00000 791.00000
769.00000 848.00000
550.00000 797.00000
211.00000 1266.00000
CURVES=1
POINTS=13
210.00000 1283.00000
336.00000 1331.00000
468.00000 1361.00000
603.00000 1376.00000
738.00000 1381.00000
873.00000 1376.00000
1008.00000 1361.00000
1142.00000 1342.00000
1274.00000 1313.00000
1399.00000 1260.00000
1480.00000 1152.00000
1510.00000 1020.00000
1571.00000 900.00000
IMAGE=ENT28484_p2d1.tif
ID=112 
SCALE=0.000409
LM=7
1485.00000 807.00000
1385.00000 733.00000
1280.00000 1067.00000
1065.00000 807.00000
739.00000 870.00000
529.00000 809.00000
182.00000 1266.00000
CURVES=1
POINTS=13
197.00000 1280.00000
321.00000 1333.00000
453.00000 1363.00000
587.00000 1375.00000
722.00000 1378.00000
857.00000 1375.00000
992.00000 1361.00000
1125.00000 1338.00000
1256.00000 1308.00000
1379.00000 1251.00000
1457.00000 1142.00000
1484.00000 1009.00000
1548.00000 891.00000
IMAGE=ENT28484_p2d2.tif
ID=113 
SCALE=0.000409
LM=7
1812.00000 878.00000
1737.00000 783.00000
1608.00000 1156.00000
1371.00000 868.00000
1084.00000 891.00000
842.00000 873.00000
527.00000 1305.00000
CURVES=1
POINTS=13
551.00000 1322.00000
669.00000 1373.00000
794.00000 1404.00000
922.00000 1419.00000
1051.00000 1423.00000
1180.00000 1423.00000
1308.00000 1412.00000
1435.00000 1391.00000
1558.00000 1353.00000
1668.00000 1287.00000
1754.00000 1191.00000
1789.00000 1067.00000
1851.00000 954.00000
IMAGE=ENT28484_p3d1.tif
ID=114 
SCALE=0.000409
LM=7
1774.00000 933.00000
1704.00000 852.00000
1571.00000 1221.00000
1346.00000 927.00000
1049.00000 967.00000
815.00000 933.00000
493.00000 1361.00000
CURVES=1
POINTS=13
502.00000 1378.00000
618.00000 1432.00000
743.00000 1461.00000
870.00000 1480.00000
998.00000 1488.00000
1126.00000 1486.00000
1255.00000 1480.00000
1381.00000 1459.00000
1506.00000 1428.00000
1617.00000 1365.00000
1709.00000 1276.00000
1748.00000 1153.00000
1806.00000 1039.00000
IMAGE=ENT28484_p3d2.tif
ID=115 
SCALE=0.000409
LM=7
2012.00000 1277.00000
1932.00000 1219.00000
1793.00000 1541.00000
1626.00000 1258.00000
1281.00000 1283.00000
1079.00000 1224.00000
706.00000 1666.00000
CURVES=1
POINTS=13
722.00000 1685.00000
841.00000 1734.00000
966.00000 1762.00000
1092.00000 1781.00000
1220.00000 1793.00000
1348.00000 1801.00000
1476.00000 1800.00000
1604.00000 1785.00000
1729.00000 1757.00000
1842.00000 1698.00000
1927.00000 1603.00000
1981.00000 1486.00000
2048.00000 1377.00000
IMAGE=ENT28484_p4d1.tif
ID=116 
SCALE=0.000409
LM=7
1989.00000 1203.00000
1911.00000 1142.00000
1770.00000 1478.00000
1593.00000 1181.00000
1262.00000 1214.00000
1049.00000 1142.00000
674.00000 1569.00000
CURVES=1
POINTS=13
688.00000 1589.00000
804.00000 1647.00000
929.00000 1677.00000
1057.00000 1697.00000
1186.00000 1710.00000
1315.00000 1715.00000
1444.00000 1712.00000
1573.00000 1703.00000
1700.00000 1677.00000
1815.00000 1619.00000
1899.00000 1520.00000
1955.00000 1404.00000
2029.00000 1298.00000
IMAGE=ENT28484_p4d2.tif
ID=117 
SCALE=0.000409
LM=7
1808.00000 1046.00000
1748.00000 984.00000
1621.00000 1312.00000
1431.00000 1033.00000
1171.00000 1071.00000
965.00000 1030.00000
624.00000 1393.00000
CURVES=1
POINTS=13
629.00000 1414.00000
740.00000 1464.00000
857.00000 1499.00000
978.00000 1521.00000
1099.00000 1534.00000
1221.00000 1542.00000
1343.00000 1539.00000
1464.00000 1524.00000
1584.00000 1498.00000
1693.00000 1442.00000
1756.00000 1340.00000
1798.00000 1226.00000
1859.00000 1120.00000
IMAGE=ENT28484_p5d1.tif
ID=118 
SCALE=0.000409
LM=7
1860.00000 1139.00000
1783.00000 1070.00000
1666.00000 1404.00000
1466.00000 1134.00000
1205.00000 1164.00000
1014.00000 1127.00000
662.00000 1496.00000
CURVES=1
POINTS=13
674.00000 1517.00000
786.00000 1565.00000
904.00000 1597.00000
1024.00000 1618.00000
1145.00000 1630.00000
1267.00000 1636.00000
1388.00000 1630.00000
1509.00000 1616.00000
1628.00000 1587.00000
1735.00000 1530.00000
1802.00000 1428.00000
1839.00000 1312.00000
1899.00000 1206.00000
IMAGE=ENT28484_p5d2.tif
ID=119 
SCALE=0.000409
LM=7
2639.00000 1337.00000
2538.00000 1276.00000
2384.00000 1658.00000
2109.00000 1345.00000
1795.00000 1386.00000
1503.00000 1331.00000
1145.00000 1841.00000
CURVES=1
POINTS=13
1159.00000 1869.00000
1299.00000 1922.00000
1448.00000 1942.00000
1596.00000 1960.00000
1746.00000 1957.00000
1896.00000 1950.00000
2045.00000 1938.00000
2194.00000 1925.00000
2342.00000 1900.00000
2483.00000 1849.00000
2585.00000 1743.00000
2629.00000 1600.00000
2707.00000 1472.00000
IMAGE=ENT28485_p1d1.tif
ID=120 
SCALE=0.000409
LM=7
2670.00000 1337.00000
2560.00000 1271.00000
2406.00000 1671.00000
2161.00000 1337.00000
1830.00000 1388.00000
1529.00000 1331.00000
1205.00000 1869.00000
CURVES=1
POINTS=13
1223.00000 1891.00000
1363.00000 1933.00000
1508.00000 1952.00000
1653.00000 1959.00000
1800.00000 1957.00000
1945.00000 1952.00000
2091.00000 1942.00000
2237.00000 1929.00000
2381.00000 1905.00000
2514.00000 1847.00000
2618.00000 1745.00000
2662.00000 1605.00000
2730.00000 1476.00000
IMAGE=ENT28485_p1d2.tif
ID=121 
SCALE=0.000409
LM=7
1902.00000 1135.00000
1808.00000 1057.00000
1709.00000 1393.00000
1495.00000 1119.00000
1204.00000 1150.00000
1034.00000 1111.00000
670.00000 1541.00000
CURVES=1
POINTS=13
682.00000 1565.00000
798.00000 1606.00000
918.00000 1629.00000
1040.00000 1640.00000
1163.00000 1648.00000
1285.00000 1646.00000
1408.00000 1640.00000
1530.00000 1632.00000
1650.00000 1606.00000
1765.00000 1561.00000
1836.00000 1461.00000
1874.00000 1345.00000
1944.00000 1244.00000
IMAGE=ENT28485_p2d1.tif
ID=122 
SCALE=0.000409
LM=7
1854.00000 1114.00000
1759.00000 1036.00000
1656.00000 1380.00000
1449.00000 1098.00000
1156.00000 1128.00000
997.00000 1087.00000
620.00000 1522.00000
CURVES=1
POINTS=13
639.00000 1543.00000
754.00000 1587.00000
875.00000 1609.00000
997.00000 1624.00000
1120.00000 1630.00000
1243.00000 1630.00000
1366.00000 1622.00000
1488.00000 1610.00000
1609.00000 1587.00000
1719.00000 1536.00000
1790.00000 1436.00000
1833.00000 1320.00000
1901.00000 1218.00000
IMAGE=ENT28485_p2d2.tif
ID=123 
SCALE=0.000409
LM=7
2182.00000 1186.00000
2090.00000 1143.00000
1965.00000 1519.00000
1757.00000 1189.00000
1414.00000 1255.00000
1187.00000 1199.00000
834.00000 1677.00000
CURVES=1
POINTS=13
844.00000 1693.00000
970.00000 1748.00000
1104.00000 1778.00000
1241.00000 1788.00000
1378.00000 1788.00000
1516.00000 1786.00000
1653.00000 1779.00000
1790.00000 1766.00000
1924.00000 1737.00000
2049.00000 1680.00000
2140.00000 1578.00000
2181.00000 1447.00000
2255.00000 1331.00000
IMAGE=ENT28485_p3d1.tif
ID=124 
SCALE=0.000409
LM=7
2250.00000 1246.00000
2159.00000 1199.00000
2045.00000 1575.00000
1824.00000 1255.00000
1501.00000 1322.00000
1274.00000 1255.00000
901.00000 1723.00000
CURVES=1
POINTS=13
932.00000 1757.00000
1060.00000 1809.00000
1195.00000 1838.00000
1332.00000 1849.00000
1470.00000 1850.00000
1608.00000 1844.00000
1746.00000 1838.00000
1884.00000 1824.00000
2017.00000 1787.00000
2141.00000 1729.00000
2225.00000 1621.00000
2268.00000 1489.00000
2336.00000 1369.00000
IMAGE=ENT28485_p3d2.tif
ID=125 
SCALE=0.000409
LM=7
1898.00000 1228.00000
1847.00000 1167.00000
1692.00000 1503.00000
1503.00000 1221.00000
1226.00000 1258.00000
1052.00000 1187.00000
719.00000 1616.00000
CURVES=1
POINTS=13
721.00000 1634.00000
831.00000 1679.00000
947.00000 1705.00000
1066.00000 1717.00000
1185.00000 1721.00000
1304.00000 1723.00000
1423.00000 1720.00000
1542.00000 1710.00000
1658.00000 1684.00000
1767.00000 1635.00000
1833.00000 1538.00000
1869.00000 1424.00000
1943.00000 1331.00000
IMAGE=ENT28485_p4d1.tif
ID=126 
SCALE=0.000409
LM=7
1814.00000 1144.00000
1764.00000 1055.00000
1596.00000 1404.00000
1420.00000 1122.00000
1121.00000 1153.00000
951.00000 1077.00000
618.00000 1497.00000
CURVES=1
POINTS=13
628.00000 1524.00000
737.00000 1571.00000
853.00000 1597.00000
971.00000 1613.00000
1090.00000 1615.00000
1209.00000 1615.00000
1328.00000 1616.00000
1447.00000 1607.00000
1563.00000 1579.00000
1671.00000 1529.00000
1744.00000 1435.00000
1784.00000 1323.00000
1853.00000 1226.00000
IMAGE=ENT28485_p4d2.tif
ID=127 
SCALE=0.000409
LM=7
1764.00000 1049.00000
1694.00000 976.00000
1566.00000 1350.00000
1331.00000 1055.00000
1003.00000 1107.00000
774.00000 1043.00000
433.00000 1539.00000
CURVES=1
POINTS=13
457.00000 1557.00000
582.00000 1605.00000
714.00000 1627.00000
848.00000 1641.00000
982.00000 1646.00000
1116.00000 1647.00000
1249.00000 1635.00000
1383.00000 1622.00000
1514.00000 1593.00000
1633.00000 1533.00000
1725.00000 1440.00000
1760.00000 1311.00000
1822.00000 1192.00000
IMAGE=ENT28485_p5d1.tif
ID=128 
SCALE=0.000409
LM=7
1777.00000 1040.00000
1707.00000 981.00000
1579.00000 1348.00000
1335.00000 1053.00000
1015.00000 1110.00000
781.00000 1046.00000
450.00000 1531.00000
CURVES=1
POINTS=13
470.00000 1559.00000
598.00000 1601.00000
730.00000 1625.00000
864.00000 1640.00000
999.00000 1643.00000
1133.00000 1643.00000
1268.00000 1635.00000
1402.00000 1621.00000
1533.00000 1590.00000
1654.00000 1531.00000
1740.00000 1430.00000
1777.00000 1301.00000
1834.00000 1179.00000
IMAGE=ENT28485_p5d2.tif
ID=129 
SCALE=0.000409
LM=7
2543.00000 1397.00000
2426.00000 1315.00000
2302.00000 1719.00000
2055.00000 1359.00000
1673.00000 1449.00000
1430.00000 1377.00000
1059.00000 1933.00000
CURVES=1
POINTS=13
1073.00000 1948.00000
1213.00000 2001.00000
1362.00000 2029.00000
1512.00000 2041.00000
1662.00000 2045.00000
1813.00000 2041.00000
1964.00000 2034.00000
2113.00000 2018.00000
2258.00000 1975.00000
2387.00000 1897.00000
2481.00000 1781.00000
2534.00000 1641.00000
2597.00000 1504.00000
IMAGE=ENT28486_p1d1.tif
ID=130 
SCALE=0.000409
LM=7
2563.00000 1464.00000
2435.00000 1358.00000
2325.00000 1761.00000
2072.00000 1417.00000
1705.00000 1501.00000
1445.00000 1431.00000
1086.00000 1989.00000
CURVES=1
POINTS=13
1093.00000 2012.00000
1237.00000 2052.00000
1384.00000 2076.00000
1532.00000 2088.00000
1681.00000 2095.00000
1830.00000 2091.00000
1979.00000 2083.00000
2127.00000 2066.00000
2270.00000 2024.00000
2400.00000 1953.00000
2499.00000 1841.00000
2552.00000 1702.00000
2615.00000 1567.00000
IMAGE=ENT28486_p1d2.tif
ID=131 
SCALE=0.000409
LM=7
1567.00000 892.00000
1477.00000 805.00000
1368.00000 1180.00000
1157.00000 872.00000
853.00000 914.00000
644.00000 879.00000
270.00000 1330.00000
CURVES=1
POINTS=13
279.00000 1344.00000
400.00000 1397.00000
527.00000 1435.00000
658.00000 1458.00000
790.00000 1467.00000
923.00000 1464.00000
1055.00000 1455.00000
1185.00000 1430.00000
1313.00000 1396.00000
1428.00000 1330.00000
1507.00000 1226.00000
1554.00000 1102.00000
1621.00000 988.00000
IMAGE=ENT28486_p2d1.tif
ID=132 
SCALE=0.000409
LM=7
1552.00000 880.00000
1464.00000 800.00000
1354.00000 1170.00000
1140.00000 858.00000
834.00000 904.00000
636.00000 868.00000
260.00000 1320.00000
CURVES=1
POINTS=13
266.00000 1341.00000
389.00000 1393.00000
518.00000 1428.00000
651.00000 1445.00000
784.00000 1454.00000
917.00000 1454.00000
1051.00000 1444.00000
1182.00000 1421.00000
1310.00000 1383.00000
1424.00000 1313.00000
1504.00000 1206.00000
1545.00000 1079.00000
1619.00000 968.00000
IMAGE=ENT28486_p2d2.tif
ID=133 
SCALE=0.000409
LM=7
1604.00000 538.00000
1521.00000 484.00000
1407.00000 831.00000
1188.00000 563.00000
881.00000 618.00000
658.00000 563.00000
297.00000 1016.00000
CURVES=1
POINTS=13
305.00000 1030.00000
432.00000 1068.00000
563.00000 1092.00000
695.00000 1108.00000
827.00000 1119.00000
960.00000 1114.00000
1092.00000 1106.00000
1224.00000 1088.00000
1353.00000 1058.00000
1472.00000 998.00000
1559.00000 898.00000
1606.00000 774.00000
1669.00000 657.00000
IMAGE=ENT28486_p3d1.tif
ID=134 
SCALE=0.000409
LM=7
1594.00000 569.00000
1508.00000 510.00000
1394.00000 874.00000
1178.00000 601.00000
873.00000 672.00000
662.00000 592.00000
277.00000 1045.00000
CURVES=1
POINTS=13
286.00000 1054.00000
412.00000 1096.00000
542.00000 1123.00000
673.00000 1141.00000
806.00000 1147.00000
938.00000 1144.00000
1070.00000 1135.00000
1203.00000 1123.00000
1332.00000 1097.00000
1450.00000 1038.00000
1542.00000 943.00000
1582.00000 816.00000
1651.00000 703.00000
IMAGE=ENT28486_p3d2.tif
ID=135 
SCALE=0.000409
LM=7
1972.00000 1168.00000
1909.00000 1108.00000
1739.00000 1459.00000
1547.00000 1156.00000
1269.00000 1210.00000
1046.00000 1133.00000
704.00000 1569.00000
CURVES=1
POINTS=13
720.00000 1588.00000
839.00000 1633.00000
962.00000 1663.00000
1088.00000 1685.00000
1215.00000 1693.00000
1342.00000 1695.00000
1469.00000 1693.00000
1595.00000 1679.00000
1720.00000 1653.00000
1832.00000 1593.00000
1901.00000 1487.00000
1965.00000 1377.00000
2030.00000 1268.00000
IMAGE=ENT28486_p4d1.tif
ID=136 
SCALE=0.000409
LM=7
1992.00000 1232.00000
1930.00000 1174.00000
1773.00000 1509.00000
1568.00000 1215.00000
1281.00000 1263.00000
1087.00000 1188.00000
718.00000 1618.00000
CURVES=1
POINTS=13
731.00000 1635.00000
849.00000 1683.00000
971.00000 1716.00000
1097.00000 1735.00000
1223.00000 1746.00000
1350.00000 1748.00000
1477.00000 1744.00000
1604.00000 1734.00000
1728.00000 1706.00000
1841.00000 1650.00000
1921.00000 1552.00000
1980.00000 1439.00000
2053.00000 1335.00000
IMAGE=ENT28486_p4d2.tif
ID=137 
SCALE=0.000409
LM=7
2185.00000 1238.00000
2063.00000 1135.00000
1927.00000 1509.00000
1719.00000 1188.00000
1365.00000 1251.00000
1137.00000 1191.00000
767.00000 1684.00000
CURVES=1
POINTS=13
780.00000 1706.00000
914.00000 1755.00000
1054.00000 1784.00000
1196.00000 1797.00000
1338.00000 1801.00000
1481.00000 1800.00000
1624.00000 1792.00000
1765.00000 1775.00000
1903.00000 1740.00000
2027.00000 1668.00000
2108.00000 1551.00000
2145.00000 1413.00000
2212.00000 1287.00000
IMAGE=ENT28486_p5d1.tif
ID=138 
SCALE=0.000409
LM=7
2233.00000 1296.00000
2093.00000 1191.00000
1981.00000 1558.00000
1754.00000 1259.00000
1404.00000 1286.00000
1196.00000 1238.00000
809.00000 1721.00000
CURVES=1
POINTS=13
816.00000 1738.00000
950.00000 1793.00000
1091.00000 1821.00000
1235.00000 1837.00000
1379.00000 1846.00000
1524.00000 1852.00000
1668.00000 1844.00000
1811.00000 1826.00000
1952.00000 1792.00000
2078.00000 1724.00000
2160.00000 1608.00000
2192.00000 1467.00000
2267.00000 1344.00000
IMAGE=ENT28486_p5d2.tif
ID=139 
SCALE=0.000409
LM=7
1564.00000 1051.00000
1450.00000 968.00000
1319.00000 1316.00000
1135.00000 1046.00000
803.00000 1099.00000
602.00000 1043.00000
251.00000 1453.00000
CURVES=1
POINTS=13
266.00000 1474.00000
382.00000 1533.00000
511.00000 1553.00000
640.00000 1567.00000
771.00000 1569.00000
901.00000 1567.00000
1031.00000 1559.00000
1161.00000 1549.00000
1290.00000 1530.00000
1416.00000 1496.00000
1523.00000 1421.00000
1572.00000 1301.00000
1598.00000 1173.00000
IMAGE=ENT750_p1d1.tif
ID=140 
SCALE=0.000409
LM=7
1604.00000 1148.00000
1460.00000 1047.00000
1340.00000 1381.00000
1162.00000 1114.00000
840.00000 1176.00000
620.00000 1108.00000
279.00000 1522.00000
CURVES=1
POINTS=13
286.00000 1543.00000
403.00000 1608.00000
535.00000 1629.00000
668.00000 1640.00000
801.00000 1645.00000
935.00000 1644.00000
1068.00000 1640.00000
1201.00000 1623.00000
1333.00000 1600.00000
1461.00000 1564.00000
1562.00000 1478.00000
1603.00000 1351.00000
1637.00000 1222.00000
IMAGE=ENT750_p1d2.tif
ID=141 
SCALE=0.000409
LM=7
1488.00000 928.00000
1394.00000 846.00000
1227.00000 1174.00000
1107.00000 890.00000
817.00000 950.00000
574.00000 878.00000
275.00000 1240.00000
CURVES=1
POINTS=13
284.00000 1262.00000
396.00000 1310.00000
514.00000 1339.00000
636.00000 1353.00000
757.00000 1357.00000
879.00000 1357.00000
1001.00000 1354.00000
1123.00000 1347.00000
1244.00000 1335.00000
1360.00000 1298.00000
1443.00000 1210.00000
1478.00000 1093.00000
1520.00000 979.00000
IMAGE=ENT750_p2d1.tif
ID=142 
SCALE=0.000409
LM=7
1442.00000 890.00000
1346.00000 808.00000
1194.00000 1134.00000
1046.00000 880.00000
779.00000 920.00000
538.00000 847.00000
231.00000 1200.00000
CURVES=1
POINTS=13
238.00000 1223.00000
350.00000 1271.00000
469.00000 1298.00000
590.00000 1314.00000
711.00000 1320.00000
833.00000 1319.00000
955.00000 1316.00000
1077.00000 1307.00000
1198.00000 1295.00000
1317.00000 1268.00000
1395.00000 1175.00000
1434.00000 1060.00000
1475.00000 945.00000
IMAGE=ENT750_p2d2.tif
ID=143 
SCALE=0.000409
LM=7
2455.00000 1456.00000
2364.00000 1367.00000
2184.00000 1695.00000
2017.00000 1405.00000
1693.00000 1446.00000
1438.00000 1361.00000
1066.00000 1802.00000
CURVES=1
POINTS=13
1069.00000 1824.00000
1192.00000 1891.00000
1328.00000 1925.00000
1467.00000 1942.00000
1606.00000 1948.00000
1746.00000 1956.00000
1886.00000 1953.00000
2026.00000 1946.00000
2165.00000 1929.00000
2301.00000 1899.00000
2405.00000 1806.00000
2448.00000 1672.00000
2496.00000 1541.00000
IMAGE=ENT750_p3d1.tif
ID=144 
SCALE=0.000409
LM=7
2445.00000 1582.00000
2352.00000 1495.00000
2190.00000 1823.00000
2022.00000 1534.00000
1700.00000 1581.00000
1427.00000 1502.00000
1090.00000 1991.00000
CURVES=1
POINTS=13
1095.00000 2002.00000
1219.00000 2057.00000
1352.00000 2087.00000
1487.00000 2097.00000
1623.00000 2097.00000
1759.00000 2097.00000
1895.00000 2094.00000
2030.00000 2084.00000
2165.00000 2070.00000
2297.00000 2035.00000
2401.00000 1949.00000
2444.00000 1821.00000
2484.00000 1691.00000
IMAGE=ENT750_p3d2.tif
ID=145 
SCALE=0.000409
LM=7
2153.00000 1374.00000
2094.00000 1287.00000
1914.00000 1613.00000
1790.00000 1335.00000
1484.00000 1380.00000
1261.00000 1295.00000
938.00000 1684.00000
CURVES=1
POINTS=13
952.00000 1712.00000
1061.00000 1764.00000
1179.00000 1793.00000
1299.00000 1810.00000
1419.00000 1817.00000
1541.00000 1818.00000
1662.00000 1813.00000
1782.00000 1803.00000
1902.00000 1787.00000
2020.00000 1758.00000
2108.00000 1676.00000
2143.00000 1560.00000
2184.00000 1446.00000
IMAGE=ENT750_p4d1.tif
ID=146 
SCALE=0.000409
LM=7
2173.00000 1398.00000
2117.00000 1319.00000
1939.00000 1641.00000
1784.00000 1370.00000
1502.00000 1429.00000
1290.00000 1319.00000
957.00000 1711.00000
CURVES=1
POINTS=13
971.00000 1739.00000
1082.00000 1787.00000
1199.00000 1817.00000
1319.00000 1832.00000
1440.00000 1840.00000
1561.00000 1842.00000
1682.00000 1839.00000
1802.00000 1831.00000
1923.00000 1817.00000
2039.00000 1786.00000
2125.00000 1701.00000
2167.00000 1588.00000
2202.00000 1472.00000
IMAGE=ENT750_p4d2.tif
ID=147 
SCALE=0.000409
LM=7
1834.00000 1002.00000
1754.00000 936.00000
1541.00000 1275.00000
1348.00000 994.00000
1035.00000 1020.00000
782.00000 954.00000
403.00000 1373.00000
CURVES=1
POINTS=13
414.00000 1398.00000
546.00000 1454.00000
685.00000 1490.00000
826.00000 1512.00000
969.00000 1519.00000
1113.00000 1517.00000
1256.00000 1513.00000
1399.00000 1505.00000
1542.00000 1490.00000
1679.00000 1450.00000
1776.00000 1344.00000
1819.00000 1207.00000
1863.00000 1071.00000
IMAGE=ENT750_p5d1.tif
ID=148 
SCALE=0.000409
LM=7
2522.00000 1482.00000
2410.00000 1398.00000
2236.00000 1744.00000
2052.00000 1463.00000
1731.00000 1482.00000
1417.00000 1420.00000
1099.00000 1849.00000
CURVES=1
POINTS=13
1109.00000 1868.00000
1237.00000 1930.00000
1376.00000 1963.00000
1518.00000 1978.00000
1660.00000 1989.00000
1802.00000 1989.00000
1945.00000 1984.00000
2087.00000 1975.00000
2228.00000 1959.00000
2368.00000 1929.00000
2469.00000 1829.00000
2516.00000 1695.00000
2553.00000 1557.00000
IMAGE=ENT750_p5d2.tif
ID=149 
SCALE=0.000409
LM=7
2403.00000 1058.00000
2332.00000 976.00000
2145.00000 1311.00000
1989.00000 1028.00000
1690.00000 1054.00000
1437.00000 1002.00000
1108.00000 1412.00000
CURVES=1
POINTS=13
1112.00000 1438.00000
1229.00000 1489.00000
1353.00000 1520.00000
1480.00000 1538.00000
1608.00000 1547.00000
1736.00000 1555.00000
1863.00000 1559.00000
1991.00000 1546.00000
2115.00000 1515.00000
2230.00000 1460.00000
2314.00000 1368.00000
2352.00000 1246.00000
2418.00000 1137.00000
IMAGE=ENT7584_p1d1.tif
ID=150 
SCALE=0.000409
LM=7
2399.00000 1047.00000
2324.00000 977.00000
2156.00000 1306.00000
1989.00000 1027.00000
1693.00000 1052.00000
1444.00000 994.00000
1109.00000 1424.00000
CURVES=1
POINTS=13
1120.00000 1446.00000
1236.00000 1497.00000
1362.00000 1518.00000
1487.00000 1537.00000
1614.00000 1549.00000
1740.00000 1560.00000
1867.00000 1559.00000
1993.00000 1546.00000
2117.00000 1517.00000
2231.00000 1462.00000
2317.00000 1369.00000
2358.00000 1249.00000
2421.00000 1139.00000
IMAGE=ENT7584_p1d2.tif
ID=151 
SCALE=0.000409
LM=7
2361.00000 964.00000
2287.00000 921.00000
2159.00000 1278.00000
1973.00000 982.00000
1662.00000 1046.00000
1391.00000 941.00000
1133.00000 1421.00000
CURVES=1
POINTS=13
1144.00000 1439.00000
1264.00000 1477.00000
1388.00000 1495.00000
1513.00000 1509.00000
1638.00000 1515.00000
1764.00000 1512.00000
1889.00000 1500.00000
2014.00000 1484.00000
2137.00000 1459.00000
2248.00000 1400.00000
2314.00000 1294.00000
2341.00000 1171.00000
2400.00000 1060.00000
IMAGE=ENT7584_p2d1.tif
ID=152 
SCALE=0.000409
LM=7
2355.00000 976.00000
2288.00000 920.00000
2156.00000 1271.00000
1962.00000 989.00000
1672.00000 1047.00000
1412.00000 937.00000
1131.00000 1418.00000
CURVES=1
POINTS=13
1139.00000 1434.00000
1257.00000 1475.00000
1381.00000 1496.00000
1505.00000 1512.00000
1630.00000 1517.00000
1755.00000 1510.00000
1880.00000 1501.00000
2004.00000 1487.00000
2126.00000 1460.00000
2241.00000 1408.00000
2311.00000 1305.00000
2340.00000 1184.00000
2402.00000 1075.00000
IMAGE=ENT7584_p2d2.tif
ID=153 
SCALE=0.000409
LM=7
2337.00000 981.00000
2256.00000 922.00000
2140.00000 1231.00000
1952.00000 967.00000
1679.00000 1018.00000
1457.00000 960.00000
1150.00000 1405.00000
CURVES=1
POINTS=13
1161.00000 1423.00000
1274.00000 1459.00000
1392.00000 1475.00000
1511.00000 1484.00000
1630.00000 1487.00000
1749.00000 1490.00000
1867.00000 1479.00000
1985.00000 1461.00000
2101.00000 1434.00000
2211.00000 1390.00000
2274.00000 1289.00000
2305.00000 1174.00000
2362.00000 1070.00000
IMAGE=ENT7584_p3d1.tif
ID=154 
SCALE=0.000409
LM=7
2337.00000 981.00000
2263.00000 920.00000
2138.00000 1242.00000
1963.00000 973.00000
1689.00000 1037.00000
1450.00000 968.00000
1153.00000 1396.00000
CURVES=1
POINTS=13
1157.00000 1415.00000
1270.00000 1451.00000
1386.00000 1472.00000
1503.00000 1484.00000
1622.00000 1491.00000
1740.00000 1486.00000
1858.00000 1481.00000
1975.00000 1470.00000
2090.00000 1440.00000
2198.00000 1394.00000
2265.00000 1299.00000
2301.00000 1186.00000
2356.00000 1082.00000
IMAGE=ENT7584_p3d2.tif
ID=155 
SCALE=0.000409
LM=7
2106.00000 922.00000
2020.00000 886.00000
1884.00000 1224.00000
1698.00000 947.00000
1403.00000 997.00000
1189.00000 930.00000
876.00000 1369.00000
CURVES=1
POINTS=13
886.00000 1388.00000
1002.00000 1438.00000
1128.00000 1459.00000
1255.00000 1467.00000
1383.00000 1466.00000
1511.00000 1463.00000
1638.00000 1455.00000
1764.00000 1436.00000
1888.00000 1403.00000
2000.00000 1341.00000
2069.00000 1234.00000
2103.00000 1111.00000
2164.00000 999.00000
IMAGE=ENT7584_p4d1.tif
ID=156 
SCALE=0.000409
LM=7
2108.00000 923.00000
2029.00000 882.00000
1888.00000 1223.00000
1700.00000 938.00000
1406.00000 987.00000
1200.00000 930.00000
872.00000 1366.00000
CURVES=1
POINTS=13
883.00000 1387.00000
1000.00000 1437.00000
1126.00000 1453.00000
1252.00000 1464.00000
1379.00000 1470.00000
1506.00000 1467.00000
1632.00000 1456.00000
1759.00000 1443.00000
1880.00000 1407.00000
1993.00000 1350.00000
2062.00000 1244.00000
2099.00000 1123.00000
2157.00000 1010.00000
IMAGE=ENT7584_p4d2.tif
ID=157 
SCALE=0.000409
LM=7
2174.00000 988.00000
2079.00000 917.00000
1942.00000 1278.00000
1776.00000 975.00000
1492.00000 998.00000
1260.00000 919.00000
915.00000 1380.00000
CURVES=1
POINTS=13
925.00000 1402.00000
1042.00000 1445.00000
1165.00000 1470.00000
1288.00000 1487.00000
1413.00000 1497.00000
1537.00000 1504.00000
1662.00000 1499.00000
1786.00000 1487.00000
1909.00000 1465.00000
2024.00000 1417.00000
2112.00000 1329.00000
2139.00000 1207.00000
2196.00000 1096.00000
IMAGE=ENT7584_p5d1.tif
ID=158 
SCALE=0.000409
LM=7
2172.00000 979.00000
2086.00000 919.00000
1946.00000 1277.00000
1774.00000 974.00000
1485.00000 1005.00000
1250.00000 904.00000
902.00000 1374.00000
CURVES=1
POINTS=13
918.00000 1391.00000
1031.00000 1447.00000
1155.00000 1472.00000
1281.00000 1488.00000
1406.00000 1500.00000
1533.00000 1504.00000
1659.00000 1501.00000
1785.00000 1488.00000
1909.00000 1466.00000
2028.00000 1422.00000
2109.00000 1328.00000
2138.00000 1205.00000
2199.00000 1094.00000
IMAGE=ENT7584_p5d2.tif
ID=159 
SCALE=0.000409
LM=7
2417.00000 1042.00000
2320.00000 979.00000
2161.00000 1417.00000
1923.00000 1042.00000
1529.00000 1129.00000
1257.00000 1076.00000
882.00000 1592.00000
CURVES=1
POINTS=13
895.00000 1604.00000
1046.00000 1669.00000
1207.00000 1705.00000
1371.00000 1718.00000
1536.00000 1716.00000
1700.00000 1706.00000
1864.00000 1690.00000
2027.00000 1672.00000
2185.00000 1626.00000
2332.00000 1550.00000
2425.00000 1415.00000
2446.00000 1252.00000
2495.00000 1095.00000
IMAGE=ENT7609_p1d1.tif
ID=160 
SCALE=0.000409
LM=7
2417.00000 1045.00000
2317.00000 973.00000
2167.00000 1414.00000
1907.00000 1061.00000
1551.00000 1120.00000
1276.00000 1092.00000
885.00000 1583.00000
CURVES=1
POINTS=13
895.00000 1608.00000
1047.00000 1668.00000
1207.00000 1702.00000
1370.00000 1719.00000
1534.00000 1720.00000
1697.00000 1709.00000
1860.00000 1693.00000
2022.00000 1668.00000
2179.00000 1626.00000
2327.00000 1555.00000
2424.00000 1424.00000
2448.00000 1262.00000
2489.00000 1104.00000
IMAGE=ENT7609_p1d2.tif
ID=161 
SCALE=0.000409
LM=7
2724.00000 1239.00000
2620.00000 1170.00000
2460.00000 1559.00000
2253.00000 1220.00000
1901.00000 1293.00000
1563.00000 1154.00000
1265.00000 1747.00000
CURVES=1
POINTS=13
1271.00000 1766.00000
1410.00000 1816.00000
1556.00000 1846.00000
1703.00000 1864.00000
1850.00000 1872.00000
1998.00000 1866.00000
2146.00000 1852.00000
2292.00000 1829.00000
2436.00000 1793.00000
2573.00000 1737.00000
2674.00000 1628.00000
2698.00000 1482.00000
2746.00000 1342.00000
IMAGE=ENT7609_p2d1.tif
ID=162 
SCALE=0.000409
LM=7
2709.00000 1233.00000
2632.00000 1163.00000
2464.00000 1561.00000
2243.00000 1220.00000
1892.00000 1290.00000
1601.00000 1183.00000
1283.00000 1756.00000
CURVES=1
POINTS=13
1289.00000 1776.00000
1429.00000 1822.00000
1575.00000 1845.00000
1721.00000 1861.00000
1869.00000 1869.00000
2016.00000 1859.00000
2163.00000 1846.00000
2309.00000 1825.00000
2453.00000 1796.00000
2583.00000 1727.00000
2681.00000 1617.00000
2705.00000 1472.00000
2755.00000 1333.00000
IMAGE=ENT7609_p2d2.tif
ID=163 
SCALE=0.000409
LM=7
2718.00000 1182.00000
2640.00000 1089.00000
2468.00000 1514.00000
2258.00000 1150.00000
1886.00000 1221.00000
1636.00000 1153.00000
1250.00000 1678.00000
CURVES=1
POINTS=13
1250.00000 1689.00000
1392.00000 1737.00000
1538.00000 1772.00000
1687.00000 1783.00000
1837.00000 1787.00000
1987.00000 1789.00000
2135.00000 1772.00000
2284.00000 1750.00000
2431.00000 1722.00000
2568.00000 1661.00000
2667.00000 1551.00000
2696.00000 1404.00000
2758.00000 1268.00000
IMAGE=ENT7609_p3d1.tif
ID=164 
SCALE=0.000409
LM=7
2717.00000 1193.00000
2634.00000 1096.00000
2464.00000 1506.00000
2251.00000 1146.00000
1891.00000 1213.00000
1641.00000 1153.00000
1254.00000 1676.00000
CURVES=1
POINTS=13
1273.00000 1693.00000
1413.00000 1740.00000
1557.00000 1770.00000
1704.00000 1783.00000
1852.00000 1792.00000
1999.00000 1786.00000
2146.00000 1770.00000
2293.00000 1755.00000
2436.00000 1719.00000
2572.00000 1663.00000
2669.00000 1552.00000
2694.00000 1407.00000
2757.00000 1273.00000
IMAGE=ENT7609_p3d2.tif
ID=165 
SCALE=0.000409
LM=7
2907.00000 1218.00000
2781.00000 1139.00000
2613.00000 1585.00000
2370.00000 1196.00000
1939.00000 1272.00000
1585.00000 1145.00000
1237.00000 1800.00000
CURVES=1
POINTS=13
1253.00000 1819.00000
1415.00000 1867.00000
1582.00000 1893.00000
1750.00000 1908.00000
1919.00000 1908.00000
2087.00000 1899.00000
2255.00000 1881.00000
2422.00000 1855.00000
2588.00000 1828.00000
2742.00000 1758.00000
2854.00000 1632.00000
2880.00000 1466.00000
2958.00000 1316.00000
IMAGE=ENT7609_p4d1.tif
ID=166 
SCALE=0.000409
LM=7
2901.00000 1226.00000
2792.00000 1132.00000
2615.00000 1577.00000
2376.00000 1204.00000
1934.00000 1266.00000
1576.00000 1150.00000
1228.00000 1777.00000
CURVES=1
POINTS=13
1249.00000 1808.00000
1408.00000 1871.00000
1579.00000 1894.00000
1750.00000 1909.00000
1921.00000 1909.00000
2092.00000 1898.00000
2263.00000 1881.00000
2432.00000 1853.00000
2601.00000 1819.00000
2761.00000 1759.00000
2856.00000 1616.00000
2895.00000 1449.00000
2963.00000 1291.00000
IMAGE=ENT7609_p4d2.tif
ID=167 
SCALE=0.000409
LM=7
2693.00000 1358.00000
2594.00000 1262.00000
2380.00000 1634.00000
2181.00000 1296.00000
1842.00000 1384.00000
1577.00000 1296.00000
1253.00000 1870.00000
CURVES=1
POINTS=13
1274.00000 1881.00000
1409.00000 1927.00000
1550.00000 1945.00000
1692.00000 1950.00000
1835.00000 1949.00000
1977.00000 1945.00000
2119.00000 1937.00000
2260.00000 1919.00000
2398.00000 1884.00000
2528.00000 1825.00000
2629.00000 1725.00000
2670.00000 1589.00000
2726.00000 1458.00000
IMAGE=ENT7610_p1d1.tif
ID=168 
SCALE=0.000409
LM=7
2630.00000 1446.00000
2528.00000 1367.00000
2329.00000 1727.00000
2120.00000 1398.00000
1790.00000 1470.00000
1519.00000 1395.00000
1190.00000 1964.00000
CURVES=1
POINTS=13
1194.00000 1981.00000
1332.00000 2021.00000
1475.00000 2039.00000
1618.00000 2047.00000
1762.00000 2050.00000
1906.00000 2046.00000
2049.00000 2038.00000
2192.00000 2020.00000
2332.00000 1989.00000
2465.00000 1935.00000
2566.00000 1833.00000
2604.00000 1694.00000
2669.00000 1566.00000
IMAGE=ENT7610_p1d2.tif
ID=169 
SCALE=0.000409
LM=7
2289.00000 1259.00000
2192.00000 1192.00000
2015.00000 1591.00000
1811.00000 1265.00000
1488.00000 1329.00000
1271.00000 1274.00000
875.00000 1801.00000
CURVES=1
POINTS=13
890.00000 1826.00000
1030.00000 1866.00000
1175.00000 1884.00000
1321.00000 1889.00000
1467.00000 1889.00000
1613.00000 1886.00000
1759.00000 1874.00000
1903.00000 1852.00000
2044.00000 1814.00000
2170.00000 1740.00000
2258.00000 1624.00000
2284.00000 1480.00000
2350.00000 1350.00000
IMAGE=ENT7610_p2d1.tif
ID=170 
SCALE=0.000409
LM=7
2210.00000 1274.00000
2113.00000 1204.00000
1946.00000 1606.00000
1742.00000 1289.00000
1413.00000 1344.00000
1194.00000 1296.00000
813.00000 1831.00000
CURVES=1
POINTS=13
819.00000 1847.00000
960.00000 1879.00000
1103.00000 1894.00000
1247.00000 1902.00000
1391.00000 1904.00000
1535.00000 1896.00000
1678.00000 1885.00000
1821.00000 1865.00000
1959.00000 1824.00000
2090.00000 1763.00000
2181.00000 1653.00000
2214.00000 1512.00000
2266.00000 1378.00000
IMAGE=ENT7610_p2d2.tif
ID=171 
SCALE=0.000409
LM=7
1841.00000 1005.00000
1755.00000 939.00000
1580.00000 1330.00000
1358.00000 993.00000
1037.00000 1053.00000
667.00000 925.00000
395.00000 1574.00000
CURVES=1
POINTS=13
398.00000 1593.00000
542.00000 1624.00000
689.00000 1637.00000
836.00000 1646.00000
983.00000 1651.00000
1130.00000 1647.00000
1276.00000 1630.00000
1422.00000 1609.00000
1563.00000 1566.00000
1693.00000 1498.00000
1788.00000 1385.00000
1836.00000 1246.00000
1907.00000 1117.00000
IMAGE=ENT7610_p3d1.tif
ID=172 
SCALE=0.000409
LM=7
1869.00000 1043.00000
1779.00000 972.00000
1603.00000 1366.00000
1383.00000 1036.00000
1069.00000 1100.00000
679.00000 959.00000
423.00000 1602.00000
CURVES=1
POINTS=13
429.00000 1628.00000
570.00000 1667.00000
715.00000 1685.00000
861.00000 1687.00000
1008.00000 1686.00000
1154.00000 1684.00000
1300.00000 1671.00000
1444.00000 1651.00000
1586.00000 1615.00000
1713.00000 1542.00000
1810.00000 1433.00000
1860.00000 1295.00000
1930.00000 1167.00000
IMAGE=ENT7610_p3d2.tif
ID=173 
SCALE=0.000409
LM=7
2204.00000 1209.00000
2122.00000 1130.00000
1965.00000 1517.00000
1742.00000 1195.00000
1400.00000 1260.00000
1154.00000 1213.00000
825.00000 1750.00000
CURVES=1
POINTS=13
848.00000 1773.00000
982.00000 1812.00000
1121.00000 1823.00000
1260.00000 1831.00000
1400.00000 1832.00000
1539.00000 1822.00000
1678.00000 1809.00000
1816.00000 1786.00000
1949.00000 1746.00000
2072.00000 1679.00000
2145.00000 1560.00000
2187.00000 1427.00000
2266.00000 1312.00000
IMAGE=ENT7610_p4d1.tif
ID=174 
SCALE=0.000409
LM=7
2231.00000 1279.00000
2142.00000 1200.00000
1995.00000 1594.00000
1782.00000 1273.00000
1423.00000 1353.00000
1187.00000 1286.00000
856.00000 1827.00000
CURVES=1
POINTS=13
875.00000 1846.00000
1009.00000 1887.00000
1149.00000 1901.00000
1289.00000 1907.00000
1429.00000 1912.00000
1569.00000 1904.00000
1708.00000 1889.00000
1846.00000 1861.00000
1978.00000 1814.00000
2101.00000 1747.00000
2184.00000 1635.00000
2220.00000 1500.00000
2295.00000 1381.00000
IMAGE=ENT7610_p4d2.tif
ID=175 
SCALE=0.000409
LM=7
2270.00000 1203.00000
2127.00000 1171.00000
1949.00000 1577.00000
1749.00000 1224.00000
1385.00000 1253.00000
1149.00000 1217.00000
785.00000 1677.00000
CURVES=1
POINTS=13
802.00000 1699.00000
937.00000 1763.00000
1083.00000 1797.00000
1230.00000 1819.00000
1379.00000 1833.00000
1529.00000 1837.00000
1678.00000 1826.00000
1826.00000 1805.00000
1972.00000 1772.00000
2107.00000 1709.00000
2200.00000 1593.00000
2231.00000 1447.00000
2305.00000 1317.00000
IMAGE=ENT7611_p1d1.tif
ID=176 
SCALE=0.000409
LM=7
2251.00000 1250.00000
2121.00000 1203.00000
1932.00000 1609.00000
1722.00000 1270.00000
1356.00000 1294.00000
1136.00000 1254.00000
750.00000 1708.00000
CURVES=1
POINTS=13
753.00000 1725.00000
893.00000 1783.00000
1038.00000 1825.00000
1186.00000 1855.00000
1337.00000 1867.00000
1489.00000 1869.00000
1639.00000 1856.00000
1789.00000 1833.00000
1937.00000 1803.00000
2079.00000 1750.00000
2172.00000 1631.00000
2214.00000 1486.00000
2279.00000 1349.00000
IMAGE=ENT7611_p1d2.tif
ID=177 
SCALE=0.000409
LM=7
2088.00000 1131.00000
2000.00000 1077.00000
1837.00000 1446.00000
1652.00000 1139.00000
1328.00000 1167.00000
1112.00000 1148.00000
726.00000 1586.00000
CURVES=1
POINTS=13
739.00000 1608.00000
866.00000 1665.00000
1002.00000 1695.00000
1141.00000 1705.00000
1280.00000 1709.00000
1419.00000 1707.00000
1558.00000 1701.00000
1697.00000 1686.00000
1835.00000 1669.00000
1957.00000 1603.00000
2047.00000 1496.00000
2073.00000 1360.00000
2144.00000 1240.00000
IMAGE=ENT7611_p2d1.tif
ID=178 
SCALE=0.000409
LM=7
2102.00000 1241.00000
2000.00000 1182.00000
1843.00000 1549.00000
1663.00000 1245.00000
1345.00000 1277.00000
1118.00000 1238.00000
738.00000 1681.00000
CURVES=1
POINTS=13
741.00000 1700.00000
867.00000 1759.00000
1004.00000 1786.00000
1142.00000 1802.00000
1281.00000 1808.00000
1420.00000 1806.00000
1559.00000 1799.00000
1698.00000 1786.00000
1836.00000 1768.00000
1962.00000 1710.00000
2058.00000 1609.00000
2084.00000 1473.00000
2148.00000 1349.00000
IMAGE=ENT7611_p2d2.tif
ID=179 
SCALE=0.000409
LM=7
2143.00000 1222.00000
2083.00000 1162.00000
1878.00000 1569.00000
1664.00000 1260.00000
1336.00000 1304.00000
1113.00000 1260.00000
763.00000 1720.00000
CURVES=1
POINTS=13
782.00000 1750.00000
912.00000 1805.00000
1052.00000 1830.00000
1193.00000 1834.00000
1335.00000 1835.00000
1476.00000 1830.00000
1617.00000 1815.00000
1757.00000 1798.00000
1894.00000 1764.00000
2022.00000 1702.00000
2096.00000 1584.00000
2124.00000 1445.00000
2188.00000 1319.00000
IMAGE=ENT7611_p3d1.tif
ID=180 
SCALE=0.000409
LM=7
2176.00000 1286.00000
2054.00000 1256.00000
1910.00000 1637.00000
1687.00000 1324.00000
1355.00000 1391.00000
1118.00000 1324.00000
783.00000 1790.00000
CURVES=1
POINTS=13
793.00000 1812.00000
923.00000 1867.00000
1064.00000 1891.00000
1206.00000 1903.00000
1348.00000 1900.00000
1490.00000 1891.00000
1632.00000 1881.00000
1773.00000 1865.00000
1913.00000 1839.00000
2039.00000 1773.00000
2117.00000 1656.00000
2134.00000 1516.00000
2207.00000 1394.00000
IMAGE=ENT7611_p3d2.tif
ID=181 
SCALE=0.000409
LM=7
2198.00000 1343.00000
2099.00000 1274.00000
1932.00000 1632.00000
1736.00000 1329.00000
1407.00000 1361.00000
1216.00000 1294.00000
809.00000 1756.00000
CURVES=1
POINTS=13
818.00000 1773.00000
940.00000 1833.00000
1073.00000 1862.00000
1208.00000 1878.00000
1344.00000 1886.00000
1480.00000 1886.00000
1616.00000 1879.00000
1751.00000 1863.00000
1886.00000 1846.00000
2012.00000 1795.00000
2109.00000 1699.00000
2165.00000 1576.00000
2235.00000 1459.00000
IMAGE=ENT7611_p4d1.tif
ID=182 
SCALE=0.000409
LM=7
2226.00000 1349.00000
2127.00000 1291.00000
1961.00000 1643.00000
1787.00000 1329.00000
1446.00000 1367.00000
1237.00000 1306.00000
841.00000 1768.00000
CURVES=1
POINTS=13
865.00000 1795.00000
991.00000 1844.00000
1123.00000 1872.00000
1258.00000 1888.00000
1393.00000 1896.00000
1528.00000 1895.00000
1663.00000 1887.00000
1797.00000 1872.00000
1930.00000 1847.00000
2056.00000 1796.00000
2148.00000 1697.00000
2206.00000 1575.00000
2273.00000 1458.00000
IMAGE=ENT7611_p4d2.tif
ID=183 
SCALE=0.000409
LM=7
2400.00000 1241.00000
2297.00000 1192.00000
2138.00000 1586.00000
1930.00000 1241.00000
1609.00000 1258.00000
1301.00000 1265.00000
960.00000 1701.00000
CURVES=1
POINTS=13
985.00000 1716.00000
1120.00000 1771.00000
1264.00000 1800.00000
1409.00000 1816.00000
1555.00000 1821.00000
1702.00000 1821.00000
1848.00000 1815.00000
1994.00000 1803.00000
2139.00000 1788.00000
2272.00000 1729.00000
2365.00000 1616.00000
2401.00000 1475.00000
2479.00000 1351.00000
IMAGE=ENT7611_p5d1.tif
ID=184 
SCALE=0.000409
LM=7
2445.00000 1521.00000
2332.00000 1468.00000
2172.00000 1861.00000
1975.00000 1521.00000
1651.00000 1521.00000
1318.00000 1541.00000
1008.00000 1995.00000
CURVES=1
POINTS=13
1043.00000 2018.00000
1179.00000 2062.00000
1320.00000 2085.00000
1462.00000 2100.00000
1604.00000 2105.00000
1747.00000 2101.00000
1890.00000 2096.00000
2032.00000 2085.00000
2173.00000 2065.00000
2304.00000 2008.00000
2394.00000 1897.00000
2438.00000 1761.00000
2509.00000 1637.00000
IMAGE=ENT7611_p5d2.tif
ID=185 
SCALE=0.000409
LM=7
2217.00000 1357.00000
2175.00000 1284.00000
2029.00000 1637.00000
1807.00000 1383.00000
1515.00000 1430.00000
1290.00000 1386.00000
947.00000 1808.00000
CURVES=1
POINTS=13
953.00000 1827.00000
1073.00000 1877.00000
1201.00000 1904.00000
1330.00000 1915.00000
1460.00000 1922.00000
1590.00000 1922.00000
1720.00000 1910.00000
1847.00000 1883.00000
1973.00000 1851.00000
2086.00000 1787.00000
2168.00000 1688.00000
2197.00000 1561.00000
2255.00000 1446.00000
IMAGE=ENT7869_p1d1.tif
ID=186 
SCALE=0.000409
LM=7
2206.00000 1290.00000
2114.00000 1218.00000
2021.00000 1565.00000
1813.00000 1307.00000
1495.00000 1350.00000
1289.00000 1310.00000
927.00000 1733.00000
CURVES=1
POINTS=13
950.00000 1757.00000
1067.00000 1812.00000
1194.00000 1834.00000
1322.00000 1851.00000
1450.00000 1857.00000
1579.00000 1853.00000
1708.00000 1841.00000
1834.00000 1816.00000
1958.00000 1781.00000
2075.00000 1726.00000
2154.00000 1624.00000
2188.00000 1500.00000
2247.00000 1385.00000
IMAGE=ENT7869_p1d2.tif
ID=187 
SCALE=0.000409
LM=7
2244.00000 1058.00000
2153.00000 1021.00000
1999.00000 1438.00000
1767.00000 1122.00000
1424.00000 1165.00000
1189.00000 1142.00000
820.00000 1602.00000
CURVES=1
POINTS=13
823.00000 1619.00000
959.00000 1673.00000
1103.00000 1698.00000
1248.00000 1714.00000
1395.00000 1721.00000
1541.00000 1721.00000
1687.00000 1710.00000
1832.00000 1693.00000
1972.00000 1650.00000
2104.00000 1587.00000
2187.00000 1467.00000
2224.00000 1326.00000
2284.00000 1192.00000
IMAGE=ENT7869_p2d1.tif
ID=188 
SCALE=0.000409
LM=7
2276.00000 1086.00000
2186.00000 1080.00000
2022.00000 1481.00000
1808.00000 1157.00000
1455.00000 1212.00000
1233.00000 1178.00000
834.00000 1626.00000
CURVES=1
POINTS=13
852.00000 1653.00000
988.00000 1708.00000
1131.00000 1738.00000
1277.00000 1753.00000
1424.00000 1760.00000
1570.00000 1761.00000
1717.00000 1753.00000
1862.00000 1729.00000
2003.00000 1689.00000
2135.00000 1627.00000
2223.00000 1510.00000
2258.00000 1367.00000
2321.00000 1235.00000
IMAGE=ENT7869_p2d2.tif
ID=189 
SCALE=0.000409
LM=7
1624.00000 943.00000
1501.00000 872.00000
1368.00000 1258.00000
1179.00000 921.00000
833.00000 940.00000
607.00000 899.00000
174.00000 1354.00000
CURVES=1
POINTS=13
177.00000 1369.00000
306.00000 1441.00000
450.00000 1477.00000
596.00000 1500.00000
743.00000 1518.00000
890.00000 1526.00000
1038.00000 1527.00000
1186.00000 1518.00000
1333.00000 1499.00000
1471.00000 1446.00000
1559.00000 1327.00000
1590.00000 1183.00000
1668.00000 1057.00000
IMAGE=ENT7869_p3d1.tif
ID=190 
SCALE=0.000409
LM=7
1646.00000 923.00000
1518.00000 847.00000
1389.00000 1242.00000
1194.00000 911.00000
848.00000 945.00000
634.00000 868.00000
192.00000 1329.00000
CURVES=1
POINTS=13
201.00000 1341.00000
326.00000 1419.00000
467.00000 1462.00000
613.00000 1485.00000
760.00000 1497.00000
908.00000 1503.00000
1055.00000 1504.00000
1203.00000 1497.00000
1349.00000 1476.00000
1485.00000 1421.00000
1573.00000 1303.00000
1615.00000 1161.00000
1686.00000 1032.00000
IMAGE=ENT7869_p3d2.tif
ID=191 
SCALE=0.000409
LM=7
2300.00000 1401.00000
2206.00000 1339.00000
2015.00000 1692.00000
1830.00000 1371.00000
1499.00000 1420.00000
1256.00000 1355.00000
889.00000 1825.00000
CURVES=1
POINTS=13
898.00000 1842.00000
1023.00000 1906.00000
1160.00000 1935.00000
1299.00000 1953.00000
1439.00000 1962.00000
1579.00000 1963.00000
1719.00000 1959.00000
1859.00000 1947.00000
1996.00000 1919.00000
2124.00000 1863.00000
2213.00000 1754.00000
2252.00000 1620.00000
2336.00000 1508.00000
IMAGE=ENT7869_p4d1.tif
ID=192 
SCALE=0.000409
LM=7
2226.00000 1392.00000
2136.00000 1340.00000
1936.00000 1696.00000
1743.00000 1382.00000
1422.00000 1416.00000
1181.00000 1358.00000
822.00000 1830.00000
CURVES=1
POINTS=13
835.00000 1852.00000
963.00000 1907.00000
1099.00000 1934.00000
1236.00000 1952.00000
1375.00000 1962.00000
1514.00000 1963.00000
1652.00000 1957.00000
1791.00000 1944.00000
1928.00000 1922.00000
2049.00000 1857.00000
2146.00000 1757.00000
2182.00000 1623.00000
2254.00000 1504.00000
IMAGE=ENT7869_p4d2.tif
ID=193 
SCALE=0.000409
LM=7
2268.00000 1066.00000
2122.00000 951.00000
1947.00000 1353.00000
1727.00000 1024.00000
1370.00000 1063.00000
1143.00000 1038.00000
769.00000 1552.00000
CURVES=1
POINTS=13
782.00000 1569.00000
912.00000 1636.00000
1055.00000 1668.00000
1200.00000 1687.00000
1347.00000 1695.00000
1493.00000 1685.00000
1639.00000 1670.00000
1784.00000 1648.00000
1925.00000 1611.00000
2052.00000 1538.00000
2154.00000 1433.00000
2187.00000 1290.00000
2252.00000 1159.00000
IMAGE=ENT7869_p5d1.tif
ID=194 
SCALE=0.000409
LM=7
2248.00000 1068.00000
2123.00000 1002.00000
1950.00000 1397.00000
1725.00000 1077.00000
1353.00000 1126.00000
1137.00000 1083.00000
761.00000 1586.00000
CURVES=1
POINTS=13
758.00000 1606.00000
894.00000 1671.00000
1040.00000 1705.00000
1189.00000 1724.00000
1339.00000 1733.00000
1489.00000 1728.00000
1638.00000 1714.00000
1786.00000 1688.00000
1931.00000 1649.00000
2063.00000 1577.00000
2159.00000 1462.00000
2196.00000 1316.00000
2248.00000 1175.00000
IMAGE=ENT7869_p5d2.tif
ID=195 
SCALE=0.000409
LM=7
1609.00000 982.00000
1522.00000 871.00000
1350.00000 1263.00000
1157.00000 952.00000
831.00000 991.00000
598.00000 952.00000
209.00000 1429.00000
CURVES=1
POINTS=13
218.00000 1459.00000
349.00000 1507.00000
485.00000 1542.00000
624.00000 1557.00000
764.00000 1559.00000
903.00000 1556.00000
1043.00000 1546.00000
1181.00000 1526.00000
1318.00000 1497.00000
1440.00000 1429.00000
1535.00000 1326.00000
1585.00000 1196.00000
1640.00000 1067.00000
IMAGE=ENT7870_p1d1.tif
ID=196 
SCALE=0.000409
LM=7
1595.00000 899.00000
1495.00000 821.00000
1330.00000 1191.00000
1140.00000 881.00000
816.00000 926.00000
578.00000 881.00000
193.00000 1359.00000
CURVES=1
POINTS=13
205.00000 1380.00000
332.00000 1437.00000
467.00000 1466.00000
605.00000 1484.00000
744.00000 1492.00000
882.00000 1482.00000
1021.00000 1470.00000
1159.00000 1455.00000
1294.00000 1424.00000
1418.00000 1360.00000
1514.00000 1260.00000
1567.00000 1132.00000
1622.00000 1004.00000
IMAGE=ENT7870_p1d2.tif
ID=197 
SCALE=0.000409
LM=7
1955.00000 939.00000
1874.00000 908.00000
1752.00000 1253.00000
1552.00000 978.00000
1260.00000 992.00000
1029.00000 964.00000
690.00000 1397.00000
CURVES=1
POINTS=13
703.00000 1413.00000
821.00000 1465.00000
948.00000 1488.00000
1076.00000 1503.00000
1205.00000 1512.00000
1334.00000 1514.00000
1462.00000 1503.00000
1590.00000 1484.00000
1716.00000 1459.00000
1835.00000 1408.00000
1914.00000 1307.00000
1946.00000 1182.00000
2013.00000 1072.00000
IMAGE=ENT7870_p2d1.tif
ID=198 
SCALE=0.000409
LM=7
1853.00000 914.00000
1782.00000 880.00000
1661.00000 1228.00000
1461.00000 944.00000
1161.00000 971.00000
942.00000 934.00000
594.00000 1363.00000
CURVES=1
POINTS=13
604.00000 1386.00000
725.00000 1434.00000
852.00000 1459.00000
982.00000 1469.00000
1111.00000 1479.00000
1241.00000 1478.00000
1370.00000 1468.00000
1499.00000 1451.00000
1626.00000 1423.00000
1745.00000 1373.00000
1819.00000 1267.00000
1857.00000 1143.00000
1920.00000 1029.00000
IMAGE=ENT7870_p2d2.tif
ID=199 
SCALE=0.000409
LM=7
1962.00000 1245.00000
1893.00000 1171.00000
1745.00000 1540.00000
1561.00000 1249.00000
1266.00000 1310.00000
1037.00000 1257.00000
685.00000 1687.00000
CURVES=1
POINTS=13
689.00000 1708.00000
811.00000 1757.00000
941.00000 1779.00000
1072.00000 1791.00000
1203.00000 1797.00000
1334.00000 1794.00000
1466.00000 1787.00000
1597.00000 1776.00000
1726.00000 1752.00000
1841.00000 1689.00000
1927.00000 1590.00000
1977.00000 1468.00000
2028.00000 1347.00000
IMAGE=ENT7870_p3d1.tif
ID=200 
SCALE=0.000409
LM=7
1985.00000 1232.00000
1903.00000 1166.00000
1759.00000 1528.00000
1570.00000 1248.00000
1278.00000 1294.00000
1040.00000 1224.00000
695.00000 1655.00000
CURVES=1
POINTS=13
699.00000 1684.00000
822.00000 1727.00000
950.00000 1754.00000
1080.00000 1770.00000
1210.00000 1781.00000
1341.00000 1780.00000
1471.00000 1774.00000
1601.00000 1764.00000
1730.00000 1740.00000
1847.00000 1682.00000
1942.00000 1592.00000
1979.00000 1468.00000
2038.00000 1351.00000
IMAGE=ENT7870_p3d2.tif
ID=201 
SCALE=0.000409
LM=7
1547.00000 837.00000
1481.00000 771.00000
1319.00000 1166.00000
1122.00000 833.00000
814.00000 840.00000
530.00000 813.00000
184.00000 1294.00000
CURVES=1
POINTS=13
184.00000 1304.00000
313.00000 1357.00000
448.00000 1391.00000
586.00000 1413.00000
725.00000 1424.00000
864.00000 1427.00000
1003.00000 1416.00000
1142.00000 1403.00000
1277.00000 1370.00000
1406.00000 1317.00000
1504.00000 1218.00000
1542.00000 1085.00000
1613.00000 965.00000
IMAGE=ENT7870_p4d1.tif
ID=202 
SCALE=0.000409
LM=7
1611.00000 923.00000
1527.00000 865.00000
1366.00000 1234.00000
1180.00000 916.00000
855.00000 931.00000
588.00000 891.00000
227.00000 1363.00000
CURVES=1
POINTS=13
220.00000 1380.00000
350.00000 1434.00000
485.00000 1470.00000
624.00000 1490.00000
764.00000 1501.00000
905.00000 1507.00000
1045.00000 1497.00000
1184.00000 1482.00000
1322.00000 1453.00000
1452.00000 1400.00000
1549.00000 1302.00000
1593.00000 1169.00000
1660.00000 1046.00000
IMAGE=ENT7870_p4d2.tif
ID=203 
SCALE=0.000409
LM=7
2319.00000 1054.00000
2190.00000 944.00000
2048.00000 1345.00000
1833.00000 1017.00000
1464.00000 1054.00000
1225.00000 1013.00000
815.00000 1556.00000
CURVES=1
POINTS=13
815.00000 1568.00000
960.00000 1623.00000
1112.00000 1651.00000
1266.00000 1661.00000
1421.00000 1665.00000
1576.00000 1663.00000
1731.00000 1658.00000
1884.00000 1634.00000
2034.00000 1596.00000
2173.00000 1529.00000
2264.00000 1405.00000
2286.00000 1251.00000
2364.00000 1118.00000
IMAGE=ENT7870_p5d1.tif
ID=204 
SCALE=0.000409
LM=7
2436.00000 1251.00000
2325.00000 1145.00000
2185.00000 1558.00000
1959.00000 1239.00000
1593.00000 1273.00000
1342.00000 1222.00000
933.00000 1758.00000
CURVES=1
POINTS=13
954.00000 1783.00000
1098.00000 1838.00000
1250.00000 1864.00000
1404.00000 1875.00000
1558.00000 1875.00000
1712.00000 1871.00000
1866.00000 1861.00000
2019.00000 1845.00000
2168.00000 1805.00000
2304.00000 1735.00000
2394.00000 1611.00000
2424.00000 1460.00000
2496.00000 1324.00000
IMAGE=ENT7870_p5d2.tif
ID=205 
SCALE=0.000409
LM=7
2225.00000 1182.00000
2124.00000 1122.00000
1992.00000 1482.00000
1740.00000 1202.00000
1371.00000 1256.00000
1155.00000 1206.00000
751.00000 1673.00000
CURVES=1
POINTS=13
774.00000 1681.00000
910.00000 1734.00000
1053.00000 1764.00000
1197.00000 1782.00000
1343.00000 1786.00000
1489.00000 1786.00000
1635.00000 1780.00000
1779.00000 1755.00000
1922.00000 1727.00000
2054.00000 1666.00000
2159.00000 1564.00000
2204.00000 1426.00000
2278.00000 1300.00000
IMAGE=ENT7871_p1d1.tif
ID=206 
SCALE=0.000409
LM=7
2314.00000 1149.00000
2216.00000 1096.00000
2052.00000 1491.00000
1839.00000 1172.00000
1473.00000 1214.00000
1217.00000 1183.00000
855.00000 1654.00000
CURVES=1
POINTS=13
869.00000 1668.00000
1007.00000 1711.00000
1150.00000 1736.00000
1294.00000 1753.00000
1439.00000 1755.00000
1584.00000 1755.00000
1729.00000 1749.00000
1872.00000 1728.00000
2013.00000 1695.00000
2148.00000 1642.00000
2250.00000 1540.00000
2295.00000 1403.00000
2362.00000 1274.00000
IMAGE=ENT7871_p1d2.tif
ID=207 
SCALE=0.000409
LM=7
2426.00000 1311.00000
2311.00000 1267.00000
2182.00000 1662.00000
1946.00000 1330.00000
1600.00000 1404.00000
1390.00000 1341.00000
981.00000 1853.00000
CURVES=1
POINTS=13
981.00000 1872.00000
1122.00000 1916.00000
1269.00000 1936.00000
1416.00000 1945.00000
1564.00000 1950.00000
1711.00000 1946.00000
1858.00000 1929.00000
2005.00000 1908.00000
2149.00000 1875.00000
2286.00000 1819.00000
2378.00000 1705.00000
2400.00000 1559.00000
2455.00000 1422.00000
IMAGE=ENT7871_p2d1.tif
ID=208 
SCALE=0.000409
LM=7
2411.00000 1203.00000
2285.00000 1166.00000
2163.00000 1565.00000
1930.00000 1236.00000
1572.00000 1310.00000
1372.00000 1240.00000
951.00000 1746.00000
CURVES=1
POINTS=13
959.00000 1769.00000
1100.00000 1814.00000
1248.00000 1833.00000
1396.00000 1842.00000
1544.00000 1846.00000
1693.00000 1842.00000
1841.00000 1832.00000
1987.00000 1806.00000
2131.00000 1771.00000
2269.00000 1715.00000
2362.00000 1600.00000
2381.00000 1453.00000
2433.00000 1314.00000
IMAGE=ENT7871_p2d2.tif
ID=209 
SCALE=0.000409
LM=7
2766.00000 1516.00000
2665.00000 1423.00000
2515.00000 1794.00000
2294.00000 1497.00000
1959.00000 1501.00000
1682.00000 1446.00000
1299.00000 1922.00000
CURVES=1
POINTS=13
1311.00000 1945.00000
1442.00000 2007.00000
1583.00000 2040.00000
1726.00000 2065.00000
1870.00000 2078.00000
2015.00000 2078.00000
2160.00000 2079.00000
2304.00000 2067.00000
2447.00000 2040.00000
2580.00000 1984.00000
2686.00000 1886.00000
2724.00000 1746.00000
2797.00000 1621.00000
IMAGE=ENT7871_p3d1.tif
ID=210 
SCALE=0.000409
LM=7
2741.00000 1472.00000
2644.00000 1399.00000
2487.00000 1738.00000
2269.00000 1440.00000
1926.00000 1460.00000
1643.00000 1391.00000
1312.00000 1908.00000
CURVES=1
POINTS=13
1324.00000 1936.00000
1457.00000 1980.00000
1594.00000 2006.00000
1732.00000 2023.00000
1871.00000 2033.00000
2011.00000 2040.00000
2150.00000 2035.00000
2289.00000 2016.00000
2424.00000 1983.00000
2556.00000 1938.00000
2656.00000 1841.00000
2690.00000 1705.00000
2761.00000 1585.00000
IMAGE=ENT7871_p3d2.tif
ID=211 
SCALE=0.000409
LM=7
1784.00000 988.00000
1700.00000 904.00000
1547.00000 1282.00000
1337.00000 967.00000
1019.00000 993.00000
768.00000 913.00000
407.00000 1420.00000
CURVES=1
POINTS=13
420.00000 1447.00000
550.00000 1494.00000
685.00000 1523.00000
823.00000 1534.00000
961.00000 1540.00000
1099.00000 1540.00000
1238.00000 1535.00000
1376.00000 1525.00000
1511.00000 1498.00000
1638.00000 1443.00000
1733.00000 1344.00000
1750.00000 1207.00000
1814.00000 1084.00000
IMAGE=ENT7871_p4d1.tif
ID=212 
SCALE=0.000409
LM=7
1703.00000 997.00000
1621.00000 912.00000
1461.00000 1289.00000
1254.00000 977.00000
935.00000 1004.00000
687.00000 926.00000
333.00000 1429.00000
CURVES=1
POINTS=13
333.00000 1446.00000
465.00000 1491.00000
600.00000 1526.00000
739.00000 1543.00000
878.00000 1550.00000
1018.00000 1549.00000
1157.00000 1542.00000
1296.00000 1527.00000
1433.00000 1501.00000
1560.00000 1442.00000
1654.00000 1339.00000
1674.00000 1201.00000
1740.00000 1078.00000
IMAGE=ENT7871_p4d2.tif
ID=213 
SCALE=0.000409
LM=7
2445.00000 1346.00000
2332.00000 1285.00000
2199.00000 1694.00000
2008.00000 1354.00000
1632.00000 1378.00000
1357.00000 1362.00000
1025.00000 1840.00000
CURVES=1
POINTS=13
1037.00000 1852.00000
1173.00000 1902.00000
1315.00000 1934.00000
1460.00000 1943.00000
1605.00000 1947.00000
1750.00000 1944.00000
1894.00000 1932.00000
2038.00000 1913.00000
2180.00000 1880.00000
2315.00000 1829.00000
2397.00000 1712.00000
2424.00000 1569.00000
2486.00000 1439.00000
IMAGE=ENT7871_p5d1.tif
ID=214 
SCALE=0.000409
LM=7
2423.00000 1420.00000
2301.00000 1361.00000
2170.00000 1755.00000
1975.00000 1425.00000
1591.00000 1459.00000
1338.00000 1430.00000
993.00000 1901.00000
CURVES=1
POINTS=13
1007.00000 1926.00000
1144.00000 1971.00000
1285.00000 1995.00000
1428.00000 2008.00000
1572.00000 2013.00000
1716.00000 2013.00000
1859.00000 2000.00000
2001.00000 1980.00000
2141.00000 1945.00000
2277.00000 1900.00000
2370.00000 1792.00000
2394.00000 1651.00000
2458.00000 1522.00000
IMAGE=ENT7871_p5d2.tif
ID=215 
SCALE=0.000409
LM=7
1941.00000 982.00000
1880.00000 932.00000
1762.00000 1280.00000
1565.00000 1000.00000
1261.00000 1072.00000
1078.00000 1015.00000
767.00000 1473.00000
CURVES=1
POINTS=13
767.00000 1491.00000
887.00000 1529.00000
1012.00000 1548.00000
1138.00000 1561.00000
1264.00000 1564.00000
1391.00000 1560.00000
1516.00000 1544.00000
1641.00000 1524.00000
1762.00000 1489.00000
1871.00000 1425.00000
1932.00000 1315.00000
1965.00000 1193.00000
2020.00000 1079.00000
IMAGE=ENT7872_p1d1.tif
ID=216 
SCALE=0.000409
LM=7
1946.00000 918.00000
1874.00000 874.00000
1762.00000 1231.00000
1568.00000 962.00000
1254.00000 1020.00000
1070.00000 976.00000
770.00000 1436.00000
CURVES=1
POINTS=13
787.00000 1453.00000
902.00000 1495.00000
1024.00000 1514.00000
1146.00000 1519.00000
1269.00000 1518.00000
1391.00000 1511.00000
1514.00000 1500.00000
1635.00000 1480.00000
1751.00000 1443.00000
1858.00000 1383.00000
1913.00000 1273.00000
1954.00000 1158.00000
2007.00000 1047.00000
IMAGE=ENT7872_p1d2.tif
ID=217 
SCALE=0.000409
LM=7
2103.00000 1172.00000
2017.00000 1100.00000
1884.00000 1449.00000
1682.00000 1206.00000
1395.00000 1244.00000
1173.00000 1206.00000
893.00000 1616.00000
CURVES=1
POINTS=13
903.00000 1637.00000
1020.00000 1674.00000
1140.00000 1702.00000
1262.00000 1716.00000
1385.00000 1717.00000
1508.00000 1710.00000
1630.00000 1693.00000
1751.00000 1674.00000
1870.00000 1642.00000
1976.00000 1580.00000
2039.00000 1475.00000
2080.00000 1359.00000
2144.00000 1254.00000
IMAGE=ENT7872_p2d1.tif
ID=218 
SCALE=0.000409
LM=7
2071.00000 1172.00000
1985.00000 1086.00000
1853.00000 1441.00000
1648.00000 1189.00000
1361.00000 1236.00000
1138.00000 1193.00000
856.00000 1617.00000
CURVES=1
POINTS=13
869.00000 1629.00000
985.00000 1672.00000
1107.00000 1692.00000
1230.00000 1701.00000
1354.00000 1706.00000
1477.00000 1697.00000
1600.00000 1686.00000
1722.00000 1664.00000
1842.00000 1633.00000
1944.00000 1564.00000
2009.00000 1460.00000
2052.00000 1344.00000
2105.00000 1232.00000
IMAGE=ENT7872_p2d2.tif
ID=219 
SCALE=0.000409
LM=7
2201.00000 1110.00000
2108.00000 1030.00000
1944.00000 1453.00000
1741.00000 1132.00000
1365.00000 1186.00000
1128.00000 1110.00000
752.00000 1592.00000
CURVES=1
POINTS=13
782.00000 1601.00000
909.00000 1677.00000
1053.00000 1711.00000
1200.00000 1723.00000
1348.00000 1723.00000
1496.00000 1715.00000
1643.00000 1703.00000
1790.00000 1691.00000
1936.00000 1666.00000
2067.00000 1597.00000
2155.00000 1479.00000
2189.00000 1335.00000
2256.00000 1203.00000
IMAGE=ENT7872_p3d1.tif
ID=220 
SCALE=0.000409
LM=7
2220.00000 1371.00000
2129.00000 1299.00000
1970.00000 1716.00000
1755.00000 1395.00000
1398.00000 1458.00000
1172.00000 1383.00000
803.00000 1847.00000
CURVES=1
POINTS=13
829.00000 1890.00000
962.00000 1945.00000
1104.00000 1975.00000
1248.00000 1985.00000
1393.00000 1986.00000
1538.00000 1981.00000
1682.00000 1971.00000
1825.00000 1953.00000
1967.00000 1924.00000
2097.00000 1861.00000
2180.00000 1743.00000
2210.00000 1601.00000
2284.00000 1477.00000
IMAGE=ENT7872_p3d2.tif
ID=221 
SCALE=0.000409
LM=7
2489.00000 1147.00000
2395.00000 1058.00000
2181.00000 1432.00000
1935.00000 1139.00000
1615.00000 1147.00000
1366.00000 1112.00000
1018.00000 1604.00000
CURVES=1
POINTS=13
1030.00000 1627.00000
1167.00000 1668.00000
1308.00000 1697.00000
1450.00000 1713.00000
1593.00000 1721.00000
1736.00000 1712.00000
1878.00000 1693.00000
2019.00000 1668.00000
2158.00000 1632.00000
2288.00000 1571.00000
2380.00000 1462.00000
2423.00000 1325.00000
2497.00000 1202.00000
IMAGE=ENT7872_p4d1.tif
ID=222 
SCALE=0.000409
LM=7
2489.00000 1076.00000
2406.00000 1010.00000
2186.00000 1362.00000
1955.00000 1072.00000
1611.00000 1088.00000
1367.00000 1035.00000
1019.00000 1540.00000
CURVES=1
POINTS=13
1015.00000 1556.00000
1149.00000 1603.00000
1287.00000 1636.00000
1428.00000 1656.00000
1570.00000 1656.00000
1711.00000 1647.00000
1852.00000 1631.00000
1992.00000 1605.00000
2131.00000 1578.00000
2265.00000 1531.00000
2368.00000 1434.00000
2420.00000 1302.00000
2484.00000 1175.00000
IMAGE=ENT7872_p4d2.tif
ID=223 
SCALE=0.000409
LM=7
2385.00000 1290.00000
2291.00000 1221.00000
2120.00000 1621.00000
1886.00000 1306.00000
1548.00000 1392.00000
1277.00000 1292.00000
967.00000 1840.00000
CURVES=1
POINTS=13
967.00000 1854.00000
1105.00000 1908.00000
1250.00000 1941.00000
1398.00000 1960.00000
1546.00000 1966.00000
1695.00000 1959.00000
1842.00000 1940.00000
1987.00000 1907.00000
2128.00000 1858.00000
2255.00000 1782.00000
2358.00000 1674.00000
2388.00000 1529.00000
2435.00000 1388.00000
IMAGE=ENT7884_p1d1.tif
ID=224 
SCALE=0.000409
LM=7
2367.00000 1245.00000
2291.00000 1164.00000
2105.00000 1568.00000
1867.00000 1249.00000
1520.00000 1349.00000
1253.00000 1226.00000
929.00000 1777.00000
CURVES=1
POINTS=13
924.00000 1792.00000
1064.00000 1851.00000
1210.00000 1890.00000
1360.00000 1912.00000
1511.00000 1919.00000
1663.00000 1913.00000
1813.00000 1893.00000
1961.00000 1861.00000
2106.00000 1816.00000
2232.00000 1732.00000
2335.00000 1621.00000
2365.00000 1473.00000
2415.00000 1330.00000
IMAGE=ENT7884_p1d2.tif
ID=225 
SCALE=0.000409
LM=7
2205.00000 1251.00000
2110.00000 1151.00000
1967.00000 1551.00000
1748.00000 1217.00000
1405.00000 1303.00000
1191.00000 1246.00000
805.00000 1756.00000
CURVES=1
POINTS=13
820.00000 1765.00000
950.00000 1821.00000
1089.00000 1843.00000
1230.00000 1857.00000
1371.00000 1862.00000
1512.00000 1856.00000
1653.00000 1843.00000
1792.00000 1821.00000
1929.00000 1785.00000
2055.00000 1723.00000
2148.00000 1616.00000
2185.00000 1480.00000
2229.00000 1346.00000
IMAGE=ENT7884_p2d1.tif
ID=226 
SCALE=0.000409
LM=7
2162.00000 1223.00000
2072.00000 1127.00000
1929.00000 1532.00000
1710.00000 1184.00000
1362.00000 1256.00000
1148.00000 1218.00000
762.00000 1723.00000
CURVES=1
POINTS=13
776.00000 1755.00000
913.00000 1796.00000
1054.00000 1821.00000
1196.00000 1836.00000
1339.00000 1841.00000
1481.00000 1836.00000
1624.00000 1823.00000
1765.00000 1799.00000
1903.00000 1765.00000
2028.00000 1695.00000
2121.00000 1587.00000
2150.00000 1451.00000
2200.00000 1317.00000
IMAGE=ENT7884_p2d2.tif
ID=227 
SCALE=0.000409
LM=7
2605.00000 1469.00000
2501.00000 1416.00000
2272.00000 1859.00000
2039.00000 1454.00000
1620.00000 1531.00000
1324.00000 1469.00000
943.00000 2050.00000
CURVES=1
POINTS=13
953.00000 2069.00000
1119.00000 2114.00000
1287.00000 2145.00000
1458.00000 2157.00000
1630.00000 2160.00000
1801.00000 2152.00000
1972.00000 2139.00000
2142.00000 2116.00000
2309.00000 2074.00000
2470.00000 2015.00000
2572.00000 1878.00000
2605.00000 1710.00000
2667.00000 1550.00000
IMAGE=ENT7884_p3d1.tif
ID=228 
SCALE=0.000409
LM=7
2586.00000 1420.00000
2472.00000 1353.00000
2248.00000 1810.00000
2005.00000 1415.00000
1581.00000 1463.00000
1291.00000 1424.00000
920.00000 2005.00000
CURVES=1
POINTS=13
929.00000 2020.00000
1092.00000 2070.00000
1260.00000 2098.00000
1431.00000 2110.00000
1601.00000 2114.00000
1772.00000 2108.00000
1942.00000 2094.00000
2111.00000 2072.00000
2277.00000 2033.00000
2435.00000 1968.00000
2547.00000 1842.00000
2573.00000 1674.00000
2635.00000 1515.00000
IMAGE=ENT7884_p3d2.tif
ID=229 
SCALE=0.000409
LM=7
2425.00000 1585.00000
2263.00000 1508.00000
2091.00000 1998.00000
1867.00000 1560.00000
1439.00000 1617.00000
1210.00000 1574.00000
739.00000 2094.00000
CURVES=1
POINTS=13
771.00000 2122.00000
924.00000 2198.00000
1092.00000 2233.00000
1261.00000 2255.00000
1432.00000 2255.00000
1603.00000 2254.00000
1774.00000 2247.00000
1945.00000 2233.00000
2113.00000 2204.00000
2273.00000 2141.00000
2370.00000 2001.00000
2424.00000 1839.00000
2496.00000 1684.00000
IMAGE=ENT7884_p4d1.tif
ID=230 
SCALE=0.000409
LM=7
2429.00000 1509.00000
2252.00000 1436.00000
2072.00000 1918.00000
1858.00000 1518.00000
1429.00000 1575.00000
1181.00000 1504.00000
743.00000 2032.00000
CURVES=1
POINTS=13
753.00000 2061.00000
908.00000 2129.00000
1072.00000 2169.00000
1240.00000 2188.00000
1408.00000 2193.00000
1577.00000 2192.00000
1746.00000 2186.00000
1915.00000 2176.00000
2080.00000 2144.00000
2241.00000 2092.00000
2354.00000 1967.00000
2406.00000 1806.00000
2473.00000 1651.00000
IMAGE=ENT7884_p4d2.tif
ID=231 
SCALE=0.000409
LM=7
2181.00000 1254.00000
2091.00000 1144.00000
1981.00000 1554.00000
1715.00000 1240.00000
1391.00000 1296.00000
1145.00000 1235.00000
753.00000 1754.00000
CURVES=1
POINTS=13
758.00000 1768.00000
896.00000 1827.00000
1043.00000 1861.00000
1192.00000 1875.00000
1342.00000 1881.00000
1493.00000 1879.00000
1642.00000 1867.00000
1791.00000 1842.00000
1936.00000 1806.00000
2069.00000 1736.00000
2161.00000 1618.00000
2183.00000 1470.00000
2219.00000 1324.00000
IMAGE=ENT7884_p5d1.tif
ID=232 
SCALE=0.000409
LM=7
2220.00000 1224.00000
2134.00000 1153.00000
2048.00000 1558.00000
1762.00000 1234.00000
1434.00000 1315.00000
1201.00000 1262.00000
824.00000 1753.00000
CURVES=1
POINTS=13
824.00000 1762.00000
963.00000 1821.00000
1110.00000 1853.00000
1260.00000 1873.00000
1410.00000 1881.00000
1561.00000 1881.00000
1711.00000 1868.00000
1861.00000 1846.00000
2006.00000 1806.00000
2141.00000 1740.00000
2220.00000 1612.00000
2244.00000 1463.00000
2277.00000 1316.00000
IMAGE=ENT7884_p5d2.tif
ID=233 
SCALE=0.000409
LM=7
2201.00000 1191.00000
2105.00000 1134.00000
1962.00000 1496.00000
1753.00000 1205.00000
1434.00000 1243.00000
1210.00000 1196.00000
824.00000 1648.00000
CURVES=1
POINTS=13
834.00000 1667.00000
965.00000 1711.00000
1100.00000 1740.00000
1236.00000 1758.00000
1373.00000 1771.00000
1511.00000 1772.00000
1649.00000 1759.00000
1785.00000 1738.00000
1920.00000 1710.00000
2046.00000 1655.00000
2132.00000 1550.00000
2167.00000 1416.00000
2224.00000 1291.00000
IMAGE=ENT931_p1d1.tif
ID=234 
SCALE=0.000409
LM=7
2183.00000 1306.00000
2100.00000 1250.00000
1948.00000 1606.00000
1740.00000 1306.00000
1409.00000 1354.00000
1196.00000 1302.00000
814.00000 1737.00000
CURVES=1
POINTS=13
818.00000 1763.00000
945.00000 1820.00000
1082.00000 1846.00000
1221.00000 1859.00000
1359.00000 1868.00000
1499.00000 1875.00000
1637.00000 1863.00000
1775.00000 1844.00000
1911.00000 1811.00000
2039.00000 1759.00000
2123.00000 1647.00000
2157.00000 1512.00000
2214.00000 1385.00000
IMAGE=ENT931_p1d2.tif
ID=235 
SCALE=0.000409
LM=7
2057.00000 1127.00000
1970.00000 1101.00000
1844.00000 1436.00000
1631.00000 1175.00000
1344.00000 1219.00000
1105.00000 1162.00000
731.00000 1597.00000
CURVES=1
POINTS=13
731.00000 1606.00000
857.00000 1653.00000
988.00000 1685.00000
1121.00000 1703.00000
1255.00000 1712.00000
1390.00000 1716.00000
1524.00000 1705.00000
1656.00000 1684.00000
1786.00000 1648.00000
1909.00000 1596.00000
1993.00000 1495.00000
2030.00000 1366.00000
2083.00000 1242.00000
IMAGE=ENT931_p2d1.tif
ID=236 
SCALE=0.000409
LM=7
2079.00000 1268.00000
2000.00000 1229.00000
1866.00000 1577.00000
1666.00000 1307.00000
1357.00000 1320.00000
1114.00000 1294.00000
735.00000 1725.00000
CURVES=1
POINTS=13
748.00000 1738.00000
873.00000 1791.00000
1005.00000 1824.00000
1140.00000 1841.00000
1276.00000 1848.00000
1412.00000 1849.00000
1548.00000 1844.00000
1682.00000 1822.00000
1814.00000 1788.00000
1938.00000 1734.00000
2024.00000 1630.00000
2054.00000 1497.00000
2110.00000 1373.00000
IMAGE=ENT931_p2d2.tif
ID=237 
SCALE=0.000409
LM=7
2361.00000 1215.00000
2257.00000 1184.00000
2183.00000 1541.00000
1970.00000 1263.00000
1679.00000 1367.00000
1396.00000 1315.00000
1100.00000 1758.00000
CURVES=1
POINTS=13
1105.00000 1771.00000
1231.00000 1814.00000
1363.00000 1836.00000
1496.00000 1847.00000
1630.00000 1849.00000
1762.00000 1836.00000
1895.00000 1819.00000
2026.00000 1794.00000
2154.00000 1757.00000
2271.00000 1691.00000
2343.00000 1580.00000
2372.00000 1450.00000
2427.00000 1328.00000
IMAGE=ENT931_p3d1.tif
ID=238 
SCALE=0.000409
LM=7
2379.00000 1259.00000
2300.00000 1219.00000
2209.00000 1576.00000
1987.00000 1315.00000
1696.00000 1398.00000
1422.00000 1354.00000
1122.00000 1793.00000
CURVES=1
POINTS=13
1122.00000 1806.00000
1246.00000 1849.00000
1376.00000 1867.00000
1507.00000 1879.00000
1638.00000 1883.00000
1769.00000 1876.00000
1900.00000 1862.00000
2029.00000 1838.00000
2155.00000 1800.00000
2273.00000 1742.00000
2352.00000 1639.00000
2384.00000 1512.00000
2440.00000 1393.00000
IMAGE=ENT931_p3d2.tif
ID=239 
SCALE=0.000409
LM=7
2105.00000 1129.00000
2031.00000 1042.00000
1879.00000 1381.00000
1709.00000 1098.00000
1387.00000 1129.00000
1187.00000 1090.00000
744.00000 1546.00000
CURVES=1
POINTS=13
740.00000 1555.00000
864.00000 1606.00000
995.00000 1638.00000
1127.00000 1659.00000
1262.00000 1663.00000
1396.00000 1663.00000
1530.00000 1659.00000
1664.00000 1644.00000
1794.00000 1611.00000
1919.00000 1563.00000
2023.00000 1479.00000
2069.00000 1352.00000
2122.00000 1229.00000
IMAGE=ENT931_p4d1.tif
ID=240 
SCALE=0.000409
LM=7
2083.00000 1057.00000
1987.00000 974.00000
1844.00000 1309.00000
1674.00000 1022.00000
1357.00000 1070.00000
1157.00000 1013.00000
727.00000 1483.00000
CURVES=1
POINTS=13
735.00000 1505.00000
861.00000 1546.00000
991.00000 1571.00000
1123.00000 1589.00000
1255.00000 1595.00000
1388.00000 1590.00000
1520.00000 1581.00000
1652.00000 1564.00000
1781.00000 1534.00000
1903.00000 1483.00000
2003.00000 1397.00000
2040.00000 1270.00000
2101.00000 1152.00000
IMAGE=ENT931_p4d2.tif
ID=241 
SCALE=0.000409
LM=7
2235.00000 1178.00000
2157.00000 1109.00000
2018.00000 1470.00000
1814.00000 1178.00000
1496.00000 1230.00000
1240.00000 1191.00000
874.00000 1661.00000
CURVES=1
POINTS=13
896.00000 1678.00000
1025.00000 1712.00000
1157.00000 1738.00000
1290.00000 1748.00000
1424.00000 1751.00000
1558.00000 1748.00000
1691.00000 1737.00000
1824.00000 1719.00000
1956.00000 1697.00000
2076.00000 1639.00000
2171.00000 1547.00000
2200.00000 1417.00000
2266.00000 1300.00000
IMAGE=ENT931_p5d1.tif
ID=242 
SCALE=0.000409
LM=7
2192.00000 1188.00000
2122.00000 1114.00000
1983.00000 1453.00000
1783.00000 1166.00000
1470.00000 1214.00000
1209.00000 1153.00000
848.00000 1614.00000
CURVES=1
POINTS=13
866.00000 1640.00000
993.00000 1687.00000
1126.00000 1709.00000
1260.00000 1721.00000
1395.00000 1723.00000
1530.00000 1719.00000
1664.00000 1710.00000
1799.00000 1698.00000
1930.00000 1669.00000
2055.00000 1618.00000
2143.00000 1516.00000
2168.00000 1384.00000
2253.00000 1279.00000
IMAGE=ENT931_p5d2.tif
ID=243 
SCALE=0.000409
LM=7
2240.00000 1303.00000
2161.00000 1208.00000
1979.00000 1581.00000
1770.00000 1268.00000
1444.00000 1312.00000
1218.00000 1251.00000
814.00000 1712.00000
CURVES=1
POINTS=13
809.00000 1725.00000
939.00000 1783.00000
1075.00000 1823.00000
1215.00000 1848.00000
1357.00000 1859.00000
1499.00000 1862.00000
1641.00000 1852.00000
1782.00000 1835.00000
1922.00000 1812.00000
2053.00000 1757.00000
2163.00000 1667.00000
2215.00000 1534.00000
2287.00000 1412.00000
IMAGE=ENT932_p1d1.tif
ID=244 
SCALE=0.000409
LM=7
2287.00000 1309.00000
2192.00000 1209.00000
2027.00000 1579.00000
1822.00000 1270.00000
1492.00000 1331.00000
1270.00000 1274.00000
848.00000 1735.00000
CURVES=1
POINTS=13
848.00000 1748.00000
976.00000 1807.00000
1112.00000 1844.00000
1251.00000 1869.00000
1391.00000 1879.00000
1532.00000 1878.00000
1672.00000 1868.00000
1813.00000 1854.00000
1951.00000 1828.00000
2081.00000 1774.00000
2189.00000 1684.00000
2249.00000 1556.00000
2305.00000 1427.00000
IMAGE=ENT932_p1d2.tif
ID=245 
SCALE=0.000409
LM=7
2100.00000 1223.00000
2027.00000 1170.00000
1879.00000 1518.00000
1666.00000 1240.00000
1357.00000 1301.00000
1109.00000 1244.00000
735.00000 1675.00000
CURVES=1
POINTS=13
770.00000 1704.00000
897.00000 1752.00000
1028.00000 1785.00000
1162.00000 1806.00000
1297.00000 1815.00000
1432.00000 1808.00000
1567.00000 1797.00000
1701.00000 1778.00000
1834.00000 1748.00000
1952.00000 1684.00000
2033.00000 1581.00000
2050.00000 1446.00000
2114.00000 1327.00000
IMAGE=ENT932_p2d1.tif
ID=246 
SCALE=0.000409
LM=7
2031.00000 1169.00000
1957.00000 1104.00000
1831.00000 1473.00000
1627.00000 1182.00000
1322.00000 1251.00000
1079.00000 1195.00000
700.00000 1621.00000
CURVES=1
POINTS=13
713.00000 1642.00000
840.00000 1697.00000
974.00000 1733.00000
1111.00000 1755.00000
1250.00000 1764.00000
1389.00000 1761.00000
1527.00000 1750.00000
1664.00000 1726.00000
1798.00000 1690.00000
1923.00000 1629.00000
1997.00000 1512.00000
2011.00000 1374.00000
2075.00000 1251.00000
IMAGE=ENT932_p2d2.tif
ID=247 
SCALE=0.000409
LM=7
2114.00000 1089.00000
2044.00000 1037.00000
1905.00000 1398.00000
1696.00000 1129.00000
1392.00000 1163.00000
1157.00000 1115.00000
761.00000 1498.00000
CURVES=1
POINTS=13
793.00000 1545.00000
919.00000 1594.00000
1050.00000 1628.00000
1184.00000 1647.00000
1319.00000 1656.00000
1454.00000 1655.00000
1589.00000 1645.00000
1723.00000 1624.00000
1856.00000 1599.00000
1977.00000 1539.00000
2064.00000 1436.00000
2103.00000 1307.00000
2170.00000 1189.00000
IMAGE=ENT932_p3d1.tif
ID=248 
SCALE=0.000409
LM=7
2092.00000 1190.00000
2014.00000 1142.00000
1879.00000 1490.00000
1661.00000 1225.00000
1357.00000 1255.00000
1122.00000 1203.00000
735.00000 1594.00000
CURVES=1
POINTS=13
735.00000 1612.00000
859.00000 1672.00000
993.00000 1709.00000
1131.00000 1730.00000
1269.00000 1744.00000
1407.00000 1749.00000
1546.00000 1742.00000
1683.00000 1721.00000
1818.00000 1687.00000
1944.00000 1630.00000
2034.00000 1527.00000
2077.00000 1395.00000
2140.00000 1273.00000
IMAGE=ENT932_p3d2.tif
ID=249 
SCALE=0.000409
LM=7
2427.00000 1328.00000
2344.00000 1267.00000
2200.00000 1633.00000
1974.00000 1346.00000
1674.00000 1398.00000
1405.00000 1337.00000
1022.00000 1824.00000
CURVES=1
POINTS=13
1040.00000 1854.00000
1172.00000 1905.00000
1311.00000 1936.00000
1452.00000 1949.00000
1594.00000 1949.00000
1736.00000 1946.00000
1877.00000 1936.00000
2018.00000 1917.00000
2158.00000 1893.00000
2283.00000 1827.00000
2381.00000 1726.00000
2420.00000 1589.00000
2475.00000 1459.00000
IMAGE=ENT932_p4d1.tif
ID=250 
SCALE=0.000409
LM=7
2418.00000 1442.00000
2340.00000 1385.00000
2166.00000 1755.00000
1957.00000 1468.00000
1644.00000 1529.00000
1414.00000 1464.00000
1031.00000 1955.00000
CURVES=1
POINTS=13
1035.00000 1968.00000
1169.00000 2017.00000
1308.00000 2048.00000
1450.00000 2064.00000
1593.00000 2060.00000
1736.00000 2056.00000
1878.00000 2046.00000
2019.00000 2024.00000
2160.00000 1999.00000
2288.00000 1937.00000
2375.00000 1824.00000
2422.00000 1689.00000
2470.00000 1555.00000
IMAGE=ENT932_p4d2.tif
ID=251 
SCALE=0.000409
LM=7
2227.00000 1267.00000
2153.00000 1197.00000
1983.00000 1567.00000
1800.00000 1236.00000
1500.00000 1314.00000
1222.00000 1227.00000
874.00000 1710.00000
CURVES=1
POINTS=13
879.00000 1727.00000
1006.00000 1774.00000
1137.00000 1806.00000
1272.00000 1822.00000
1407.00000 1828.00000
1542.00000 1830.00000
1677.00000 1824.00000
1812.00000 1807.00000
1942.00000 1772.00000
2063.00000 1711.00000
2153.00000 1612.00000
2196.00000 1483.00000
2258.00000 1363.00000
IMAGE=ENT932_p5d1.tif
ID=252 
SCALE=0.000409
LM=7
2183.00000 1310.00000
2100.00000 1249.00000
1927.00000 1610.00000
1753.00000 1310.00000
1453.00000 1380.00000
1144.00000 1280.00000
831.00000 1762.00000
CURVES=1
POINTS=13
835.00000 1775.00000
959.00000 1828.00000
1091.00000 1858.00000
1225.00000 1874.00000
1359.00000 1884.00000
1494.00000 1886.00000
1629.00000 1878.00000
1763.00000 1859.00000
1894.00000 1827.00000
2016.00000 1769.00000
2107.00000 1670.00000
2148.00000 1541.00000
2205.00000 1419.00000
IMAGE=ENT932_p5d2.tif
ID=253 
SCALE=0.000409
LM=7
1905.00000 1167.00000
1805.00000 1110.00000
1666.00000 1480.00000
1444.00000 1184.00000
1096.00000 1219.00000
827.00000 1123.00000
422.00000 1576.00000
CURVES=1
POINTS=13
431.00000 1606.00000
563.00000 1678.00000
706.00000 1725.00000
854.00000 1751.00000
1004.00000 1764.00000
1155.00000 1764.00000
1305.00000 1758.00000
1455.00000 1749.00000
1603.00000 1724.00000
1743.00000 1667.00000
1845.00000 1558.00000
1903.00000 1419.00000
1970.00000 1284.00000
IMAGE=ENT932_p6d1.tif
ID=254 
SCALE=0.000409
LM=7
1766.00000 1174.00000
1674.00000 1109.00000
1531.00000 1491.00000
1314.00000 1191.00000
961.00000 1230.00000
687.00000 1148.00000
296.00000 1596.00000
CURVES=1
POINTS=13
322.00000 1617.00000
450.00000 1695.00000
592.00000 1739.00000
741.00000 1761.00000
890.00000 1772.00000
1039.00000 1773.00000
1189.00000 1768.00000
1338.00000 1753.00000
1485.00000 1729.00000
1621.00000 1665.00000
1722.00000 1556.00000
1768.00000 1414.00000
1840.00000 1283.00000
IMAGE=ENT932_p6d2.tif
ID=255 
SCALE=0.000409
LM=7
1446.00000 770.00000
1371.00000 715.00000
1264.00000 1075.00000
1039.00000 767.00000
749.00000 838.00000
462.00000 741.00000
184.00000 1225.00000
CURVES=1
POINTS=13
184.00000 1241.00000
304.00000 1288.00000
431.00000 1309.00000
560.00000 1322.00000
689.00000 1331.00000
818.00000 1333.00000
947.00000 1329.00000
1075.00000 1313.00000
1199.00000 1277.00000
1315.00000 1223.00000
1403.00000 1129.00000
1435.00000 1004.00000
1494.00000 889.00000
IMAGE=ENT937_p1d1.tif
ID=256 
SCALE=0.000409
LM=7
1507.00000 750.00000
1423.00000 699.00000
1313.00000 1053.00000
1097.00000 737.00000
794.00000 805.00000
522.00000 727.00000
230.00000 1199.00000
CURVES=1
POINTS=13
242.00000 1218.00000
364.00000 1259.00000
490.00000 1282.00000
618.00000 1294.00000
746.00000 1306.00000
875.00000 1303.00000
1003.00000 1296.00000
1131.00000 1279.00000
1255.00000 1246.00000
1372.00000 1193.00000
1452.00000 1093.00000
1480.00000 967.00000
1546.00000 857.00000
IMAGE=ENT937_p1d2.tif
ID=257 
SCALE=0.000409
LM=7
2485.00000 1292.00000
2390.00000 1222.00000
2245.00000 1567.00000
2040.00000 1302.00000
1775.00000 1367.00000
1485.00000 1272.00000
1235.00000 1747.00000
CURVES=1
POINTS=13
1255.00000 1762.00000
1372.00000 1796.00000
1491.00000 1820.00000
1612.00000 1827.00000
1734.00000 1830.00000
1855.00000 1828.00000
1976.00000 1814.00000
2096.00000 1794.00000
2211.00000 1756.00000
2320.00000 1702.00000
2401.00000 1613.00000
2438.00000 1497.00000
2505.00000 1397.00000
IMAGE=ENT937_p2d1.tif
ID=258 
SCALE=0.000409
LM=7
2490.00000 1151.00000
2390.00000 1091.00000
2265.00000 1436.00000
2050.00000 1161.00000
1775.00000 1226.00000
1520.00000 1131.00000
1245.00000 1601.00000
CURVES=1
POINTS=13
1260.00000 1621.00000
1374.00000 1660.00000
1493.00000 1677.00000
1613.00000 1684.00000
1733.00000 1686.00000
1853.00000 1685.00000
1973.00000 1675.00000
2092.00000 1660.00000
2207.00000 1623.00000
2315.00000 1572.00000
2407.00000 1497.00000
2436.00000 1381.00000
2495.00000 1276.00000
IMAGE=ENT937_p2d2.tif
ID=259 
SCALE=0.000409
LM=7
2360.00000 1194.00000
2270.00000 1154.00000
2145.00000 1519.00000
1950.00000 1239.00000
1645.00000 1304.00000
1450.00000 1209.00000
1090.00000 1679.00000
CURVES=1
POINTS=13
1100.00000 1684.00000
1221.00000 1737.00000
1349.00000 1768.00000
1480.00000 1786.00000
1612.00000 1792.00000
1744.00000 1789.00000
1876.00000 1778.00000
2006.00000 1758.00000
2134.00000 1722.00000
2248.00000 1656.00000
2331.00000 1554.00000
2364.00000 1426.00000
2425.00000 1309.00000
IMAGE=ENT937_p3d1.tif
ID=260 
SCALE=0.000409
LM=7
2325.00000 1116.00000
2260.00000 1056.00000
2125.00000 1421.00000
1910.00000 1121.00000
1610.00000 1186.00000
1425.00000 1106.00000
1070.00000 1576.00000
CURVES=1
POINTS=13
1090.00000 1591.00000
1214.00000 1635.00000
1342.00000 1663.00000
1472.00000 1680.00000
1603.00000 1684.00000
1735.00000 1681.00000
1865.00000 1668.00000
1995.00000 1649.00000
2121.00000 1610.00000
2234.00000 1545.00000
2311.00000 1438.00000
2341.00000 1311.00000
2405.00000 1196.00000
IMAGE=ENT937_p3d2.tif
ID=261 
SCALE=0.000409
LM=7
2085.00000 1325.00000
2016.00000 1279.00000
1870.00000 1636.00000
1750.00000 1340.00000
1377.00000 1390.00000
1158.00000 1283.00000
827.00000 1706.00000
CURVES=1
POINTS=13
831.00000 1721.00000
947.00000 1770.00000
1067.00000 1805.00000
1191.00000 1825.00000
1317.00000 1833.00000
1442.00000 1832.00000
1567.00000 1824.00000
1692.00000 1810.00000
1816.00000 1788.00000
1931.00000 1738.00000
2015.00000 1647.00000
2045.00000 1525.00000
2120.00000 1424.00000
IMAGE=ENT937_p4d1.tif
ID=262 
SCALE=0.000409
LM=7
1985.00000 1252.00000
1920.00000 1190.00000
1774.00000 1536.00000
1627.00000 1240.00000
1300.00000 1313.00000
1074.00000 1202.00000
770.00000 1640.00000
CURVES=1
POINTS=13
770.00000 1655.00000
886.00000 1697.00000
1005.00000 1725.00000
1127.00000 1743.00000
1250.00000 1754.00000
1373.00000 1749.00000
1496.00000 1740.00000
1618.00000 1725.00000
1739.00000 1702.00000
1846.00000 1642.00000
1924.00000 1548.00000
1956.00000 1429.00000
2035.00000 1336.00000
IMAGE=ENT937_p4d2.tif
ID=263 
SCALE=0.000409
LM=7
2181.00000 1318.00000
2108.00000 1268.00000
1974.00000 1611.00000
1770.00000 1322.00000
1485.00000 1384.00000
1227.00000 1306.00000
908.00000 1772.00000
CURVES=1
POINTS=13
934.00000 1784.00000
1052.00000 1830.00000
1177.00000 1853.00000
1303.00000 1864.00000
1430.00000 1867.00000
1556.00000 1864.00000
1683.00000 1854.00000
1808.00000 1837.00000
1932.00000 1808.00000
2048.00000 1757.00000
2129.00000 1660.00000
2166.00000 1539.00000
2224.00000 1426.00000
IMAGE=ENT937_p5d1.tif
ID=264 
SCALE=0.000409
LM=7
2081.00000 1280.00000
2008.00000 1215.00000
1866.00000 1573.00000
1662.00000 1303.00000
1374.00000 1334.00000
1131.00000 1284.00000
792.00000 1727.00000
CURVES=1
POINTS=13
804.00000 1750.00000
926.00000 1787.00000
1052.00000 1808.00000
1179.00000 1823.00000
1307.00000 1826.00000
1435.00000 1825.00000
1562.00000 1817.00000
1689.00000 1802.00000
1815.00000 1778.00000
1930.00000 1723.00000
2019.00000 1633.00000
2048.00000 1508.00000
2116.00000 1400.00000
IMAGE=ENT937_p5d2.tif
ID=265 
SCALE=0.000409
LM=7
1631.00000 913.00000
1554.00000 829.00000
1400.00000 1187.00000
1224.00000 910.00000
912.00000 937.00000
708.00000 887.00000
370.00000 1313.00000
CURVES=1
POINTS=13
374.00000 1329.00000
487.00000 1381.00000
608.00000 1413.00000
732.00000 1426.00000
857.00000 1430.00000
982.00000 1426.00000
1106.00000 1416.00000
1230.00000 1402.00000
1351.00000 1372.00000
1466.00000 1324.00000
1552.00000 1235.00000
1599.00000 1119.00000
1670.00000 1017.00000
IMAGE=ENT937_p6d1.tif
ID=266 
SCALE=0.000409
LM=7
1604.00000 895.00000
1535.00000 825.00000
1374.00000 1179.00000
1193.00000 883.00000
889.00000 906.00000
697.00000 868.00000
354.00000 1302.00000
CURVES=1
POINTS=13
354.00000 1318.00000
467.00000 1364.00000
587.00000 1390.00000
709.00000 1404.00000
831.00000 1410.00000
954.00000 1410.00000
1076.00000 1400.00000
1197.00000 1380.00000
1316.00000 1354.00000
1431.00000 1310.00000
1519.00000 1225.00000
1566.00000 1112.00000
1632.00000 1009.00000
IMAGE=ENT937_p6d2.tif
ID=267 
SCALE=0.000409
LM=7
2158.00000 1340.00000
2043.00000 1290.00000
1889.00000 1640.00000
1677.00000 1363.00000
1381.00000 1378.00000
1181.00000 1325.00000
777.00000 1755.00000
CURVES=1
POINTS=13
800.00000 1794.00000
923.00000 1841.00000
1052.00000 1872.00000
1182.00000 1894.00000
1313.00000 1905.00000
1445.00000 1912.00000
1576.00000 1900.00000
1707.00000 1878.00000
1836.00000 1851.00000
1956.00000 1797.00000
2061.00000 1717.00000
2118.00000 1599.00000
2197.00000 1493.00000
IMAGE=ENT942_p1d1.tif
ID=268 
SCALE=0.000409
LM=7
2085.00000 1263.00000
1970.00000 1205.00000
1831.00000 1544.00000
1604.00000 1275.00000
1312.00000 1309.00000
1104.00000 1255.00000
727.00000 1689.00000
CURVES=1
POINTS=13
747.00000 1717.00000
869.00000 1764.00000
998.00000 1792.00000
1127.00000 1811.00000
1258.00000 1822.00000
1389.00000 1824.00000
1520.00000 1812.00000
1649.00000 1792.00000
1778.00000 1765.00000
1896.00000 1708.00000
1993.00000 1620.00000
2057.00000 1506.00000
2137.00000 1402.00000
IMAGE=ENT942_p1d2.tif
ID=269 
SCALE=0.000409
LM=7
1988.00000 1198.00000
1943.00000 1129.00000
1777.00000 1437.00000
1635.00000 1191.00000
1354.00000 1256.00000
1154.00000 1195.00000
839.00000 1583.00000
CURVES=1
POINTS=13
857.00000 1602.00000
969.00000 1640.00000
1087.00000 1656.00000
1204.00000 1667.00000
1323.00000 1674.00000
1441.00000 1677.00000
1560.00000 1672.00000
1677.00000 1658.00000
1791.00000 1626.00000
1893.00000 1567.00000
1958.00000 1468.00000
1989.00000 1353.00000
2052.00000 1253.00000
IMAGE=ENT942_p2d1.tif
ID=270 
SCALE=0.000409
LM=7
2024.00000 1221.00000
1958.00000 1163.00000
1781.00000 1494.00000
1658.00000 1213.00000
1374.00000 1290.00000
1189.00000 1229.00000
858.00000 1621.00000
CURVES=1
POINTS=13
876.00000 1637.00000
988.00000 1672.00000
1104.00000 1688.00000
1222.00000 1697.00000
1339.00000 1705.00000
1456.00000 1709.00000
1574.00000 1706.00000
1690.00000 1691.00000
1803.00000 1661.00000
1907.00000 1607.00000
1980.00000 1517.00000
2010.00000 1404.00000
2063.00000 1299.00000
IMAGE=ENT942_p2d2.tif
ID=271 
SCALE=0.000409
LM=7
1520.00000 776.00000
1477.00000 705.00000
1320.00000 1021.00000
1143.00000 755.00000
881.00000 825.00000
647.00000 736.00000
350.00000 1159.00000
CURVES=1
POINTS=13
374.00000 1187.00000
487.00000 1221.00000
604.00000 1240.00000
721.00000 1252.00000
839.00000 1254.00000
957.00000 1258.00000
1075.00000 1253.00000
1192.00000 1234.00000
1306.00000 1207.00000
1411.00000 1153.00000
1477.00000 1055.00000
1505.00000 940.00000
1555.00000 833.00000
IMAGE=ENT942_p3d1.tif
ID=272 
SCALE=0.000409
LM=7
1512.00000 797.00000
1454.00000 728.00000
1316.00000 1051.00000
1135.00000 786.00000
870.00000 843.00000
650.00000 766.00000
347.00000 1193.00000
CURVES=1
POINTS=13
354.00000 1212.00000
468.00000 1250.00000
586.00000 1271.00000
705.00000 1286.00000
825.00000 1286.00000
945.00000 1286.00000
1064.00000 1282.00000
1183.00000 1263.00000
1299.00000 1233.00000
1406.00000 1180.00000
1470.00000 1080.00000
1498.00000 963.00000
1550.00000 855.00000
IMAGE=ENT942_p3d2.tif
ID=273 
SCALE=0.000409
LM=7
1354.00000 760.00000
1254.00000 672.00000
1147.00000 1033.00000
985.00000 745.00000
701.00000 818.00000
477.00000 757.00000
192.00000 1176.00000
CURVES=1
POINTS=13
222.00000 1199.00000
331.00000 1239.00000
446.00000 1258.00000
562.00000 1270.00000
678.00000 1275.00000
795.00000 1276.00000
911.00000 1273.00000
1026.00000 1258.00000
1139.00000 1228.00000
1237.00000 1166.00000
1310.00000 1076.00000
1334.00000 962.00000
1385.00000 857.00000
IMAGE=ENT942_p4d1.tif
ID=274 
SCALE=0.000409
LM=7
1308.00000 774.00000
1220.00000 701.00000
1112.00000 1055.00000
912.00000 805.00000
677.00000 855.00000
454.00000 785.00000
158.00000 1201.00000
CURVES=1
POINTS=13
169.00000 1231.00000
284.00000 1265.00000
403.00000 1284.00000
522.00000 1298.00000
642.00000 1304.00000
763.00000 1307.00000
883.00000 1304.00000
1002.00000 1287.00000
1115.00000 1248.00000
1215.00000 1181.00000
1284.00000 1083.00000
1305.00000 965.00000
1354.00000 855.00000
IMAGE=ENT942_p4d2.tif
ID=275 
SCALE=0.000409
LM=7
1770.00000 1052.00000
1685.00000 972.00000
1535.00000 1314.00000
1324.00000 1045.00000
989.00000 1075.00000
781.00000 1018.00000
404.00000 1525.00000
CURVES=1
POINTS=13
420.00000 1533.00000
550.00000 1578.00000
686.00000 1596.00000
822.00000 1609.00000
959.00000 1619.00000
1097.00000 1624.00000
1234.00000 1614.00000
1370.00000 1594.00000
1502.00000 1557.00000
1624.00000 1494.00000
1721.00000 1399.00000
1755.00000 1266.00000
1831.00000 1152.00000
IMAGE=ENT942_p5d1.tif
ID=276 
SCALE=0.000409
LM=7
1697.00000 1032.00000
1627.00000 947.00000
1470.00000 1301.00000
1258.00000 1028.00000
935.00000 1063.00000
716.00000 989.00000
350.00000 1501.00000
CURVES=1
POINTS=13
377.00000 1528.00000
507.00000 1558.00000
639.00000 1573.00000
771.00000 1581.00000
904.00000 1587.00000
1037.00000 1597.00000
1169.00000 1590.00000
1301.00000 1569.00000
1429.00000 1536.00000
1550.00000 1480.00000
1646.00000 1388.00000
1687.00000 1262.00000
1754.00000 1147.00000
IMAGE=ENT942_p5d2.tif
ID=277 
SCALE=0.000409
LM=7
2384.00000 1347.00000
2296.00000 1260.00000
2159.00000 1635.00000
1971.00000 1335.00000
1663.00000 1368.00000
1434.00000 1310.00000
1080.00000 1785.00000
CURVES=1
POINTS=13
1092.00000 1809.00000
1215.00000 1849.00000
1343.00000 1872.00000
1472.00000 1886.00000
1602.00000 1894.00000
1731.00000 1894.00000
1861.00000 1889.00000
1990.00000 1877.00000
2117.00000 1849.00000
2237.00000 1801.00000
2314.00000 1696.00000
2333.00000 1568.00000
2405.00000 1460.00000
IMAGE=HYM1732_p1d1.tif
ID=278 
SCALE=0.000409
LM=7
2376.00000 1371.00000
2305.00000 1304.00000
2159.00000 1671.00000
2001.00000 1350.00000
1663.00000 1416.00000
1417.00000 1337.00000
1084.00000 1816.00000
CURVES=1
POINTS=13
1116.00000 1845.00000
1240.00000 1884.00000
1367.00000 1909.00000
1496.00000 1923.00000
1625.00000 1928.00000
1755.00000 1926.00000
1884.00000 1921.00000
2013.00000 1904.00000
2139.00000 1875.00000
2256.00000 1820.00000
2323.00000 1712.00000
2341.00000 1584.00000
2413.00000 1476.00000
IMAGE=HYM1732_p1d2.tif
ID=279 
SCALE=0.000409
LM=7
1992.00000 967.00000
1913.00000 875.00000
1780.00000 1259.00000
1580.00000 942.00000
1276.00000 1021.00000
1051.00000 980.00000
726.00000 1421.00000
CURVES=1
POINTS=13
726.00000 1434.00000
846.00000 1483.00000
974.00000 1499.00000
1104.00000 1509.00000
1233.00000 1512.00000
1363.00000 1506.00000
1492.00000 1494.00000
1620.00000 1478.00000
1747.00000 1450.00000
1867.00000 1400.00000
1945.00000 1299.00000
1953.00000 1169.00000
2013.00000 1055.00000
IMAGE=HYM1732_p2d1.tif
ID=280 
SCALE=0.000409
LM=7
2051.00000 1030.00000
1980.00000 943.00000
1838.00000 1309.00000
1646.00000 988.00000
1342.00000 1076.00000
1105.00000 1034.00000
788.00000 1472.00000
CURVES=1
POINTS=13
804.00000 1501.00000
928.00000 1537.00000
1055.00000 1560.00000
1184.00000 1564.00000
1313.00000 1567.00000
1441.00000 1561.00000
1570.00000 1550.00000
1697.00000 1530.00000
1823.00000 1503.00000
1938.00000 1444.00000
2005.00000 1335.00000
2019.00000 1207.00000
2080.00000 1093.00000
IMAGE=HYM1732_p2d2.tif
ID=281 
SCALE=0.000409
LM=7
2084.00000 1082.00000
2009.00000 1003.00000
1834.00000 1361.00000
1667.00000 1069.00000
1346.00000 1111.00000
1155.00000 1044.00000
842.00000 1544.00000
CURVES=1
POINTS=13
842.00000 1557.00000
960.00000 1602.00000
1086.00000 1612.00000
1212.00000 1619.00000
1339.00000 1622.00000
1465.00000 1617.00000
1591.00000 1607.00000
1716.00000 1591.00000
1837.00000 1555.00000
1942.00000 1485.00000
2009.00000 1378.00000
2054.00000 1260.00000
2121.00000 1153.00000
IMAGE=HYM1732_p3d1.tif
ID=282 
SCALE=0.000409
LM=7
2130.00000 1161.00000
2067.00000 1090.00000
1896.00000 1440.00000
1726.00000 1149.00000
1421.00000 1203.00000
1196.00000 1111.00000
917.00000 1623.00000
CURVES=1
POINTS=13
934.00000 1644.00000
1050.00000 1681.00000
1171.00000 1694.00000
1293.00000 1698.00000
1415.00000 1695.00000
1537.00000 1690.00000
1658.00000 1679.00000
1779.00000 1664.00000
1896.00000 1631.00000
1997.00000 1564.00000
2063.00000 1461.00000
2104.00000 1347.00000
2163.00000 1240.00000
IMAGE=HYM1732_p3d2.tif
ID=283 
SCALE=0.000409
LM=7
2172.00000 1284.00000
2091.00000 1193.00000
1910.00000 1531.00000
1777.00000 1217.00000
1472.00000 1303.00000
1234.00000 1250.00000
929.00000 1698.00000
CURVES=1
POINTS=13
924.00000 1712.00000
1040.00000 1754.00000
1161.00000 1774.00000
1284.00000 1781.00000
1408.00000 1781.00000
1531.00000 1783.00000
1654.00000 1774.00000
1776.00000 1758.00000
1897.00000 1738.00000
2008.00000 1683.00000
2089.00000 1591.00000
2126.00000 1474.00000
2191.00000 1369.00000
IMAGE=HYM1732_p4d1.tif
ID=284 
SCALE=0.000409
LM=7
2138.00000 1184.00000
2051.00000 1113.00000
1884.00000 1455.00000
1726.00000 1147.00000
1426.00000 1230.00000
1205.00000 1176.00000
901.00000 1626.00000
CURVES=1
POINTS=13
909.00000 1650.00000
1025.00000 1687.00000
1145.00000 1703.00000
1266.00000 1711.00000
1388.00000 1712.00000
1509.00000 1710.00000
1630.00000 1698.00000
1750.00000 1683.00000
1869.00000 1655.00000
1978.00000 1603.00000
2052.00000 1506.00000
2084.00000 1389.00000
2137.00000 1280.00000
IMAGE=HYM1732_p4d2.tif
ID=285 
SCALE=0.000409
LM=7
2063.00000 1182.00000
2005.00000 1098.00000
1855.00000 1457.00000
1688.00000 1152.00000
1380.00000 1223.00000
1176.00000 1165.00000
871.00000 1627.00000
CURVES=1
POINTS=13
880.00000 1644.00000
997.00000 1678.00000
1118.00000 1699.00000
1239.00000 1711.00000
1361.00000 1715.00000
1483.00000 1712.00000
1605.00000 1704.00000
1726.00000 1690.00000
1846.00000 1663.00000
1954.00000 1609.00000
2004.00000 1498.00000
2044.00000 1383.00000
2113.00000 1282.00000
IMAGE=HYM1732_p5d1.tif
ID=286 
SCALE=0.000409
LM=7
2092.00000 1256.00000
2017.00000 1186.00000
1884.00000 1544.00000
1721.00000 1231.00000
1409.00000 1311.00000
1217.00000 1252.00000
896.00000 1706.00000
CURVES=1
POINTS=13
921.00000 1731.00000
1037.00000 1768.00000
1157.00000 1784.00000
1278.00000 1792.00000
1400.00000 1794.00000
1521.00000 1794.00000
1642.00000 1784.00000
1762.00000 1768.00000
1881.00000 1742.00000
1990.00000 1690.00000
2037.00000 1578.00000
2078.00000 1464.00000
2142.00000 1361.00000
IMAGE=HYM1732_p5d2.tif
ID=287 
SCALE=0.000409
LM=7
2422.00000 1614.00000
2299.00000 1497.00000
2126.00000 1931.00000
1931.00000 1568.00000
1553.00000 1614.00000
1298.00000 1543.00000
900.00000 2089.00000
CURVES=1
POINTS=13
915.00000 2115.00000
1056.00000 2158.00000
1201.00000 2181.00000
1348.00000 2194.00000
1495.00000 2200.00000
1642.00000 2197.00000
1790.00000 2193.00000
1937.00000 2187.00000
2082.00000 2166.00000
2207.00000 2089.00000
2314.00000 1987.00000
2367.00000 1850.00000
2453.00000 1732.00000
IMAGE=HYM1792_p1d1.tif
ID=288 
SCALE=0.000409
LM=7
2366.00000 1604.00000
2241.00000 1508.00000
2078.00000 1911.00000
1881.00000 1561.00000
1493.00000 1628.00000
1262.00000 1552.00000
850.00000 2103.00000
CURVES=1
POINTS=13
869.00000 2122.00000
1011.00000 2173.00000
1160.00000 2189.00000
1310.00000 2199.00000
1461.00000 2195.00000
1611.00000 2194.00000
1762.00000 2194.00000
1912.00000 2189.00000
2058.00000 2154.00000
2183.00000 2071.00000
2291.00000 1966.00000
2324.00000 1820.00000
2418.00000 1702.00000
IMAGE=HYM1792_p1d2.tif
ID=289 
SCALE=0.000409
LM=7
2355.00000 1430.00000
2286.00000 1365.00000
2101.00000 1744.00000
1928.00000 1425.00000
1592.00000 1511.00000
1316.00000 1403.00000
932.00000 1907.00000
CURVES=1
POINTS=13
937.00000 1934.00000
1071.00000 1988.00000
1213.00000 2014.00000
1357.00000 2028.00000
1502.00000 2032.00000
1647.00000 2035.00000
1792.00000 2032.00000
1935.00000 2016.00000
2075.00000 1979.00000
2201.00000 1910.00000
2297.00000 1805.00000
2333.00000 1666.00000
2410.00000 1544.00000
IMAGE=HYM1792_p2d1.tif
ID=290 
SCALE=0.000409
LM=7
2384.00000 1537.00000
2325.00000 1461.00000
2138.00000 1853.00000
1962.00000 1519.00000
1629.00000 1607.00000
1359.00000 1514.00000
955.00000 2006.00000
CURVES=1
POINTS=13
967.00000 2029.00000
1102.00000 2083.00000
1244.00000 2114.00000
1388.00000 2138.00000
1533.00000 2143.00000
1679.00000 2144.00000
1824.00000 2133.00000
1968.00000 2117.00000
2109.00000 2080.00000
2238.00000 2013.00000
2332.00000 1904.00000
2373.00000 1764.00000
2443.00000 1637.00000
IMAGE=HYM1792_p2d2.tif
ID=291 
SCALE=0.000409
LM=7
2568.00000 1463.00000
2441.00000 1403.00000
2321.00000 1824.00000
2081.00000 1481.00000
1750.00000 1529.00000
1467.00000 1457.00000
1101.00000 1965.00000
CURVES=1
POINTS=13
1124.00000 1989.00000
1261.00000 2045.00000
1405.00000 2080.00000
1551.00000 2103.00000
1698.00000 2115.00000
1846.00000 2121.00000
1993.00000 2106.00000
2140.00000 2088.00000
2281.00000 2044.00000
2415.00000 1985.00000
2508.00000 1873.00000
2534.00000 1728.00000
2598.00000 1595.00000
IMAGE=HYM1792_p3d1.tif
ID=292 
SCALE=0.000409
LM=7
2468.00000 1496.00000
2360.00000 1426.00000
2226.00000 1829.00000
2000.00000 1491.00000
1658.00000 1573.00000
1377.00000 1483.00000
996.00000 1976.00000
CURVES=1
POINTS=13
1021.00000 2005.00000
1161.00000 2058.00000
1305.00000 2096.00000
1453.00000 2121.00000
1602.00000 2134.00000
1751.00000 2136.00000
1901.00000 2131.00000
2048.00000 2107.00000
2192.00000 2068.00000
2328.00000 2006.00000
2416.00000 1885.00000
2455.00000 1740.00000
2516.00000 1604.00000
IMAGE=HYM1792_p3d2.tif
ID=293 
SCALE=0.000409
LM=7
2543.00000 1536.00000
2478.00000 1466.00000
2310.00000 1895.00000
2092.00000 1531.00000
1761.00000 1615.00000
1449.00000 1554.00000
1174.00000 2072.00000
CURVES=1
POINTS=13
1179.00000 2095.00000
1316.00000 2136.00000
1458.00000 2154.00000
1601.00000 2167.00000
1744.00000 2174.00000
1887.00000 2173.00000
2030.00000 2167.00000
2172.00000 2146.00000
2309.00000 2104.00000
2435.00000 2037.00000
2505.00000 1912.00000
2532.00000 1772.00000
2595.00000 1643.00000
IMAGE=HYM1792_p4d1.tif
ID=294 
SCALE=0.000409
LM=7
2490.00000 1467.00000
2413.00000 1410.00000
2259.00000 1833.00000
2037.00000 1477.00000
1691.00000 1540.00000
1406.00000 1477.00000
1074.00000 1997.00000
CURVES=1
POINTS=13
1089.00000 2012.00000
1226.00000 2063.00000
1369.00000 2088.00000
1514.00000 2105.00000
1660.00000 2113.00000
1806.00000 2113.00000
1951.00000 2099.00000
2096.00000 2083.00000
2238.00000 2049.00000
2365.00000 1978.00000
2450.00000 1863.00000
2475.00000 1719.00000
2529.00000 1584.00000
IMAGE=HYM1792_p4d2.tif
ID=295 
SCALE=0.000409
LM=7
2322.00000 1467.00000
2211.00000 1377.00000
2061.00000 1797.00000
1833.00000 1454.00000
1460.00000 1493.00000
1212.00000 1442.00000
782.00000 1969.00000
CURVES=1
POINTS=13
811.00000 1986.00000
956.00000 2036.00000
1105.00000 2075.00000
1256.00000 2103.00000
1409.00000 2120.00000
1563.00000 2118.00000
1717.00000 2109.00000
1869.00000 2090.00000
2017.00000 2047.00000
2160.00000 1990.00000
2259.00000 1873.00000
2302.00000 1725.00000
2361.00000 1583.00000
IMAGE=HYM1792_p5d1.tif
ID=296 
SCALE=0.000409
LM=7
2332.00000 1481.00000
2224.00000 1402.00000
2065.00000 1813.00000
1841.00000 1477.00000
1477.00000 1528.00000
1234.00000 1467.00000
799.00000 1981.00000
CURVES=1
POINTS=13
808.00000 2000.00000
952.00000 2062.00000
1105.00000 2098.00000
1259.00000 2126.00000
1415.00000 2141.00000
1572.00000 2144.00000
1728.00000 2134.00000
1884.00000 2115.00000
2035.00000 2073.00000
2179.00000 2012.00000
2276.00000 1891.00000
2314.00000 1739.00000
2383.00000 1598.00000
IMAGE=HYM1792_p5d2.tif
ID=297 
SCALE=0.000409
LM=7
2228.00000 1267.00000
2164.00000 1172.00000
2002.00000 1556.00000
1847.00000 1231.00000
1562.00000 1314.00000
1356.00000 1263.00000
1051.00000 1623.00000
CURVES=1
POINTS=13
1063.00000 1643.00000
1171.00000 1697.00000
1287.00000 1733.00000
1406.00000 1755.00000
1527.00000 1766.00000
1648.00000 1762.00000
1769.00000 1756.00000
1889.00000 1739.00000
2007.00000 1712.00000
2120.00000 1671.00000
2194.00000 1576.00000
2225.00000 1460.00000
2267.00000 1346.00000
IMAGE=HYM287_p1d1.tif
ID=298 
SCALE=0.000409
LM=7
2208.00000 1163.00000
2130.00000 1076.00000
1977.00000 1461.00000
1820.00000 1139.00000
1534.00000 1222.00000
1318.00000 1159.00000
1032.00000 1527.00000
CURVES=1
POINTS=13
1040.00000 1551.00000
1154.00000 1596.00000
1270.00000 1634.00000
1391.00000 1656.00000
1513.00000 1664.00000
1635.00000 1662.00000
1757.00000 1654.00000
1879.00000 1639.00000
1998.00000 1610.00000
2111.00000 1563.00000
2174.00000 1459.00000
2206.00000 1341.00000
2255.00000 1229.00000
IMAGE=HYM287_p1d2.tif
ID=299 
SCALE=0.000409
LM=7
2226.00000 1351.00000
2177.00000 1263.00000
2054.00000 1605.00000
1918.00000 1326.00000
1632.00000 1398.00000
1405.00000 1334.00000
1119.00000 1736.00000
CURVES=1
POINTS=13
1134.00000 1765.00000
1240.00000 1811.00000
1351.00000 1840.00000
1465.00000 1852.00000
1580.00000 1856.00000
1695.00000 1852.00000
1810.00000 1841.00000
1923.00000 1819.00000
2033.00000 1784.00000
2140.00000 1742.00000
2217.00000 1659.00000
2235.00000 1546.00000
2273.00000 1437.00000
IMAGE=HYM287_p2d1.tif
ID=300 
SCALE=0.000409
LM=7
2183.00000 1247.00000
2112.00000 1141.00000
1994.00000 1483.00000
1865.00000 1200.00000
1577.00000 1275.00000
1349.00000 1208.00000
1062.00000 1626.00000
CURVES=1
POINTS=13
1093.00000 1653.00000
1194.00000 1702.00000
1303.00000 1724.00000
1415.00000 1732.00000
1527.00000 1728.00000
1639.00000 1732.00000
1751.00000 1724.00000
1860.00000 1701.00000
1969.00000 1674.00000
2068.00000 1623.00000
2149.00000 1545.00000
2168.00000 1435.00000
2207.00000 1330.00000
IMAGE=HYM287_p2d2.tif
ID=301 
SCALE=0.000409
LM=7
2207.00000 1285.00000
2127.00000 1174.00000
2030.00000 1507.00000
1867.00000 1223.00000
1608.00000 1316.00000
1376.00000 1250.00000
1099.00000 1690.00000
CURVES=1
POINTS=13
1122.00000 1698.00000
1226.00000 1747.00000
1338.00000 1773.00000
1453.00000 1786.00000
1568.00000 1789.00000
1683.00000 1781.00000
1797.00000 1767.00000
1911.00000 1748.00000
2019.00000 1711.00000
2120.00000 1655.00000
2198.00000 1570.00000
2234.00000 1460.00000
2262.00000 1349.00000
IMAGE=HYM287_p3d1.tif
ID=302 
SCALE=0.000409
LM=7
2204.00000 1296.00000
2119.00000 1181.00000
1998.00000 1536.00000
1839.00000 1252.00000
1584.00000 1292.00000
1348.00000 1274.00000
1085.00000 1699.00000
CURVES=1
POINTS=13
1108.00000 1728.00000
1215.00000 1767.00000
1328.00000 1787.00000
1441.00000 1798.00000
1556.00000 1799.00000
1670.00000 1793.00000
1783.00000 1779.00000
1895.00000 1758.00000
2003.00000 1721.00000
2104.00000 1667.00000
2180.00000 1583.00000
2216.00000 1474.00000
2242.00000 1363.00000
IMAGE=HYM287_p3d2.tif
ID=303 
SCALE=0.000409
LM=7
2050.00000 1358.00000
1981.00000 1320.00000
1825.00000 1641.00000
1695.00000 1358.00000
1416.00000 1393.00000
1191.00000 1320.00000
913.00000 1729.00000
CURVES=1
POINTS=13
916.00000 1756.00000
1022.00000 1797.00000
1133.00000 1826.00000
1246.00000 1839.00000
1360.00000 1851.00000
1474.00000 1850.00000
1588.00000 1845.00000
1701.00000 1830.00000
1811.00000 1799.00000
1914.00000 1751.00000
1987.00000 1664.00000
2019.00000 1554.00000
2080.00000 1458.00000
IMAGE=HYM287_p4d1.tif
ID=304 
SCALE=0.000409
LM=7
2038.00000 1311.00000
1972.00000 1245.00000
1823.00000 1580.00000
1678.00000 1311.00000
1404.00000 1360.00000
1181.00000 1282.00000
912.00000 1692.00000
CURVES=1
POINTS=13
916.00000 1705.00000
1020.00000 1749.00000
1130.00000 1776.00000
1242.00000 1796.00000
1355.00000 1800.00000
1468.00000 1803.00000
1581.00000 1792.00000
1692.00000 1774.00000
1801.00000 1743.00000
1902.00000 1692.00000
1982.00000 1612.00000
2015.00000 1504.00000
2055.00000 1398.00000
IMAGE=HYM287_p4d2.tif
ID=305 
SCALE=0.000409
LM=7
1932.00000 1186.00000
1863.00000 1113.00000
1751.00000 1437.00000
1624.00000 1163.00000
1359.00000 1236.00000
1117.00000 1175.00000
836.00000 1510.00000
CURVES=1
POINTS=13
851.00000 1537.00000
947.00000 1591.00000
1050.00000 1629.00000
1156.00000 1657.00000
1266.00000 1661.00000
1376.00000 1661.00000
1486.00000 1655.00000
1595.00000 1642.00000
1702.00000 1618.00000
1801.00000 1570.00000
1884.00000 1498.00000
1920.00000 1395.00000
1957.00000 1291.00000
IMAGE=HYM287_p5d1.tif
ID=306 
SCALE=0.000409
LM=7
1931.00000 1210.00000
1864.00000 1159.00000
1726.00000 1441.00000
1602.00000 1189.00000
1347.00000 1260.00000
1125.00000 1210.00000
823.00000 1549.00000
CURVES=1
POINTS=13
823.00000 1569.00000
921.00000 1622.00000
1026.00000 1657.00000
1135.00000 1679.00000
1246.00000 1690.00000
1357.00000 1696.00000
1467.00000 1687.00000
1577.00000 1668.00000
1685.00000 1644.00000
1788.00000 1600.00000
1874.00000 1530.00000
1913.00000 1427.00000
1944.00000 1320.00000
IMAGE=HYM287_p5d2.tif
ID=307 
SCALE=0.000409
LM=7
2281.00000 1299.00000
2198.00000 1240.00000
2061.00000 1601.00000
1865.00000 1314.00000
1547.00000 1350.00000
1300.00000 1314.00000
954.00000 1781.00000
CURVES=1
POINTS=13
962.00000 1797.00000
1090.00000 1836.00000
1222.00000 1856.00000
1356.00000 1864.00000
1490.00000 1869.00000
1623.00000 1861.00000
1757.00000 1853.00000
1890.00000 1840.00000
2021.00000 1809.00000
2145.00000 1759.00000
2225.00000 1652.00000
2263.00000 1524.00000
2325.00000 1405.00000
IMAGE=HYM288_p1d1.tif
ID=308 
SCALE=0.000409
LM=7
2353.00000 1393.00000
2273.00000 1336.00000
2142.00000 1698.00000
1963.00000 1402.00000
1639.00000 1468.00000
1400.00000 1398.00000
1029.00000 1876.00000
CURVES=1
POINTS=13
1038.00000 1891.00000
1168.00000 1927.00000
1300.00000 1951.00000
1434.00000 1963.00000
1568.00000 1965.00000
1703.00000 1961.00000
1837.00000 1949.00000
1970.00000 1932.00000
2101.00000 1903.00000
2222.00000 1847.00000
2306.00000 1741.00000
2343.00000 1612.00000
2395.00000 1488.00000
IMAGE=HYM288_p1d2.tif
ID=309 
SCALE=0.000409
LM=7
2148.00000 1278.00000
2061.00000 1223.00000
1910.00000 1594.00000
1717.00000 1278.00000
1401.00000 1342.00000
1195.00000 1319.00000
793.00000 1759.00000
CURVES=1
POINTS=13
838.00000 1808.00000
969.00000 1843.00000
1103.00000 1865.00000
1239.00000 1874.00000
1375.00000 1879.00000
1511.00000 1880.00000
1646.00000 1869.00000
1780.00000 1848.00000
1911.00000 1810.00000
2029.00000 1743.00000
2100.00000 1628.00000
2125.00000 1494.00000
2180.00000 1370.00000
IMAGE=HYM288_p2d1.tif
ID=310 
SCALE=0.000409
LM=7
2118.00000 1299.00000
2029.00000 1235.00000
1889.00000 1600.00000
1699.00000 1278.00000
1385.00000 1346.00000
1169.00000 1320.00000
771.00000 1773.00000
CURVES=1
POINTS=13
784.00000 1786.00000
914.00000 1833.00000
1050.00000 1859.00000
1187.00000 1875.00000
1325.00000 1886.00000
1463.00000 1890.00000
1601.00000 1882.00000
1738.00000 1863.00000
1870.00000 1823.00000
1998.00000 1769.00000
2081.00000 1659.00000
2095.00000 1522.00000
2144.00000 1393.00000
IMAGE=HYM288_p2d2.tif
ID=311 
SCALE=0.000409
LM=7
1726.00000 932.00000
1661.00000 890.00000
1508.00000 1308.00000
1290.00000 962.00000
957.00000 1065.00000
696.00000 992.00000
341.00000 1478.00000
CURVES=1
POINTS=13
351.00000 1500.00000
493.00000 1546.00000
640.00000 1572.00000
788.00000 1588.00000
937.00000 1597.00000
1086.00000 1592.00000
1234.00000 1582.00000
1382.00000 1562.00000
1526.00000 1524.00000
1658.00000 1455.00000
1743.00000 1332.00000
1782.00000 1188.00000
1832.00000 1048.00000
IMAGE=HYM288_p3d1.tif
ID=312 
SCALE=0.000409
LM=7
1592.00000 797.00000
1518.00000 765.00000
1373.00000 1165.00000
1157.00000 832.00000
815.00000 918.00000
549.00000 879.00000
190.00000 1362.00000
CURVES=1
POINTS=13
212.00000 1381.00000
354.00000 1429.00000
502.00000 1450.00000
652.00000 1462.00000
801.00000 1470.00000
951.00000 1468.00000
1100.00000 1453.00000
1248.00000 1429.00000
1393.00000 1392.00000
1523.00000 1317.00000
1601.00000 1190.00000
1639.00000 1046.00000
1685.00000 903.00000
IMAGE=HYM288_p3d2.tif
ID=313 
SCALE=0.000409
LM=7
2098.00000 1292.00000
2030.00000 1221.00000
1899.00000 1609.00000
1707.00000 1310.00000
1408.00000 1346.00000
1181.00000 1292.00000
797.00000 1719.00000
CURVES=1
POINTS=13
793.00000 1737.00000
918.00000 1789.00000
1049.00000 1824.00000
1183.00000 1844.00000
1318.00000 1856.00000
1454.00000 1862.00000
1589.00000 1865.00000
1724.00000 1849.00000
1854.00000 1812.00000
1974.00000 1749.00000
2067.00000 1652.00000
2098.00000 1520.00000
2151.00000 1395.00000
IMAGE=HYM288_p4d1.tif
ID=314 
SCALE=0.000409
LM=7
2102.00000 1264.00000
2025.00000 1206.00000
1897.00000 1586.00000
1714.00000 1271.00000
1400.00000 1330.00000
1168.00000 1275.00000
795.00000 1706.00000
CURVES=1
POINTS=13
803.00000 1721.00000
927.00000 1774.00000
1059.00000 1804.00000
1192.00000 1825.00000
1326.00000 1840.00000
1461.00000 1845.00000
1596.00000 1841.00000
1730.00000 1824.00000
1860.00000 1788.00000
1982.00000 1732.00000
2058.00000 1621.00000
2101.00000 1492.00000
2153.00000 1368.00000
IMAGE=HYM288_p4d2.tif
ID=315 
SCALE=0.000409
LM=7
2319.00000 1250.00000
2265.00000 1170.00000
2077.00000 1542.00000
1882.00000 1257.00000
1564.00000 1300.00000
1326.00000 1268.00000
975.00000 1734.00000
CURVES=1
POINTS=13
986.00000 1755.00000
1118.00000 1796.00000
1253.00000 1823.00000
1391.00000 1835.00000
1529.00000 1840.00000
1667.00000 1839.00000
1805.00000 1832.00000
1942.00000 1815.00000
2074.00000 1775.00000
2190.00000 1702.00000
2277.00000 1595.00000
2312.00000 1461.00000
2362.00000 1333.00000
IMAGE=HYM288_p5d1.tif
ID=316 
SCALE=0.000409
LM=7
2299.00000 1349.00000
2215.00000 1277.00000
2045.00000 1657.00000
1860.00000 1353.00000
1534.00000 1400.00000
1309.00000 1349.00000
921.00000 1817.00000
CURVES=1
POINTS=13
950.00000 1841.00000
1081.00000 1886.00000
1216.00000 1914.00000
1353.00000 1931.00000
1491.00000 1937.00000
1629.00000 1939.00000
1768.00000 1933.00000
1904.00000 1912.00000
2037.00000 1875.00000
2159.00000 1810.00000
2239.00000 1697.00000
2272.00000 1563.00000
2335.00000 1440.00000
IMAGE=HYM288_p5d2.tif
ID=317 
SCALE=0.000409
LM=7
1366.00000 839.00000
1284.00000 742.00000
1179.00000 1124.00000
988.00000 818.00000
678.00000 886.00000
483.00000 836.00000
123.00000 1210.00000
CURVES=1
POINTS=13
148.00000 1235.00000
262.00000 1296.00000
387.00000 1334.00000
514.00000 1359.00000
643.00000 1373.00000
773.00000 1373.00000
902.00000 1363.00000
1031.00000 1348.00000
1159.00000 1329.00000
1267.00000 1258.00000
1338.00000 1150.00000
1377.00000 1026.00000
1421.00000 904.00000
IMAGE=HYM508_p1d1.tif
ID=318 
SCALE=0.000409
LM=7
1458.00000 847.00000
1372.00000 758.00000
1279.00000 1134.00000
1078.00000 858.00000
776.00000 914.00000
560.00000 884.00000
243.00000 1280.00000
CURVES=1
POINTS=13
239.00000 1294.00000
357.00000 1351.00000
483.00000 1387.00000
613.00000 1402.00000
743.00000 1406.00000
874.00000 1405.00000
1005.00000 1400.00000
1134.00000 1380.00000
1260.00000 1344.00000
1374.00000 1279.00000
1437.00000 1165.00000
1468.00000 1038.00000
1511.00000 914.00000
IMAGE=HYM508_p1d2.tif
ID=319 
SCALE=0.000409
LM=7
1995.00000 1044.00000
1919.00000 979.00000
1821.00000 1324.00000
1654.00000 1048.00000
1374.00000 1153.00000
1167.00000 1055.00000
865.00000 1480.00000
CURVES=1
POINTS=13
869.00000 1495.00000
976.00000 1543.00000
1091.00000 1567.00000
1207.00000 1574.00000
1325.00000 1575.00000
1442.00000 1575.00000
1558.00000 1561.00000
1674.00000 1544.00000
1789.00000 1523.00000
1891.00000 1465.00000
1960.00000 1371.00000
1989.00000 1258.00000
2035.00000 1150.00000
IMAGE=HYM508_p2d1.tif
ID=320 
SCALE=0.000409
LM=7
2067.00000 1168.00000
1981.00000 1093.00000
1891.00000 1444.00000
1726.00000 1158.00000
1447.00000 1265.00000
1237.00000 1174.00000
941.00000 1602.00000
CURVES=1
POINTS=13
951.00000 1613.00000
1060.00000 1657.00000
1175.00000 1682.00000
1292.00000 1691.00000
1409.00000 1695.00000
1527.00000 1690.00000
1644.00000 1676.00000
1760.00000 1659.00000
1875.00000 1634.00000
1978.00000 1578.00000
2043.00000 1481.00000
2072.00000 1367.00000
2108.00000 1255.00000
IMAGE=HYM508_p2d2.tif
ID=321 
SCALE=0.000409
LM=7
1998.00000 1124.00000
1932.00000 1055.00000
1812.00000 1399.00000
1654.00000 1115.00000
1392.00000 1194.00000
1200.00000 1165.00000
868.00000 1484.00000
CURVES=1
POINTS=13
871.00000 1506.00000
979.00000 1555.00000
1093.00000 1586.00000
1211.00000 1598.00000
1330.00000 1606.00000
1448.00000 1604.00000
1566.00000 1593.00000
1684.00000 1577.00000
1798.00000 1546.00000
1900.00000 1486.00000
1958.00000 1383.00000
1991.00000 1269.00000
2036.00000 1159.00000
IMAGE=HYM508_p3d1.tif
ID=322 
SCALE=0.000409
LM=7
2018.00000 1185.00000
1944.00000 1120.00000
1828.00000 1452.00000
1670.00000 1166.00000
1396.00000 1232.00000
1214.00000 1216.00000
878.00000 1541.00000
CURVES=1
POINTS=13
885.00000 1556.00000
992.00000 1608.00000
1106.00000 1638.00000
1224.00000 1655.00000
1342.00000 1665.00000
1460.00000 1662.00000
1579.00000 1654.00000
1696.00000 1640.00000
1810.00000 1609.00000
1913.00000 1549.00000
1972.00000 1447.00000
1998.00000 1331.00000
2049.00000 1224.00000
IMAGE=HYM508_p3d2.tif
ID=323 
SCALE=0.000409
LM=7
1541.00000 741.00000
1474.00000 693.00000
1284.00000 1038.00000
1102.00000 744.00000
788.00000 839.00000
555.00000 751.00000
247.00000 1220.00000
CURVES=1
POINTS=13
277.00000 1240.00000
400.00000 1274.00000
526.00000 1291.00000
653.00000 1299.00000
780.00000 1304.00000
908.00000 1302.00000
1035.00000 1296.00000
1160.00000 1272.00000
1283.00000 1240.00000
1396.00000 1181.00000
1464.00000 1073.00000
1514.00000 956.00000
1572.00000 843.00000
IMAGE=HYM576_p1d1.tif
ID=324 
SCALE=0.000409
LM=7
1473.00000 761.00000
1396.00000 695.00000
1229.00000 1052.00000
1039.00000 769.00000
733.00000 815.00000
504.00000 761.00000
167.00000 1207.00000
CURVES=1
POINTS=13
190.00000 1233.00000
310.00000 1281.00000
438.00000 1300.00000
567.00000 1310.00000
696.00000 1314.00000
826.00000 1313.00000
954.00000 1300.00000
1082.00000 1282.00000
1208.00000 1253.00000
1323.00000 1196.00000
1416.00000 1106.00000
1450.00000 982.00000
1505.00000 865.00000
IMAGE=HYM576_p1d2.tif
ID=325 
SCALE=0.000409
LM=7
2170.00000 1251.00000
2082.00000 1175.00000
1952.00000 1531.00000
1755.00000 1234.00000
1445.00000 1288.00000
1215.00000 1234.00000
880.00000 1741.00000
CURVES=1
POINTS=13
884.00000 1757.00000
1010.00000 1793.00000
1140.00000 1808.00000
1271.00000 1816.00000
1402.00000 1816.00000
1533.00000 1808.00000
1663.00000 1797.00000
1793.00000 1777.00000
1919.00000 1741.00000
2037.00000 1684.00000
2112.00000 1577.00000
2148.00000 1451.00000
2200.00000 1331.00000
IMAGE=HYM576_p2d1.tif
ID=326 
SCALE=0.000409
LM=7
2199.00000 1241.00000
2099.00000 1166.00000
1970.00000 1529.00000
1786.00000 1220.00000
1469.00000 1304.00000
1240.00000 1220.00000
898.00000 1725.00000
CURVES=1
POINTS=13
902.00000 1746.00000
1029.00000 1779.00000
1159.00000 1796.00000
1290.00000 1804.00000
1421.00000 1804.00000
1552.00000 1800.00000
1683.00000 1784.00000
1812.00000 1761.00000
1939.00000 1731.00000
2059.00000 1678.00000
2132.00000 1569.00000
2165.00000 1442.00000
2225.00000 1325.00000
IMAGE=HYM576_p2d2.tif
ID=327 
SCALE=0.000409
LM=7
2057.00000 1140.00000
1969.00000 1087.00000
1803.00000 1448.00000
1613.00000 1140.00000
1285.00000 1209.00000
1110.00000 1140.00000
768.00000 1629.00000
CURVES=1
POINTS=13
777.00000 1653.00000
904.00000 1694.00000
1036.00000 1709.00000
1169.00000 1716.00000
1302.00000 1714.00000
1435.00000 1708.00000
1568.00000 1698.00000
1700.00000 1685.00000
1828.00000 1648.00000
1942.00000 1580.00000
2003.00000 1462.00000
2050.00000 1337.00000
2111.00000 1219.00000
IMAGE=HYM576_p3d1.tif
ID=328 
SCALE=0.000409
LM=7
2120.00000 1076.00000
2041.00000 1012.00000
1857.00000 1373.00000
1674.00000 1076.00000
1357.00000 1145.00000
1164.00000 1071.00000
798.00000 1546.00000
CURVES=1
POINTS=13
798.00000 1566.00000
924.00000 1615.00000
1057.00000 1635.00000
1192.00000 1640.00000
1328.00000 1638.00000
1462.00000 1632.00000
1597.00000 1622.00000
1732.00000 1615.00000
1862.00000 1579.00000
1981.00000 1514.00000
2058.00000 1403.00000
2097.00000 1274.00000
2160.00000 1155.00000
IMAGE=HYM576_p3d2.tif
ID=329 
SCALE=0.000409
LM=7
1879.00000 1089.00000
1820.00000 1034.00000
1672.00000 1373.00000
1498.00000 1081.00000
1215.00000 1157.00000
1033.00000 1094.00000
678.00000 1513.00000
CURVES=1
POINTS=13
678.00000 1538.00000
794.00000 1580.00000
914.00000 1607.00000
1036.00000 1618.00000
1159.00000 1627.00000
1282.00000 1627.00000
1405.00000 1620.00000
1527.00000 1602.00000
1644.00000 1566.00000
1754.00000 1510.00000
1822.00000 1407.00000
1869.00000 1294.00000
1930.00000 1187.00000
IMAGE=HYM576_p4d1.tif
ID=330 
SCALE=0.000409
LM=7
1842.00000 1209.00000
1759.00000 1149.00000
1630.00000 1478.00000
1458.00000 1214.00000
1176.00000 1270.00000
991.00000 1209.00000
630.00000 1626.00000
CURVES=1
POINTS=13
630.00000 1640.00000
743.00000 1697.00000
867.00000 1724.00000
993.00000 1739.00000
1119.00000 1746.00000
1246.00000 1746.00000
1372.00000 1738.00000
1497.00000 1718.00000
1617.00000 1680.00000
1721.00000 1608.00000
1796.00000 1506.00000
1832.00000 1385.00000
1893.00000 1274.00000
IMAGE=HYM576_p4d2.tif
ID=331 
SCALE=0.000409
LM=7
1996.00000 1188.00000
1946.00000 1113.00000
1775.00000 1475.00000
1574.00000 1208.00000
1247.00000 1248.00000
1066.00000 1178.00000
689.00000 1671.00000
CURVES=1
POINTS=13
689.00000 1696.00000
817.00000 1735.00000
950.00000 1751.00000
1084.00000 1762.00000
1218.00000 1766.00000
1352.00000 1766.00000
1485.00000 1750.00000
1616.00000 1725.00000
1747.00000 1695.00000
1864.00000 1631.00000
1954.00000 1532.00000
1981.00000 1401.00000
2037.00000 1279.00000
IMAGE=HYM576_p5d1.tif
ID=332 
SCALE=0.000409
LM=7
2032.00000 1211.00000
1961.00000 1150.00000
1799.00000 1516.00000
1601.00000 1236.00000
1281.00000 1282.00000
1093.00000 1226.00000
701.00000 1714.00000
CURVES=1
POINTS=13
707.00000 1729.00000
835.00000 1772.00000
968.00000 1793.00000
1102.00000 1800.00000
1237.00000 1803.00000
1372.00000 1802.00000
1505.00000 1787.00000
1638.00000 1763.00000
1768.00000 1727.00000
1887.00000 1665.00000
1966.00000 1557.00000
2001.00000 1427.00000
2063.00000 1307.00000
IMAGE=HYM576_p5d2.tif
ID=333 
SCALE=0.000409
